# Supplementary material for: Genome-Wide Identification of WRKY Transcription Factors in the Asteranae
Source: Plants (Basel). 2019 Oct 1;8(10):393. doi: 10.3390/plants8100393 (PMC6843914; doi:10.3390/plants8100393)
Supplement: Supplementary file 1 [file plants-08-00393-s001.zip]

Archive with 71 entries (52 files):
- Figure S1/
- Figure S1/Figure S1.doc
- Figure S1/Figure S1.pdf
- Figure S10/
- Figure S10/Figure S10.doc
- Figure S10/Figure S10.pdf
- Figure S11/
- Figure S11/Figure S11.doc
- Figure S11/Figure S11.pdf
- Figure S12/
- Figure S12/Figure S12.doc
- Figure S12/Figure S12.pdf
- Figure S13/
- Figure S13/Figure S13.doc
- Figure S13/Figure S13.pdf
- Figure S14/
- Figure S14/Figure S14.doc
- Figure S14/Figure S14.pdf
- Figure S15/
- Figure S15/Figure S15.doc
- Figure S15/Figure S15.pdf
- Figure S16/
- Figure S16/Figure S16.doc
- Figure S16/Figure S16.pdf
- Figure S17/
- Figure S17/Figure S17.doc
- Figure S17/Figure S17.pdf
- Figure S18/
- Figure S18/Figure S18.doc
- Figure S18/Figure S18.pdf
- Figure S19/
- Figure S19/Figure S19.doc
- Figure S19/Figure S19.pdf
- Figure S2/
- Figure S2/Figure S2a.doc
- Figure S2/Figure S2a.pdf
- Figure S2/Figure S2b.doc
- Figure S2/Figure S2b.pdf
- Figure S3/
- Figure S3/Figure S3a.doc
- Figure S3/Figure S3a.pdf
- Figure S3/Figure S3b.doc
- Figure S3/Figure S3b.pdf
- Figure S4/
- Figure S4/Figure S4a.doc
- Figure S4/Figure S4a.pdf
- Figure S4/Figure S4b.doc
- Figure S4/Figure S4b.pdf
- Figure S5/
- Figure S5/Figure S5a.doc
- Figure S5/Figure S5a.pdf
- Figure S5/Figure S5b.doc
- Figure S5/Figure S5b.pdf
- Figure S6/
- Figure S6/Figure S6a.doc
- Figure S6/Figure S6a.pdf
- Figure S6/Figure S6b.doc
- Figure S6/Figure S6b.pdf
- Figure S7/
- Figure S7/Figure S7.doc
- Figure S7/Figure S7.pdf
- Figure S8/
- Figure S8/Figure S8.doc
- Figure S8/Figure S8.pdf
- Figure S9/
- Figure S9/Figure S9.doc
- Figure S9/Figure S9.pdf
- Table S1.xls
- Table S2.xls
- Table S3.xls
- Table S4.xls
