# Supplementary material for: Genome-Wide Identification of WRKY Transcription Factors in the Asteranae
Source: Plants (Basel). 2019 Oct 1;8(10):393. doi: 10.3390/plants8100393 (PMC6843914; doi:10.3390/plants8100393)
Supplement: Supplementary file 1 [file plants-08-00393-s001.zip › Table S1.xls]

## Sheet: Sheet1
Table S1. Identificationof WRKY genes in globe artichoke, sunflower, lettuce, carrot, ginseng and P.notoginseng
UN: failed to classified in three groups; group Ia/Ib with two WRKY domains and a C2H2 zinc-finger motif; group II with a WRKY domains and a C2H2 zinc-finger motif; group III with a WRKY domain and a C2HC zinc-finger motif
Gene name	Sequence ID	Group	Chr/scaffold	Zinc-finger motif	Number of WRKY domain	mRNA Start	mRNA End
C. cardunculus (globe artichoke), Asterales
CcWRKY1	KVI10025.1	III	1	C2HC	1	1911942	1913531
CcWRKY2	KVI09991.1	III	1	C2HC	1	2227419	2229481
CcWRKY3	KVI09528.1	Ia	1	C2H2	2	7842183	7844957
CcWRKY4	KVI09382.1	IIb	1	C2H2	1	9814810	9817842
CcWRKY5	KVI12387.1	IId	2	C2H2	1	1738734	1742539
CcWRKY6	KVI11833.1	IIe	2	C2H2	1	9129020	9130457
CcWRKY7	KVI11714.1	Ia	2	C2H2	2	11126505	11133988
CcWRKY8	KVI11206.1	UN	2	C2H2	1	49053970	49055955
CcWRKY9	KVI10403.1	Ia	2	C2H2	2	68505502	68511864
CcWRKY10	KVI10333.1	IIb	2	C2H2	1	69423717	69426500
CcWRKY11	KVI10291.1	Ia	2	C2H2	2	69740032	69746572
CcWRKY12	KVI07546.1	Ia	3	C2H2	2	937712	950873
CcWRKY13	KVI07214.1	IIc	3	C2H2	1	4301838	4305744
CcWRKY14	KVI07082.1	III	3	C2HC	1	6660257	6664139
CcWRKY15	KVI06683.1	IId	3	C2H2	1	25935198	25937294
CcWRKY16	KVI06076.1	IIa	3	C2H2	1	36899157	36901650
CcWRKY17	KVH98304.1	IId	4	C2H2	1	15210927	15212582
CcWRKY18	KVI03701.1	Ia	5	C2H2	2	4138173	4140515
CcWRKY19	KVH99235.1	Ia	6	C2H2	2	15708223	15711144
CcWRKY20	KVH99201.1	Ia	6	C2H2	2	16030066	16035099
CcWRKY21	KVH98885.1	IIb	6	C2H2	1	20098468	20100257
CcWRKY22	KVH92676.1	Ia	7	C2H2	2	2085917	2090612
CcWRKY23	KVH92505.1	IId	7	C2H2	1	4492636	4494474
CcWRKY24	KVH92198.1	IIc	7	C2H2	1	9737284	9745423
CcWRKY25	KVH93513.1	Ib	8	C2HC	2	17507818	17524843
CcWRKY26	KVH93176.1	Ia	8	C2H2	2	22754639	22761282
CcWRKY27	KVH93078.1	IIb	8	C2H2	1	23887080	23889041
CcWRKY28	KVH95032.1	III	9	C2HC	1	1361811	1363428
CcWRKY29	KVH94953.1	III	9	C2HC	1	4681048	4682472
CcWRKY30	KVH94894.1	Ia	9	C2H2	2	6236470	6237963
CcWRKY31	KVH94509.1	IIe	9	C2H2	1	12697543	12699257
CcWRKY32	KVH94322.1	IId	9	C2H2	1	14895601	14897829
CcWRKY33	KVH94112.1	Ia	9	C2H2	2	17586162	17588492
CcWRKY34	KVI00540.1	IIc	10	C2H2	1	18857709	18864157
CcWRKY35	KVH90197.1	IIc	11	C2H2	1	9809965	9812032
CcWRKY36	KVH90002.1	III	11	C2HC	1	12791088	12792662
CcWRKY37	KVH97821.1	IIc	12	C2H2	1	236966	238527
CcWRKY38	KVH97707.1	Ia	12	C2H2	2	2074087	2079737
CcWRKY39	KVH97701.1	IIc	12	C2H2	1	2165770	2176118
CcWRKY40	KVH97255.1	IIe	12	C2H2	1	8017704	8019260
CcWRKY41	KVH96797.1	IIe	12	C2H2	1	30547142	30549328
CcWRKY42	KVI05735.1	IIc	13	C2H2	1	140583	141883
CcWRKY43	KVI05477.1	Ia	13	C2H2	2	3264710	3268670
CcWRKY44	KVI05499.1	IIc	13	C2H2	1	3628887	3635653
CcWRKY45	KVI04625.1	III	13	C2HC	1	17699139	17701998
CcWRKY46	KVH89448.1	IIe	14	C2H2	1	2970075	2971866
CcWRKY47	KVH89323.1	IIc	14	C2H2	1	6498574	6500066
CcWRKY48	KVH96144.1	IIb	15	C2H2	1	8303175	8306342
CcWRKY49	KVH95707.1	IIc	15	C2H2	1	13555503	13557830
CcWRKY50	KVH95572.1	IIa	15	C2H2	1	15129781	15131484
CcWRKY51	KVH95414.1	IIe	15	C2H2	1	17416055	17417579
CcWRKY52	KVH91814.1	III	16	C2HC	1	2403658	2405657
CcWRKY53	KVH91623.1	IIa	16	C2H2	1	4921973	4924562
CcWRKY54	KVH91618.1	IIa	16	C2H2	1	4946651	4948002
CcWRKY55	KVH91619.1	IIa	16	C2H2	1	4959881	4961604
CcWRKY56	KVH91090.1	III	16	C2HC	1	21455472	21457641
CcWRKY57	KVI02275.1	Ia	17	C2H2	2	745705	751635
CcWRKY58	KVI02054.1	Ia	17	C2H2	2	3564112	3572519
CcWRKY59	KVI02034.1	IIb	17	C2H2	1	4037419	4045031
CcWRKY60	KVI01515.1	IIc	17	C2H2	1	29751556	29753711
H. annuus (sunflower ), Asterales
HaWRKY1	OTG36226	IId	1	C2H2	1	36451300	36453861
HaWRKY2	OTG36851	Ia	1	C2H2	2	76439730	76442429
HaWRKY3	OTG36852	Ia	1	C2H2	2	76446016	76447351
HaWRKY4	OTG37329	IIc	1	C2H2	1	105761503	105773471
HaWRKY5	OTG33233	IIa	2	C2H2	1	7828860	7830537
HaWRKY6	OTG33896	Ia	2	C2H2	2	49464073	49466324
HaWRKY7	OTG30471	Ia	3	C2H2	2	27574194	27599068
HaWRKY8	OTG31068	IIc	3	C2H2	1	76519674	76521139
HaWRKY9	OTG31559	Ia	3	C2H2	2	113837871	113844169
HaWRKY10	OTG32071	IIa	3	C2H2	1	134271475	134273161
HaWRKY11	OTG32246	IIe	3	C2H2	1	140249759	140252152
HaWRKY12	OTG32308	III	3	C2HC	1	142747915	142749231
HaWRKY13	OTG32309	III	3	C2HC	1	142766177	142768747
HaWRKY14	OTG32635	IIb	3	C2H2	1	156248030	156250419
HaWRKY15	OTG27755	IId	4	C2H2	1	41988669	41991438
HaWRKY16	OTG27995	IIc	4	C2H2	1	63035553	63037217
HaWRKY17	OTG28651	IId	4	C2H2	1	122439510	122442512
HaWRKY18	OTG28933	IIe	4	C2H2	1	138285614	138288406
HaWRKY19	OTG29160	IIe	4	C2H2	1	150069901	150083547
HaWRKY20	OTG29178	IIc	4	C2H2	1	150931549	150940635
HaWRKY21	OTG29307	IIe	4	C2H2	1	157248640	157250967
HaWRKY22	OTG29889	IIb	4	C2H2	1	176067711	176071943
HaWRKY23	OTG23717	IIc	5	C2H2	1	141690	143417
HaWRKY24	OTG23771	IIb	5	C2H2	1	2079662	2081974
HaWRKY25	OTG24934	IIe	5	C2H2	1	102534445	102536287
HaWRKY26	OTG26381	IIb	5	C2H2	1	200098416	200103629
HaWRKY27	OTG26627	Ia	5	C2H2	2	209216014	209223015
HaWRKY28	OTG21941	IIe	6	C2H2	1	4841332	4843081
HaWRKY29	OTG21945	IIc	6	C2H2	1	4913641	4918687
HaWRKY30	OTG22018	III	6	C2HC	1	6920499	6922352
HaWRKY31	OTG22128	IIc	6	C2H2	1	10201334	10203874
HaWRKY32	OTG22333	IIe	6	C2H2	1	17045494	17047472
HaWRKY33	OTG22892	III	6	C2HC	1	38497280	38500898
HaWRKY34	OTG23388	Ia	6	C2H2	2	75816953	75837920
HaWRKY35	OTG23497	Ia	6	C2H2	2	86755622	86760004
HaWRKY36	OTG20266	III	7	C2HC	1	34425419	34427095
HaWRKY37	OTG20267	III	7	C2HC	1	34459951	34461336
HaWRKY38	OTG20270	III	7	C2HC	1	34586084	34588173
HaWRKY39	OTG20676	Ia	7	C2H2	2	63775921	63780324
HaWRKY40	OTG17236	IIc	8	C2H2	1	6641479	6644357
HaWRKY41	OTG17360	Ia	8	C2H2	2	10250791	10254753
HaWRKY42	OTG17377	IIc	8	C2H2	1	10979186	10986272
HaWRKY43	OTG17857	III	8	C2HC	1	30303539	30306408
HaWRKY44	OTG17858	III	8	C2HC	1	30323875	30326368
HaWRKY45	OTG18950	Ia	8	C2H2	2	95688105	95691332
HaWRKY46	OTG19326	Ia	8	C2H2	2	117548150	117552866
HaWRKY47	OTG13997	IIe	9	C2H2	1	46986720	46988764
HaWRKY48	OTG14012	Ia	9	C2H2	2	47634214	47641700
HaWRKY49	OTG14314	IIc	9	C2H2	1	74219786	74221268
HaWRKY50	OTG14692	III	9	C2HC	1	112219262	112221625
HaWRKY51	OTG14696	III	9	C2HC	1	112386450	112389101
HaWRKY52	OTG14724	III	9	C2HC	1	114222880	114225045
HaWRKY53	OTG15370	IIc	9	C2H2	1	149078553	149089741
HaWRKY54	OTG15765	Ia	9	C2H2	2	166487928	166490975
HaWRKY55	OTG16048	IId	9	C2H2	1	177904448	177906913
HaWRKY56	OTG16715	IIa	9	C2H2	1	202245334	202248132
HaWRKY57	OTG09881	IId	10	C2H2	1	16724936	16728291
HaWRKY58	OTG10212	IIe	10	C2H2	1	39081507	39083579
HaWRKY59	OTG10297	III	10	C2HC	1	44621253	44622787
HaWRKY60	OTG10298	III	10	C2HC	1	44655185	44656957
HaWRKY61	OTG10313	III	10	C2HC	1	45538576	45540172
HaWRKY62	OTG10350	Ia	10	C2H2	2	47867963	47870334
HaWRKY63	OTG10371	IId	10	C2H2	1	49874478	49879520
HaWRKY64	OTG10538	III	10	C2HC	1	63056248	63057636
HaWRKY65	OTG10677	IIb	10	C2H2	1	76515979	76518071
HaWRKY66	OTG10692	IIb	10	C2H2	1	77447178	77449964
HaWRKY67	OTG11062	Ib	10	C2HC	2	106475901	106482932
HaWRKY68	OTG11528	IIe	10	C2H2	1	148484409	148486727
HaWRKY69	OTG12003	IIe	10	C2H2	1	189301245	189304192
HaWRKY70	OTG12139	Ia	10	C2H2	2	196180550	196184520
HaWRKY71	OTG12158	IIb	10	C2H2	1	197013387	197022194
HaWRKY72	OTG12167	Ia	10	C2H2	2	197987841	197991623
HaWRKY73	OTG12381	IIe	10	C2H2	1	207608721	207610545
HaWRKY74	OTG12875	IIc	10	C2H2	1	228792235	228794593
HaWRKY75	OTG07250	IId	11	C2H2	1	32566538	32568452
HaWRKY76	OTG07369	III	11	C2HC	1	39118298	39122244
HaWRKY77	OTG07976	IIb	11	C2H2	1	79475771	79484076
HaWRKY78	OTG09042	III	11	C2HC	1	149759458	149761360
HaWRKY79	OTG04082	IIe	12	C2H2	1	13605186	13607219
HaWRKY80	OTG04355	IIc	12	C2H2	1	21721884	21723382
HaWRKY81	OTG05465	IIb	12	C2H2	1	80690727	80693541
HaWRKY82	OTG05967	IIc	12	C2H2	1	119663380	119673483
HaWRKY83	OTG00817	IIc	13	C2H2	1	59490981	59493992
HaWRKY84	OTG01988	Ia	13	C2H2	2	121483893	121489379
HaWRKY85	OTF96815	IIc	14	C2H2	1	7729930	7732370
HaWRKY86	OTF99805	III	14	C2HC	1	169419494	169421833
HaWRKY87	OTF99806	III	14	C2HC	1	169442816	169444862
HaWRKY88	OTF99807	III	14	C2HC	1	169490543	169491924
HaWRKY89	OTF99810	III	14	C2HC	1	169549092	169550650
HaWRKY90	OTF93758	III	15	C2HC	1	4114289	4116092
HaWRKY91	OTF93783	IIe	15	C2H2	1	5072456	5075446
HaWRKY92	OTF93881	III	15	C2HC	1	8820335	8822411
HaWRKY93	OTF94067	IId	15	C2HC	1	14084610	14088584
HaWRKY94	OTF94530	Ia	15	C2H2	2	33300137	33303741
HaWRKY95	OTF95194	IIc	15	C2H2	1	62680152	62681984
HaWRKY96	OTF95228	IIe	15	C2H2	1	63844533	63847483
HaWRKY97	OTF95864	Ia	15	C2H2	2	102485581	102489968
HaWRKY98	OTF90377	IIe	16	C2H2	1	4463832	4466871
HaWRKY99	OTF90414	IIa	16	C2H2	1	5630317	5633011
HaWRKY100	OTF91008	IId	16	C2H2	1	38271950	38273595
HaWRKY101	OTF91081	IIb	16	C2H2	1	43963946	43966573
HaWRKY102	OTF91280	IId	16	C2H2	1	59849852	59852762
HaWRKY103	OTF91350	Ia	16	C2H2	2	66374292	66377376
HaWRKY104	OTF91738	IIb	16	C2H2	1	97179902	97182382
HaWRKY105	OTF92191	IIe	16	C2H2	1	126402434	126404802
HaWRKY106	OTF92565	IIe	16	C2H2	1	149525234	149527247
HaWRKY107	OTF84875	IIe	17	C2H2	1	2017423	2019342
HaWRKY108	OTF85347	IIa	17	C2H2	1	18994762	18997078
HaWRKY109	OTF85887	IIb	17	C2H2	1	39344820	39347657
HaWRKY110	OTF86081	Ia	17	C2H2	2	48847511	48853287
HaWRKY111	OTF86588	Ia	17	C2H2	2	75728024	75728922
HaWRKY112	OTF87471	IIe	17	C2H2	1	164575849	164578136
L. sativa (lettuce), Asterales
LsWRKY1	Lsat_1_v5_gn_1_22221.1	IId	1	C2H2	1	26385504	26387479
LsWRKY2	Lsat_1_v5_gn_1_80260.1	UN	1	C2H2	1	95697607	95703095
LsWRKY3	Lsat_1_v5_gn_1_82341.1	IIc	1	C2H2	1	102152866	102157278
LsWRKY4	Lsat_1_v5_gn_2_110080.1	Ia	2	C2H2	2	188251381	188253360
LsWRKY5	Lsat_1_v5_gn_2_126380.1	III	2	C2HC	1	205249319	205251608
LsWRKY6	Lsat_1_v5_gn_2_126920.1	III	2	C2HC	1	205665857	205667088
LsWRKY7	Lsat_1_v5_gn_2_126880.1	III	2	C2HC	1	205794229	205795895
LsWRKY8	Lsat_1_v5_gn_2_131480.1	IIe	2	C2H2	1	211469509	211470865
LsWRKY9	Lsat_1_v5_gn_3_8741.1	IIe	3	C2H2	1	11871658	11873241
LsWRKY10	Lsat_1_v5_gn_3_11440.1	IIc	3	C2H2	1	12190947	12198793
LsWRKY11	Lsat_1_v5_gn_3_25221.1	IIa	3	C2H2	1	34407599	34408949
LsWRKY12	Lsat_1_v5_gn_3_31320.1	IIc	3	C2H2	1	40872718	40874493
LsWRKY13	Lsat_1_v5_gn_3_51361.1	IIb	3	C2H2	1	65568258	65570649
LsWRKY14	Lsat_1_v5_gn_3_98441.1	Ia	3	C2H2	2	155728726	155730142
LsWRKY15	Lsat_1_v5_gn_3_139241.1	III	3	C2HC	1	252172532	252174733
LsWRKY16	Lsat_1_v5_gn_4_1201.1	IIc	4	C2H2	1	3299078	3300033
LsWRKY17	Lsat_1_v5_gn_4_10320.1	Ia	4	C2H2	2	16855045	16856948
LsWRKY18	Lsat_1_v5_gn_4_12300.1	IIc	4	C2H2	1	17375049	17378499
LsWRKY19	Lsat_1_v5_gn_4_35321.1	IIe	4	C2H2	1	51696906	51698795
LsWRKY20	Lsat_1_v5_gn_4_48480.1	IIe	4	C2H2	1	71561075	71563065
LsWRKY21	Lsat_1_v5_gn_4_61461.1	IIb	4	C2H2	1	93446029	93447997
LsWRKY22	Lsat_1_v5_gn_4_86881.1	IIa	4	C2H2	1	138247654	138249542
LsWRKY23	Lsat_1_v5_gn_4_127960.1	IId	4	C2H2	1	237326727	237328801
LsWRKY24	Lsat_1_v5_gn_4_138020.1	IIc	4	C2H2	1	267424178	267427488
LsWRKY25	Lsat_1_v5_gn_4_164440.1	IId	4	C2H2	1	331439799	331441276
LsWRKY26	Lsat_1_v5_gn_4_169921.1	Ia	4	C2H2	2	344305211	344308338
LsWRKY27	Lsat_1_v5_gn_5_18720.1	IIb	5	C2H2	1	38654583	38657687
LsWRKY28	Lsat_1_v5_gn_5_62060.1	IIa	5	C2H2	1	140066578	140067870
LsWRKY29	Lsat_1_v5_gn_5_84140.1	IIe	5	C2H2	1	188720040	188721430
LsWRKY30	Lsat_1_v5_gn_5_107761.1	IIb	5	C2H2	1	225486974	225489263
LsWRKY31	Lsat_1_v5_gn_5_122901.1	Ia	5	C2H2	2	246944020	246946784
LsWRKY32	Lsat_1_v5_gn_5_124140.1	IIb	5	C2H2	1	249003564	249005473
LsWRKY33	Lsat_1_v5_gn_5_173860.1	Ia	5	C2H2	1	318084740	318087010
LsWRKY34	Lsat_1_v5_gn_6_12161.1	III	6	C2HC	1	13883285	13884849
LsWRKY35	Lsat_1_v5_gn_6_84341.1	III	6	C2HC	1	140449788	140451514
LsWRKY36	Lsat_1_v5_gn_6_115920.1	IIc	6	C2H2	1	190535333	190537411
LsWRKY37	Lsat_1_v5_gn_7_4000.1	IIe	7	C2H2	1	3959684	3961560
LsWRKY38	Lsat_1_v5_gn_7_15520.1	IIb	7	C2H2	1	19357252	19359468
LsWRKY39	Lsat_1_v5_gn_7_25760.1	IIe	7	C2H2	1	33620582	33623101
LsWRKY40	Lsat_1_v5_gn_7_29520.1	IIe	7	C2H2	1	42216610	42224865
LsWRKY41	Lsat_1_v5_gn_7_34280.1	IIc	7	C2H2	1	47663612	47665137
LsWRKY42	Lsat_1_v5_gn_7_49760.1	Ia	7	C2H2	2	69280502	69283401
LsWRKY43	Lsat_1_v5_gn_7_55280.1	IIe	7	C2H2	1	77479377	77480740
LsWRKY44	Lsat_1_v5_gn_7_60801.1	IIc	7	C2H2	1	87758997	87759901
LsWRKY45	Lsat_1_v5_gn_7_77361.1	III	7	C2HC	1	127063367	127064095
LsWRKY46	Lsat_1_v5_gn_7_92541.1	IIb	7	C2H2	1	157285021	157289110
LsWRKY47	Lsat_1_v5_gn_7_111140.1	IIb	7	C2H2	1	185048031	185057696
LsWRKY48	Lsat_1_v5_gn_7_115881.1	Ia	7	C2H2	2	190369415	190372156
LsWRKY49	Lsat_1_v5_gn_7_113921.1	Ia	7	C2H2	2	194181631	194184191
LsWRKY50	Lsat_1_v5_gn_8_6060.1	III	8	C2HC	1	7599366	7602043
LsWRKY51	Lsat_1_v5_gn_8_6481.1	IIe	8	C2H2	1	8313398	8314786
LsWRKY52	Lsat_1_v5_gn_8_47440.1	IIc	8	C2H2	1	66934559	66941188
LsWRKY53	Lsat_1_v5_gn_8_48640.1	Ia	8	C2H2	2	68183430	68186827
LsWRKY54	Lsat_1_v5_gn_8_63280.1	Ia	8	C2H2	2	90766257	90767811
LsWRKY55	Lsat_1_v5_gn_8_68740.1	IIe	8	C2H2	1	97994337	97995525
LsWRKY56	Lsat_1_v5_gn_8_91621.1	IId	8	C2H2	1	134911803	134913848
LsWRKY57	Lsat_1_v5_gn_8_103681.1	Ia	8	C2H2	2	157088535	157091088
LsWRKY58	Lsat_1_v5_gn_8_147781.1	IIc	8	C2H2	1	250529379	250530828
LsWRKY59	Lsat_1_v5_gn_8_166820.1	IIc	8	C2H2	1	306188672	306191062
LsWRKY60	Lsat_1_v5_gn_9_2661.1	IIe	9	C2H2	1	3307151	3308666
LsWRKY61	Lsat_1_v5_gn_9_9681.1	IId	9	C2H2	1	10914551	10916944
LsWRKY62	Lsat_1_v5_gn_9_14580.1	Ia	9	C2H2	2	19396579	19399008
LsWRKY63	Lsat_1_v5_gn_9_33061.1	IIe	9	C2H2	1	34957733	34959874
LsWRKY64	Lsat_1_v5_gn_9_36381.1	Ia	9	C2H2	2	40685023	40687356
LsWRKY65	Lsat_1_v5_gn_9_38680.1	III	9	C2HC	1	43146105	43148005
LsWRKY66	Lsat_1_v5_gn_9_38660.1	III	9	C2HC	1	43206592	43209500
LsWRKY67	Lsat_1_v5_gn_9_39460.1	III	9	C2HC	1	43380788	43382656
LsWRKY68	Lsat_1_v5_gn_9_39381.1	III	9	C2HC	1	43432908	43434790
LsWRKY69	Lsat_1_v5_gn_9_42560.1	IIc	9	C2H2	1	46114662	46123490
LsWRKY70	Lsat_1_v5_gn_9_49041.1	Ia	9	C2H2	2	57498796	57501128
LsWRKY71	Lsat_1_v5_gn_9_60201.1	III	9	C2HC	1	69901166	69903517
LsWRKY72	Lsat_1_v5_gn_0_15201.1	Ia	9	C2H2	2	142671978	142675848
LsWRKY73	Lsat_1_v5_gn_9_104500.1	Ia	9	C2H2	2	168270148	168271587
LsWRKY74	Lsat_1_v5_gn_9_106981.1	IIb	9	C2H2	1	173932658	173935526
D.carota (carrot), Apiales
DcWRKY1	KZN07966	IIe	1	C2H2	1	1071853	1073816
DcWRKY2	KZN08140	IIc	1	C2H2	1	3100721	3102085
DcWRKY3	KZN08726	IIc	1	C2H2	1	14377925	14382076
DcWRKY4	KZN11577	IIb	1	C2H2	1	45900788	45902874
DcWRKY5	KZN11954	IIe	1	C2H2	1	49646271	49647602
DcWRKY6	KZN04197	III	2	C2HC	1	3605438	3606931
DcWRKY7	KZN04275	IIc	2	C2H2	1	6117759	6119612
DcWRKY8	KZN04306	IIe	2	C2H2	1	7327523	7328766
DcWRKY9	KZN04542	III	2	C2HC	1	12395610	12398071
DcWRKY10	KZN04737	IIe	2	C2H2	1	15233460	15234822
DcWRKY11	KZN04803	IIe	2	C2H2	1	16209301	16211551
DcWRKY12	KZN04916	IIe	2	C2H2	1	17919154	17920430
DcWRKY13	KZN05035	IIe	2	C2H2	1	19163702	19166177
DcWRKY14	KZN06112	IIe	2	C2H2	1	30239484	30240850
DcWRKY15	KZN06299	IIb	2	C2H2	1	31796091	31798124
DcWRKY16	KZN06340	Ia	2	C2H2	2	32048719	32051078
DcWRKY17	KZN06978	IIe	2	C2H2	1	37302161	37304416
DcWRKY18	KZN07336	IIb	2	C2H2	1	40111108	40113797
DcWRKY19	KZN07515	IIc	2	C2H2	1	41475198	41476088
DcWRKY20	KZN07801	IIc	2	C2H2	1	43673938	43675168
DcWRKY21	KZN07818	III	2	C2HC	1	43779585	43781039
DcWRKY22	KZN00856	IIc	3	C2H2	1	9314001	9316180
DcWRKY23	KZN01870	III	3	C2HC	1	26374005	26375687
DcWRKY24	KZN01900	IIe	3	C2H2	1	26733921	26735665
DcWRKY25	KZN02108	IId	3	C2H2	1	29672956	29674151
DcWRKY26	KZN03581	IIe	3	C2H2	1	46007521	46008956
DcWRKY27	KZN03765	IId	3	C2H2	1	47914634	47916297
DcWRKY28	KZM97681	Ia	4	C2H2	2	16820179	16828533
DcWRKY29	KZM97955	IIe	4	C2H2	1	19751403	19752504
DcWRKY30	KZM98141	IIc	4	C2H2	1	21405787	21407935
DcWRKY31	KZM99358	IIe	4	C2H2	1	31424381	31425781
DcWRKY32	KZM99734	Ia	4	C2H2	2	34366314	34369413
DcWRKY33	KZM99847	IId	4	C2H2	1	35333886	35335876
DcWRKY34	KZM93057	IIa	5	C2H2	1	2031477	2032983
DcWRKY35	KZM93291	IIb	5	C2H2	1	4504494	4512516
DcWRKY36	KZM93563	IIc	5	C2H2	1	7877076	7881072
DcWRKY37	KZM94751	IIe	5	C2H2	1	25509802	25510884
DcWRKY38	KZM94799	III	5	C2HC	1	26043513	26044981
DcWRKY39	KZM95052	IIe	5	C2H2	1	28251290	28252019
DcWRKY40	KZM95990	Ia	5	C2H2	2	37271491	37275042
DcWRKY41	KZM96025	IIb	5	C2H2	1	37505657	37508132
DcWRKY42	KZM96179	IId	5	C2H2	1	38887548	38888957
DcWRKY43	KZM96180	IId	5	C2H2	1	38894769	38896178
DcWRKY44	KZM96516	IIb	5	C2H2	1	41546934	41548967
DcWRKY45	KZM89782	IIa	6	C2H2	1	4755413	4756898
DcWRKY46	KZM90815	IIb	6	C2H2	1	19504129	19506623
DcWRKY47	KZM90833	IIc	6	C2H2	1	19655454	19656436
DcWRKY48	KZM91336	IIe	6	C2H2	1	24263341	24264631
DcWRKY49	KZM91472	IIb	6	C2H2	1	25419846	25421744
DcWRKY50	KZM92482	III	6	C2HC	1	33715857	33718097
DcWRKY51	KZM92494	UN	6	C2H2	1	33829275	33830306
DcWRKY52	KZM86721	UN	7	C2H2	1	6195276	6199745
DcWRKY53	KZM86837	III	7	C2HC	1	7489441	7490962
DcWRKY54	KZM87529	IIc	7	C2H2	1	17794653	17796330
DcWRKY55	KZM88323	Ia	7	C2H2	2	26817037	26820286
DcWRKY56	KZM88487	IIa	7	C2H2	1	28258696	28260148
DcWRKY57	KZM88994	IIb	7	C2H2	1	32915491	32917974
DcWRKY58	KZM83685	Ia	8	C2H2	2	455246	457455
DcWRKY59	KZM83825	IIe	8	C2H2	1	1904236	1905534
DcWRKY60	KZM84593	IIe	8	C2H2	1	16629124	16630295
DcWRKY61	KZM84865	III	8	C2HC	1	20266618	20268003
DcWRKY62	KZM85588	IIc	8	C2H2	1	26935336	26937119
DcWRKY63	KZM82460	IIc	9	C2H2	1	19706655	19710663
DcWRKY64	KZM82890	IIc	9	C2H2	1	25641396	25645207
DcWRKY65	KZM83478	IIb	9	C2H2	1	32277050	32282204
P. ginseng (Ginseng ), Apiales
PgWRKY1	Pg_S1133.4	Ia	scaffold1133	C2H2	2	497919	502091
PgWRKY2	Pg_S0960.11	IIe	scaffold0960	C2H2	1	431323	433064
PgWRKY3	Pg_S4613.11	IIb	scaffold4613	C2H2	1	117725	120609
PgWRKY4	Pg_S5075.1	IIe	scaffold5075	C2H2	1	88933	90241
PgWRKY5	Pg_S0437.20	IIe	scaffold0437	C2H2	1	373281	376165
PgWRKY6	Pg_S6301.2	IIc	scaffold6301	C2H2	1	28307	32261
PgWRKY7	Pg_S2020.9	IIc	scaffold2020	C2H2	1	104087	116191
PgWRKY8	Pg_S1038.36	Ia	scaffold1038	C2H2	2	554782	559080
PgWRKY9	Pg_S0782.12	Ia	scaffold0782	C2H2	2	162939	168240
PgWRKY10	Pg_S0093.4	IId	scaffold0093	C2H2	1	55425	57136
PgWRKY11	Pg_S1355.9	IIb	scaffold1355	C2H2	1	481007	484124
PgWRKY12	Pg_S0302.18	III	scaffold0302	C2HC	1	806488	808186
PgWRKY13	Pg_S4366.12	IIe	scaffold4366	C2H2	1	117139	118617
PgWRKY14	Pg_S3603.2	IIc	scaffold3603	C2H2	1	129818	134796
PgWRKY15	Pg_S1059.48	Ia	scaffold1059	C2H2	2	582485	586528
PgWRKY16	Pg_S1300.8	III	scaffold1300	C2HC	1	116570	118004
PgWRKY17	Pg_S2534.11	IIc	scaffold2534	C2H2	1	244215	247181
PgWRKY18	Pg_S0304.2	IIc	scaffold0304	C2H2	1	119525	124510
PgWRKY19	Pg_S7016.2	Ia	scaffold7016	C2H2	2	15386	19221
PgWRKY20	Pg_S5428.4	IIe	scaffold5428	C2H2	1	42670	44098
PgWRKY21	Pg_S8084.3	IIe	scaffold8084	C2H2	1	15189	16549
PgWRKY22	Pg_S3979.6	IIa	scaffold3979	C2H2	1	97295	98188
PgWRKY23	Pg_S0835.1	IIe	scaffold0835	C2H2	1	68262	71203
PgWRKY24	Pg_S0682.25	IIe	scaffold0682	C2H2	1	573124	574501
PgWRKY25	Pg_S3132.24	III	scaffold3132	C2HC	1	314500	315942
PgWRKY26	Pg_S1613.20	IIc	scaffold1613	C2H2	1	195369	196912
PgWRKY27	Pg_S4908.6	IIc	scaffold4908	C2H2	1	99289	100792
PgWRKY28	Pg_S0919.18	Ia	scaffold0919	C2H2	2	685466	689346
PgWRKY29	Pg_S3663.1	IIc	scaffold3663	C2H2	1	200794	202197
PgWRKY30	Pg_S1419.8	Ia	scaffold1419	C2H2	2	123494	127804
PgWRKY31	Pg_S5199.4	IIa	scaffold5199	C2H2	1	117847	122045
PgWRKY32	Pg_S3327.12	IIb	scaffold3327	C2H2	1	240290	243183
PgWRKY33	Pg_S2044.4	IIe	scaffold2044	C2H2	1	68619	69907
PgWRKY34	Pg_S0889.45	III	scaffold0889	C2HC	1	497723	499141
PgWRKY35	Pg_S1990.1	IIa	scaffold1990	C2H2	1	68208	70224
PgWRKY36	Pg_S0595.12	IIc	scaffold0595	C2H2	1	204827	208986
PgWRKY37	Pg_S2162.13	IIc	scaffold2162	C2H2	1	156133	164308
PgWRKY38	Pg_S3578.15	IIa	scaffold3578	C2H2	1	227028	228607
PgWRKY39	Pg_S1305.43	IIc	scaffold1305	C2H2	1	567926	570302
PgWRKY40	Pg_S1205.27	IIe	scaffold1205	C2H2	1	393955	395452
PgWRKY41	Pg_S7927.2	IId	scaffold7927	C2H2	1	12875	14115
PgWRKY42	Pg_S0614.17	UN	scaffold0614	C2H2	1	402777	406657
PgWRKY43	Pg_S2033.12	III	scaffold2033	C2HC	1	375123	377009
PgWRKY44	Pg_S6801.3	IIe	scaffold6801	C2H2	1	49443	52248
PgWRKY45	Pg_S0740.14	Ia	scaffold0740	C2H2	2	264055	266570
PgWRKY46	Pg_S3429.5	III	scaffold3429	C2HC	1	30644	32357
PgWRKY47	Pg_S3429.6	III	scaffold3429	C2HC	1	35089	38165
PgWRKY48	Pg_S1067.29	IIe	scaffold1067	C2H2	1	505898	507093
PgWRKY49	Pg_S0804.31	IIc	scaffold0804	C2H2	1	567260	568761
PgWRKY50	Pg_S4176.2	Ia	scaffold4176	C2H2	2	32798	35090
PgWRKY51	Pg_S0843.11	IIb	scaffold0843	C2H2	1	297448	300493
PgWRKY52	Pg_S3178.10	Ia	scaffold3178	C2H2	2	97259	100589
PgWRKY53	Pg_S1833.14	IIe	scaffold1833	C2H2	1	407517	408852
PgWRKY54	Pg_S2779.8	IIc	scaffold2779	C2H2	1	71960	75984
PgWRKY55	Pg_S1149.5	IIc	scaffold1149	C2H2	1	80221	81815
PgWRKY56	Pg_S3386.16	IIb	scaffold3386	C2H2	1	152570	155682
PgWRKY57	Pg_S7153.2	IIe	scaffold7153	C2H2	1	15500	16741
PgWRKY58	Pg_S0646.1	IId	scaffold0646	C2H2	1	812	7325
PgWRKY59	Pg_S5167.2	IIc	scaffold5167	C2H2	1	31882	33311
PgWRKY60	Pg_S2096.25	Ia	scaffold2096	C2H2	2	321490	324636
PgWRKY61	Pg_S1312.12	IId	scaffold1312	C2H2	1	585846	589339
PgWRKY62	Pg_S7368.2	IIc	scaffold7368	C2H2	1	20776	21527
PgWRKY63	Pg_S0916.7	IIc	scaffold0916	C2H2	1	405703	408973
PgWRKY64	Pg_S0416.10	Ia	scaffold0416	C2H2	2	774936	780537
PgWRKY65	Pg_S2342.2	IIc	scaffold2342	C2H2	1	61185	62383
PgWRKY66	Pg_S3878.7	IId	scaffold3878	C2H2	1	123812	125094
PgWRKY67	Pg_S1847.17	IId	scaffold1847	C2H2	1	435435	437211
PgWRKY68	Pg_S3224.1	IIe	scaffold3224	C2H2	1	157157	159706
PgWRKY69	Pg_S2795.2	IIe	scaffold2795	C2H2	1	252647	255188
PgWRKY70	Pg_S0896.3	IIc	scaffold0896	C2H2	1	41631	42261
PgWRKY71	Pg_S1293.14	Ia	scaffold1293	C2H2	2	286921	290511
PgWRKY72	Pg_S2382.2	III	scaffold2382	C2HC	1	325556	332263
PgWRKY73	Pg_S0760.32	IIe	scaffold0760	C2H2	1	664377	667678
PgWRKY74	Pg_S4627.7	Ia	scaffold4627	C2H2	2	73614	76175
PgWRKY75	Pg_S3035.33	IIb	scaffold3035	C2H2	1	326110	329232
PgWRKY76	Pg_S2375.29	IIc	scaffold2375	C2H2	2	236072	237575
PgWRKY77	Pg_S8179.1	IIa	scaffold8179	C2H2	2	6750	8321
PgWRKY78	Pg_S7269.8	IIc	scaffold7269	C2H2	1	64832	65918
PgWRKY79	Pg_S1823.17	Ia	scaffold1823	C2H2	2	132301	134659
PgWRKY80	Pg_S1352.11	IIe	scaffold1352	C2H2	1	264826	265980
PgWRKY81	Pg_S1942.2	Ia	scaffold1942	C2H2	2	65702	71280
PgWRKY82	Pg_S2848.4	Ia	scaffold2848	C2H2	2	79333	82615
PgWRKY83	Pg_S2468.1	IIb	scaffold2468	C2H2	1	5460	7759
PgWRKY84	Pg_S6125.6	III	scaffold6125	C2HC	1	102936	106871
PgWRKY85	Pg_S6589.1	IId	scaffold6589	C2H2	1	6101	20978
PgWRKY86	Pg_S0285.6	IIe	scaffold0285	C2H2	1	861181	862370
PgWRKY87	Pg_S0061.49	IIc	scaffold0061	C2H2	1	1277603	1281031
PgWRKY88	Pg_S3077.23	IIc	scaffold3077	C2H2	1	292048	294571
PgWRKY89	Pg_S3518.10	IIc	scaffold3518	C2H2	1	102733	104705
PgWRKY90	Pg_S0439.49	IIb	scaffold0439	C2H2	1	542081	563320
PgWRKY91	Pg_S3972.9	IIe	scaffold3972	C2H2	1	56742	57893
PgWRKY92	Pg_S1480.1	III	scaffold1480	C2HC	1	14875	17789
PgWRKY93	Pg_S4883.5	IIe	scaffold4883	C2H2	1	58970	60132
PgWRKY94	Pg_S4883.15	IIc	scaffold4883	C2H2	1	179235	180678
PgWRKY95	Pg_S1903.19	IIb	scaffold1903	C2H2	1	373650	377099
PgWRKY96	Pg_S6373.3	IIe	scaffold6373	C2H2	1	23901	26355
PgWRKY97	Pg_S2073.24	IIb	scaffold2073	C2H2	1	311745	314710
PgWRKY98	Pg_S2971.7	IIc	scaffold2971	C2H2	1	63526	65041
PgWRKY99	Pg_S1153.1	IId	scaffold1153	C2H2	1	13016	14192
PgWRKY100	Pg_S8892.1	III	scaffold8892	C2HC	1	194	2257
PgWRKY101	Pg_S0961.12	IIb	scaffold0961	C2H2	1	116222	119309
PgWRKY102	Pg_S0144.39	IIc	scaffold0144	C2H2	1	1066642	1070926
PgWRKY103	Pg_S4369.9	IIe	scaffold4369	C2H2	1	129235	130483
PgWRKY104	Pg_S0204.46	III	scaffold0204	C2HC	1	642451	647904
PgWRKY105	Pg_S6732.8	Ia	scaffold6732	C2H2	2	71030	74179
PgWRKY106	Pg_S2123.20	IIc	scaffold2123	C2H2	1	294888	296954
PgWRKY107	Pg_S4388.3	IIe	scaffold4388	C2H2	1	65524	66831
PgWRKY108	Pg_S6583.2	IIe	scaffold6583	C2H2	1	18664	27632
PgWRKY109	Pg_S6104.6	Ia	scaffold6104	C2H2	2	51238	59180
PgWRKY110	Pg_S4621.1	IIc	scaffold4621	C2H2	1	7745	19903
PgWRKY111	Pg_S4218.2	IIc	scaffold4218	C2H2	1	10186	10954
PgWRKY112	Pg_S0472.41	IIe	scaffold0472	C2H2	1	863448	864737
PgWRKY113	Pg_S3934.7	IIb	scaffold3934	C2H2	1	232226	235814
PgWRKY114	Pg_S4487.2	III	scaffold4487	C2HC	1	18494	19884
PgWRKY115	Pg_S2147.21	IIb	scaffold2147	C2H2	1	446702	449997
PgWRKY116	Pg_S3155.15	Ia	scaffold3155	C2H2	2	307324	309605
PgWRKY117	Pg_S0227.7	IId	scaffold0227	C2H2	1	220628	222189
PgWRKY118	Pg_S1963.27	IIb	scaffold1963	C2H2	1	442869	445140
PgWRKY119	Pg_S0536.24	III	scaffold0536	C2HC	1	318679	320510
PgWRKY120	Pg_S4825.6	IIb	scaffold4825	C2H2	1	10785	13353
PgWRKY121	Pg_S3016.23	Ia	scaffold3016	C2H2	2	129687	141213
PgWRKY122	Pg_S0180.14	Ia	scaffold0180	C2H2	2	1138693	1144526
PgWRKY123	Pg_S1507.32	IIe	scaffold1507	C2H2	1	6138	7796
P. notoginseng, Apiales
PnWRKY1	Pjap00181	Ia	scaffold1872	C2H2	2	8584	10460
PnWRKY2	Pjap00692	IIe	scaffold15933	C2H2	1	8492	9017
PnWRKY3	Pjap00907	Ia	scaffold9919	C2H2	2	30817	33664
PnWRKY4	Pjap00930	III	scaffold5071	C2HC	1	80948	82620
PnWRKY5	Pjap00977	III	scaffold2370	C2HC	1	90815	92295
PnWRKY6	Pjap02976	IIe	scaffold9712	C2H2	1	14080	15238
PnWRKY7	Pjap04005	IId	scaffold27173	C2H2	1	3296	4893
PnWRKY8	Pjap04049	Ia	scaffold8174	C2H2	2	6453	8796
PnWRKY9	Pjap04718	IIc	scaffold6444	C2H2	1	68963	70469
PnWRKY10	Pjap05507	III	scaffold4809	C2HC	1	78125	80244
PnWRKY11	Pjap05760	IIe	scaffold6896	C2H2	1	65897	68758
PnWRKY12	Pjap05887	III	scaffold587	C2HC	1	102965	104791
PnWRKY13	Pjap06155	IIc	scaffold13073	C2H2	1	28138	29475
PnWRKY14	Pjap06417	IIa	scaffold2753	C2H2	1	42315	43834
PnWRKY15	Pjap06945	IIe	scaffold11811	C2H2	1	33166	34461
PnWRKY16	Pjap07698	IIc	scaffold12490	C2H2	1	7247	8062
PnWRKY17	Pjap08925	IIb	scaffold7806	C2H2	1	55327	57386
PnWRKY18	Pjap09313	Ia	scaffold7266	C2H2	2	27991	30451
PnWRKY19	Pjap09455	IId	scaffold4189	C2H2	1	32845	34628
PnWRKY20	Pjap09984	IIb	scaffold2699	C2H2	1	81642	84637
PnWRKY21	Pjap10050	IIa	scaffold5857	C2H2	1	80479	81851
PnWRKY22	Pjap10056	IIe	scaffold18866	C2H2	1	937	2408
PnWRKY23	Pjap10552	IIe	scaffold19917	C2H2	1	1584	2936
PnWRKY24	Pjap10865	Ia	scaffold2939	C2H2	2	21121	24393
PnWRKY25	Pjap10915	Ia	scaffold5702	C2H2	2	12069	15948
PnWRKY26	Pjap11989	IIc	scaffold19358	C2H2	1	12107	13620
PnWRKY27	Pjap12058	IIc	scaffold17802	C2H2	1	11659	13063
PnWRKY28	Pjap12888	IIe	scaffold10134	C2H2	1	13354	15838
PnWRKY29	Pjap14519	III	scaffold22	C2HC	1	445249	446783
PnWRKY30	Pjap14660	IIb	scaffold3273	C2H2	1	19613	23396
PnWRKY31	Pjap15074	IIb	scaffold11927	C2H2	1	32296	34190
PnWRKY32	Pjap15509	IId	scaffold6873	C2H2	1	7162	8404
PnWRKY33	Pjap18353	IIe	scaffold8368	C2H2	1	15790	17040
PnWRKY34	Pjap19755	Ia	scaffold18	C2H2	2	474510	478697
PnWRKY35	Pjap20148	IIc	scaffold12269	C2H2	1	787	2483
PnWRKY36	Pjap22168	IIe	scaffold9222	C2H2	1	4870	6162
PnWRKY37	Pjap22317	IIc	scaffold10583	C2H2	1	28312	29797
PnWRKY38	Pjap22318	Ia	scaffold1174	C2H2	2	38896	44538
PnWRKY39	Pjap22515	IIb	scaffold27361	C2H2	1	1218	4091
PnWRKY40	Pjap22853	Ia	scaffold10991	C2H2	2	18930	21093
PnWRKY41	Pjap24374	IId	scaffold407	C2H2	1	2994	4316
PnWRKY42	Pjap24940	IIb	scaffold17786	C2H2	1	49548	52535
PnWRKY43	Pjap25337	IIe	scaffold7839	C2H2	1	23519	24674
PnWRKY44	Pjap25405	Ia	scaffold2890	C2H2	2	78336	82247
PnWRKY45	Pjap25436	IIe	scaffold11198	C2H2	1	96086	97650
PnWRKY46	Pjap26127	IIc	scaffold196	C2H2	1	178088	179631
PnWRKY47	Pjap26510	IIb	scaffold5603	C2H2	1	86824	90046
PnWRKY48	Pjap26946	IId	scaffold18556	C2H2	1	11866	13578
PnWRKY49	Pjap29814	IIe	scaffold855	C2H2	1	177140	186298
PnWRKY50	Pjap29949	IIc	scaffold4068	C2H2	1	16201	19479
PnWRKY51	Pjap31249	Ia	scaffold12526	C2H2	2	11074	14708
PnWRKY52	Pjap31345	Ia	scaffold8585	C2H2	2	41872	44398
PnWRKY53	Pjap32198	IIe	scaffold13291	C2H2	1	11517	12558
PnWRKY54	Pjap33127	IIe	scaffold5248	C2H2	1	87481	88820
PnWRKY55	Pjap33452	Ia	scaffold4620	C2H2	2	34708	38546
PnWRKY56	Pjap33598	III	scaffold3112	C2HC	1	121812	123229
