# Supplementary material for: Genome-Wide Identification of WRKY Transcription Factors in the Asteranae
Source: Plants (Basel). 2019 Oct 1;8(10):393. doi: 10.3390/plants8100393 (PMC6843914; doi:10.3390/plants8100393)
Supplement: Supplementary file 1 [file plants-08-00393-s001.zip › Table S2.xls]

## Sheet: Sheet1
Table S2. WRKY protein sequences of globe artichoke, sunflower, lettuce, carrot, ginseng and P.notoginseng
CcWRKY1	MEKNDTILVETLTRGRNSAIRLLNLLRRKENGDGLVSADDLLKEIFRSLVDGLSMLNFSGPGEDYRVQASPSQVGLACSVNQSSEVFTGDIGKIPPPSENKGRGRYKRSDTIADDYEWRKYGQKEILNSQFPRCYFRCTHKDGHGCKALKQVQRLEEELSSKFQITYFGLHTCPTPHAVSDHGPGVILDFEGFRNRENLPNNPSITGKIREDCSRKQNDPSNKTVSSAACLVSMERSTDDLDXRDKAPRFDHQDSCPTNIXDGCLNDDFLGDISTDDMLSMIESYWGGNNRT
CcWRKY2	MEEIVSLIFHGGKLVKELEESLPNIANQPHVLISSCDEISRVFGNARERLTLAVQDYGTHHESLPQMEVGGGSVPEWLRSSHAMDMGLHEQLAHHQHHGFDAIAGQELGGGNVEAVATDVAQSSLHRPRRRKHEADRRTFRVPAPRMGNTEVPPEDGYTWRKYGQKEILGSKFPRGYFRCTHQKLYNCPAKKQVQRLDNDPYTFEVTYRGEHTCIMSSTAPSMPPPPSLPEAMTSYPTSHNIPLTTSQPVTQWLSIDVKQPFGELYSTIAHHNMQMYKSQSDNIGGGGTGPSSPARYTDYPGVTDLIDTMFNSGSSSNNSMELIFSSEEKKDDREKTN
CcWRKY3	MELQEAERTVIAKPVASRPTISNFRSFSELLAGATNGSPLLEPTITAIRPKTVRFKHVTNSQPVETVSSQAQLDRTQASHLSDKIVKSNHTSPLLYKPLAKTVSRTTISLLANMGTFNTSREQALAASQSENAKGINPPKLTPMKSGNDKRSQFHTNNSDRPSYDGYNWRKYGQKQVKGSDYPRSYYKCTHPNCLVKKKVERSIDGEIAEIVYKGEHNHSKPRLPRRHAFDGTSEGSNTQLPNNQLNNDNEGSEGGTGIKIDEVLGSSSHLTNLVKVQESYNHVSSEAVDACMPTLDRFCGVARVHDESASKRRKSSSILNEPYGEGLQQPRIVVHDGTDSEAISDGFRSYYRCTGVKCNVRKHVERASDDPSVFITTYEGKHNHEMPIKKSN
CcWRKY4	KVVVKNENFHANDLDVNTGLNLVTQSDRFDGISSNGDENRTTNKLANLQNELQQMNIENQRLKEMYLQVSNNYNALQMHLVTLMQQQEQEMRNASIQNQDQNVDRPSHQGPVTVPRQFMELRQSTNEMTSRDSSSEEKTQSGSALNAVELSKNVDRDGKSTIGREDTPDSDVWMSNKVPKLVVPENADQANEATMRKVRVSVRARSEAPMITDGCQWRKYGQKMAKGNPCPRAYYRCTMAVGCPVRKQVQRWAEDQTILITTYEGTHNHPLPPAAVAMASTTSAAATMLLSGSISSADGFMNPNLLAHAIRPNSSGIATISASAPFPTITLDLTHPPNTFQGPNSSIQFDGHHQPPSQFPPSALAMPLQAFHHGGGGATLYNQSRFSGLQLSNNKVISN…
CcWRKY5	MKILSLLAQPQDQVQSKNLKIQTGEAVVRFKKVVSLLDNGLGHARVRKVKKFSTHIPQNLLIDNPTRIIPRTDHQNPPKPLQLLLEAHPIQEIGPNAVKNNTLSLGNHQPSLELSSNGKCSIQLSQNTPHHHPSSNYHFLQQQQQQQQKYQQHVQLKQPQAEMMYRRSNSGINLNFDSSTCTPTISSNRSFMSSLSIEGSVANLDGSSFRLIGSSRSADQATYQHKRRCSARGDDGSVKCGSSGRCHCSKKRKHRIKRSIKVPAISNKLADIPPDEYSWRKYGQKPIKGSPHPRGYYKCSSMRGCPARKHVERCLEDSTMLIVTYEGEHNHPRLPSQSANA
CcWRKY6	MAVDFVGIQSAEHLNRIFHLNNHDFALSSNFKQAVSALNRTGHARFRRGPSPSPSSSDSHAPSTSTQSAPVFIGSTGASNECSFSKSVTDTTTSSRSTNSSSLISPLIAGEEGSVSNGKQFPCLGIVAPAPAFSSRKPPLPSSHRKRCRADRPSVSLQGSGSDNHSVSRSGCHCCKRRKIASKREIRRVPITGSKVASIPADDFSWKKYGEKKIDGSPYPRVYYKCNTGKGCPARKRVELAIDDPKMLLVTYDREHIHHQAPTPILTGLTGLVVQSK
CcWRKY7	MDDDSDRSSEETQLEENSTAEDANNLDDDDAEDSAGVDENTDDQRDVSPLEISHVSAEEDLRTCRSLTLVSGLSEVPVKYEMRRDELEHLKNQLQGSHQEALATVIAQAAQAHSESQLKLPGVLSSSIGLSSMPVTSILSLPSVPVLSSLQCSNSQGQIVSLVVNADSIHVAEANQKDATGTDPKPLPVKIPMDGYNWRKYGQKQVKSPEGSRSYYKCTYIECDAKKIESCDQFNSVTKIVYKGQHKHDPPKKVSSRGGKILSTPKSPKRKSISTPGLKDHRSSGSVGCVPIQVEQVDEPQQKQRQVTIVVKSSSENPGSVLKHPKKPKFIVHAAGDVEISADGYRWRKYGQKMVKGNPHPRNYYKCTSAGCLVRKHIEKAVDGASGVMITYKGVHDHD…
CcWRKY8	MASSGGSLNPSTTTSQYPSFCFSTSFTDLMSSSHEDSNWASLGGGNNGIESPKQPPTPFSPSSFLSTPTAAGFSSNQFLDSPFFPFNSNIVPSPTTGNFPEETKYSDFSFLPQTRPLSSKMEEQVKSQPQDWSTSEIQKTKSESTHQYLSDQTRLEDGYNWRKYGQKQVKGSENPRSYYKCTYPNCPTKKKVERNLEGHITEIVYKGNHSHSKPQNAKKSSSNSYNDVPIDNNHFDSSASFGEDDFEQASSLSKSGDDHENEPEAKR
CcWRKY9	MEDQNTSRSSTGGGGGGGGGGGARYKLMSPAKLPISRSTCITIPPGLSPTSFLESPVLLTNIKAEPSPTTGSFFKPQRMQGSICSAAFSLNANCSMAKSLNDSESSFFEFKPHTMSASVSGFSSAGLQVTAGFDFQRNEPSEKNQNQNEYRSYSSPSSASCENAAPNEQNLAAPIYTLIEETNGLEVPKSVHLSDSGHKDSGPLVVPVDRSLEDGYNWRKYGQKVVKGSEFPRSYYKCTHPNCEVKKIFERSYTGKITEIVYKGTHDHPKPQPSRRLTPGFSADNCPTPNSETSGTPVPSPDHVDRAEAQLNNTNDEVDDDDPYSKRRRTDFGTLEVTPVVKPIREPRVVVQTISEVDILDDGYRWRKYGQKVVRGNPNPRSYYKCTSVGCPVRKHVER…
CcWRKY10	MEARCENMVLNSFDGHKFPLTTTTIHENGSSIINEMDFFSNSNNDNNNNNNPLMSIHVKEEKEYDQQLQLNLNLAILREDLAKMKRENEGLRSMLAQVNEKYVFLHRIIQEKMVTRETIDEMKSIMTKDDTKQSLLVPLEFKNLNQTIKIDPNVDTNKNGEFDSPKDGDRGGAVEATIRRARVSVRARSQASMITDGCQWRKYGQKLAKGNPCPRAYYRCTMAVGCPVRKQVQRCAEDQTILITTYEGTHNHPLPQSAMAMASTTSAAASMLLSGSISSSDHHHHNLISPGSMLSSPNLTTTLSATAPFPTITLDLTSDHHDLRQPSPFHFPFSTNMNCNIDQNSNIPMATGQLAAAQQYNNNATKFSGVQRSDQQLMDAATAAVTSDPQFMAALAAAI…
CcWRKY11	MGGFDDHGGIIGDWMPPSSSPRSFFAAMLGDDSGSRTVSEPPPKPDNNNDSGFTFPGPDRQGGSENGDGNQRGLTVDQATKKGEFGEQRMSSRAGLVERMAARAGHNAPRLNTDIIKPADSLQNQQVRSPYLTIPPGLSPTSLLDSPVFLSNSLVQPSPTTGKFQFAPNGNGKSSMMFLDSSNRNKDNFFEDPNNSSFAFKPFPDHVNPPFMSTQSFQTNEALVQPEKQFPPQKIEVAQNETSSLHIRADFPRSSTEKKPEANFLTPFESFNGNSERNVQRLEDHDDDDADQRISGDNANNAISASSEDGYNWRKYGQKQVKGSEYPRSYYKCTHPNCLVKKKVERSHEGHITEIIYKGAHNHPKLAPNRRSGIGSSIALSDMQSAINEQGGNGVDGGP…
CcWRKY12	MTEKDENGGDCGDDDEWGDLITTPNRLISDDFLVLKAENIGNDEEKEGKLEDQEQESRVCSDGKDNDVDSMEGRVKSCRRVSIAERRAAKRGSDGDSSSISVSVSSSPATAWSQFLTIPSGISPTSLLELDSPIMLPNSQASPTTGTLPYPPLNHEILGMNSAVEDRISDNGSFTYPSHGGSLLWPCIPDLQNQNSAMQPTIPSEFSGTLSKERVTKGRPTELEGFKAVKSTIRNANNAATIKSTEGDHTKRHLLDGYPKETTQATMRNSEDGYNWRKYGQKQVKGSEYPRSYYKCTHPNCQVKKKVERSRDGHITEIIYKGAHNHQGHRNVIGSPASFSDSGSYIKIEEGEVWGNNNIGTRQDWTPDGMELSSSTSVVTDNSDIISPTQGKSMGNPEL…
CcWRKY13	MDASLPPTSLPPSQDLNSSSSSSLNFPFSSFNDDPIYRLFDFDHTLYYIHNPNPNPNPNPPLFIDLPSYQDSSSSSFPAYVSMKEQSSVLLDLTTANNTAESSHISIDDTCMPQPDSFHRHVSWVSYFNRLFVAKCRDEFNRERVPDETKISFRVKTALEVLDDGYRWRKYGKKKVKSSPNLRINRNYYKCSSTGCEVKKRVERDKDDSSYLIATYIGMHNHEIPSLIPCNTRPTE
CcWRKY14	MSIGLCSLVFISLWISSKQTLFILKHQSDSEASVYSSSSKMMETSSPNNKRLIGELIRGRDSTKELQNLLRRKTKDDGSVSAEDLVMKILGSFSDSLSVLASCSSGDSYPVSATTTYVGSASSGDRTLDSGESEKKPAPVVKDRRGCYKRRKTENSRVKVVDTIEDGFAWRKYGQKEILNAKAPRCYFRCTHKNEGCKALKQVQKLEDGSQMFHITYFGYHTCQNVHKNTHMFSDSGALSFFLHNFEDTKLNNSPSSPSTITNVQNTPLMEQEDDSNAQSDDHITFNTNHDQSSIPMWKDMIGDLESSHDEFFNNGGYLSGGFKFEENVFL
CcWRKY15	MAVDLMNAYRNGALLTKMDENSVQEAAAAGLQSVENLIRLLSSQNQSYQTNTTSSSSSSPPADSSATTDYVAVADVAVTKFKKFISLLDRNRTGHARFRRGPVCNPPVSQEKPALLAAGVTNPHHHQTVEKVYSPAPIQQRLPPSSQTIHHHPLVKSGSFDRKDFPVTTINFAATAAAAASQANSFMSSLTGDTDSFQPSMSSGFQITNMSQVSSAGQPNMSSSSFKRKCNSMDDSHTKCANSSGRCHCSKKRKSKMRRIVRVPAISMKMADIPPDDYSWRKYGQKPIKGSPHPRGYYKCSSLRGCPARKHVEKALDDPAMLIVTYEGEHNHSHNVNDTTGAIVLESS
CcWRKY16	MEYTSLVDTSLDLNSNPSHFLSLVPKQEVQSNFIELGLKMPTHVNDKAADGLVEELNRVSAENKKLTEMLTVMCENYNALQNHLADYMSKNPAPSDSNNNNNNNNSRKRKPETLTNNNNIIERGNSESSSSDEDSCKKPRQQDQQHIKAKISRVCVRTEASDTGLLVKDGYQWRKYGQKVTRDNPSPRAYFKCSHAPSCPVKKKVQRSVEDQSILVATYEGEHNHPNQSKQEQANSGLSRTVATATLGSVPCSASLGSSGPTITLDLTNPPKPPTNPSEEAKVGGNRRVDTPEFQQFLVDQMASSLTKDPSFKAALAAAISGRIVQQNQSQKW
CcWRKY17	MALEFMDSCRNTTFLAKMEETAVKEAGAAGIRSLENLIGLLSSHCHRKPSYSVATTDYVTVADAAVTKFKKFISLLDRSCTGHARFRRGPVTDPPVVSEKKVTLASTAVNNSQKYHQTSVATAEMGYSAPPIQQRMPQLPQVSDHRPLVKSGSFDRKDVPTTTINFAAAAASPANSFMSSLTGDTEGLQPSMSSGFQITNLSQVSSAGQPNLSSSSFKRKCNSTDDSHTRCTNSSGRCHCSKKRKSRMKRVVRVPAISLKMADIPPDDYSWRKYGQKPIKGSPHPRGYYKCSSLRGCPARKHVERALDDPTMLIVTYESEHNHSLNVKDSSATIIFESS
CcWRKY18	MSSSAITFESSSNSPPAAAAEPPATRGTPKFKSTPPPSLPISSPAFSPFSNFSISGGLTTADFLDSPVLLSSSHILASPTTGSFPLQAFNWNTNNQNQEHKNFADFFFQSQSNHSTVILQEIATNSIETFQEIYHQPKIEDDTEFVTSEYPFQMQSFSPEISTVKTNSKPKQSFQSNYNHQSSQKKLDDGYNWRKYGQKQVKGSENPRSYYKCTYRNCSMRKKVETSADGDITEIVYKGNHDHPKPQSTKRLSSSSASSNSFVVHQFNEYPDQSNGSRQSDLVGTPENSSNSIGDDEFSRSRKMNNENEMISMEGSRTIREPRVVVQTLSDIDILDDGYRWRKYGQKVVKGNPNPRSYYKCTTLGCSVRKHVERASHDVRSVITTYEGKHTHDVPLARG…
CcWRKY19	MDGFDEHTEINGDWIPPSPSPRSRSFFSAILGYDTGSRESPKDDDNNTTGFTFPGPDKQFGYENGQPTKASSRSGLVERMTTRAGYNAPSLNTDIIRPSAVESPYLTIPPGLSPTSLLDSPVFLSNSPVQPSPTTGKFPFAPNDNGNSRRSMMFSDFPKDNLFEDLNTSSFAFKPVPASGAPIKVNPPFMSWQSLQSIEASGQYENRFPIQSIETDKVHSQNGNSNLSDVKKAEVNNFTYQSRPFGVNNDKVEEHYDEDTNQLINGDNANANVTSEDGYNWRKYGQKQVKGNEYPRSYYKCTQPNCPVKKKVERSQDGHITEIIYKGAHNHPKPPFNRRSEIGSSSCVEGDPVWRNGDWGHDGNLEVTSSTMSHHGPSGSRFESSDVMDISLTFSSEEE…
CcWRKY20	MEEEASSNSHCGHHLSSGGDAAVSTSTGGGGARYKLMSPAKLPISSSTSITIPHGLSPTSFLDSPILLTNVKPEPSPTTGFFLKSQLMQRYSSSAAFLLNAKASAGEELDVSNSSLYESRQHMGSAAVSGCSSAALQISTSLMYSLIPFPGFTHQFIRMNAYPPLCSSFPVSCFNLQQSEPSGQKQNQSESRPNALSSLTNCEMAAPKEQSLAAPVCMLAPGVAAFHGETNGVGVTKSRLHQSDLCHKDAGPLVLFDRSSDDGYNWRKYGQKVVKGSEFPRSYYRCTHPNCEAKKIFECSYTGQITEIIYKGTHDHPKPQPNRRFTAGALMSIQDENDDKRLSVPGQVGLSATSGQVHNFETCGTPLQSPNQANDNMDGTVPQLNITNDEVEDNPNLKR…
CcWRKY21	MQDEKQFELTKAEMGEVREENQRLRLHLDQIMKDYQTLQKKFQDILHQQQLETSTTVATATKPNEQPRINDESDLVSLSLGRTSSPELVKKDKRCTTPPTKSSEGLGLGLEYCKFELSSTTQAESSINPSPDNSLEETKDEAGETWTPQKPPTPKRSGDDQEVSQQNPTKKTRVSVRVRCDTPTMNDGCQWRKYGQKIAKGNPCPRAYYRCTISPTCPVRKQVQRCPQDMSILITTYEGTHNHPLPVSATAMASTTSAAASMLTSGSSTSGSNSNPNPSISSHGLNFYLNENLKLKPIYLPHSSISPSPSCPTVTLDLTSNTLSTSSPYNYRTPPMANTFPPRYSTTNLNFSSLDSNPLPISWSNGTLNYGKNQMGSLNFGSTQAQENIYHSYIQNKSM…
CcWRKY22	MAETNGGSAAPPPPTSRRVPPMIAVPPASSFENIFTGGPGPGFSPGPMTLVSNFFSDHYPDVDCRSFSQLLAGAMASPASQIPSATSEFEDCSSSKKLGGFKQNRPMDLVIAQSPTGFMFPSMFSPSGLLNSPGFLSPLQSPFGMSHQQALAHVTAQAAMSQSYFNHVQPANPSSEEELQLVNVKSDLEDSQIGSPDDLSVSQSDVSEPRHVISVSSDTNDGYNWRKYGQKQVKASEHPRSYYKCTHVNCPVKKKVGQSLDGHISDIVYKGQHNHEPPVLSKQAREGADVNKRNHSQSETRVMEEPAAARDQGSNQLIRIDENTDVGPVPAPLPLPAPVPVDSTSSHKMVAEPKIVVQTRSEVDLLDDGFKWRKYGQKVVKGNTNPRSYYKCTYTGCNV…
CcWRKY23	MAVDLIMGFTTTTASAENNVVQEAASGLESVQKLIRLLSQSQSQQQQSPVDYKAVADVAVTKFKRVISLLGRPSRELTGHARFRRAPVSNGRFQDQKIMKDHEQDEVVSEEGETKVYCPTPIQQVPFVPPPPPPAPVTSNQPAVFQRKDSLPKTISFSYSHAASRTSSFMSSLTGDSDSKQLSAGGKPPLCSSSCLKRKCSSSDNGASGKCSGGSSGRCHCSKRRKLRMKRVIRVKAISMKLADIPPDDYSWRKYGQKPIKGSPHPRGYYKCSSVRGCPARKHVERALDDPTMLIVTYEGDHNHALSVAETSGLILESS
CcWRKY24	MLNQAFLEDQEFLPFPTPTNMISHLPLDSNQTLKTLSPLSHHSKPQLDLGASHLLPNLQTSNWAWGEVSEIISNKILGRSRDDHLGVSGMKMKKFKSRRKVREPRFCFKTMSDIDVLDDGYKWRKYGQKVVKNTQHPRSYYRCTQDSCRVKKRVERLAEDPRMVITTYEGRHAHSPSLNEEDSEANSSKLCNFFWL
CcWRKY25	MQVKVTTRMAIKEALDDGYVWRKYGDKKILHSKYPRGYYRCSFRYVHNCHATKHIERSIKDPCFFEVSYFGNHTCPRILSTNCSSTATELAARTVRTRDSSPATESASTINDSSFQNPTSLQSLDFKKKKGFYKRNRQVKVTKRIAIEGPLDDATVCRKGCYKRRKMQVKVTTRMAIKEALDDGYVWRKYGDKKILHSKYPREYYRCKFQHCLARKYVHRCTEDPSFFEVTNLGKHTCPRILSTNCSSTATELAARTVRTRDSSPATESASTINDRSFQNPTSLQSLEKYELVKDLGSGNFGVARLMRNKVTKELVAMKCIERGHKIDENVAREIINHRSLRHPNIIRFREVVLTPTHLAIVMEYAAGGELFERICNAGRFSEDEARYFFQQLISGVHY…
CcWRKY26	MMDKPSDTLELTNDTDSRNQTSLSNRERNSESIIVKELHDMHQRQSPDGGIHVSHSNQERSSTSVILDKESDSQNYRQDLHTGCAVSESDQEGSALPVVPKKVSNTSQQTPPGAGVPASKPDQENAIVVLRPEKGLDKLPLRRNADSVSHASHSDQGISFSKLPEKPTGDGYNWRKYGQKLVKGNTFVRSYYKCTSANCPARKQVERSHDGHITEINYLWKHEHPKPNTLQKGSGFVLPVQSKGSDDPSLTTSEDHSSVHPATSHDPEASETDTLQLSVVPPSENSVEVAASQSNEIKNEVNNDISSDSKRQKRENSSINEGVSTKTNCEPRVVVQITSAVDIVNDGYRSYYRCSSAGCPAKKHVERASHDEKVVITTYEGRHDHDMPAGGRAATQNIP…
CcWRKY27	MATPSTGFSFDSDRITFSDHHQPEFMDFTGHNSSGSPSSTTIHFPLNCTYHQPGKSDDKRINEVDFFTENTHNLSKSIGSSVSCVQYQESTEPTMDLDFHINTGLHLVTGYTDSDQSVIDDGVSPNSGDKRTKHELATVQAELERMNDENQRLREALNQVMVNCNTLEMHLATMIQQNQGDEKGGSTVPKRSMDLALAAPRMAEADENSESSSAERRRDEHSRSPINNNGVINGEVSPKQGSHVLQRLNSLNDNNRNTGNVDKSNEGTIQKARVSVRVRSEASVITDGCQWRKYGQKIAKGNPCPRAYYRCTMSVGCPVRKQVQRCAEDQTILITTYEGNHNHPLPHTAIAMASTTSSAAKMLLSGSMPSSDGLMNSNFLGRNLHNYSSSMATISASSP…
CcWRKY28	MESPTWPESLPINRKKAIQELTQGQEWTDRLREILQRSENIEADPTSLDGIVEQILGMFDNTLSIIGSWSSNERFQLPASYLQKSRKPDEPFLLQTSYLQSFCSSDEQISRKPIADDPLRLQSSYLESLHKSRKPGESTKMIIPMKIKRGCYSRKNSWTSTQVTSVLTDDGHAWRKYGQKKILECTYKLDQGCLATKQVQKIDNEPPLYKITYMRSHTCKNLQRASQIILDSRDPTDTSILLNFEAKGITGKKQVSPHFQTMKHDPEDGSLSLGHWRDNGSIPSNNYLSWNLNTQVSQIPLESISMSIRLDHEDMVSSCVYLGSEHGDMTSSEAYSSMASPQRHPYASSEAYSSMASTQRNEMDHMLGRNDFNGFSF
CcWRKY29	MFDNTFSVLSFSSINEISYNHTGDIQSSSNLGGQKSEDFNKNIKIEPQVEAKRRCCKRRKIPWTSTKVTSTLVDDGYAWRKYGQKAIHHTNHQRSYYRCTYKFDQGCEATKQVQKTDDEPSKYKITYNGYHTCKNHLRGPEMIFDSSNLEDSSIILSFETKGLIDEKQVDSYFPSMKHDQPKEALFPLESTYSQSVLLQDGIRAEVFEPVSVELLEYEHQEMISLETYLAGNDGYEIDNLTLFDFSDNLLNNAQDELACCN
CcWRKY30	MKSQVVEWNVNSQPKQIDFSMKVEQESVQSLQTNCSFDQIQATKEQDKYEDGYNWRKYGQKKVKGGKRPRSYFKCSYPDCPTRKKVEKDLNGYITEIVYQGKHSHPKPQNMKKSSSNLFQDTMLHHSIEKTSYEPFSERSLVSFGEDGYEQGSSNNPRVVIQTRSEIDILDDGYRWRKYGQKVVKGNPNPRSYYKCTTTGCPVRKLVERASNDPQAVITTYEAKHNHHAPMPRGGGTGGSTINHPSTSSNTTKTSTNYGSVTNSPLLNYSSNINGQTPNILQTLENSRNYGFSESSYTNQFWVKDFS
CcWRKY31	MEQDSPLNDSDIQPSKKRQNMIFCFFLQGRKVADKIVVTVKLEGKKKTENPSCDCWSWRKYGQKPIKGSPYPRGYYRCSTSKSCSAKKQVEICRTDASMLIITYTSAHNHPDPALSKESKQAKTKIPHDDSNSTAPEPDQKNEDQKPIITVVDDQDPIIEENDNFRYIQTPENETHLTVDLENTFFDEEPLSYPNLMTFSALKSEENDFYDELEELPMSSSTFKSFMRTNFFEERVLVQPS
CcWRKY32	MEEVEAANKAAIESCHRILNLLAQPQDHVQSKNLMVQTGDAVHRFKKVVSLLDDGLGHPRVRKFKKIQNLIPQNILLDNTIIQEPPKPLQLLLTAPPANHNQTHPIQEGGGSNAVKNTLSLGNHPLSSIVKNPNPISQKNPNPSSNYQFLQNHHHQQQQTQLQLKQQAEMIYRRSNSGLNLTFDSSVATPTISSNRSFMSSLSIEGSVTTLDGSSFQLIGSTSRSTDQATYQHKPRSIKVPAVSNKLADIPPDEYSWRKYGQKPIKGSPHPSMRGCPARKHVERCLDDSAMLIVTYEGEHNHTRLPSQSANT
CcWRKY33	MTSSASIDAPSNTSNSFSFMSSYSDKPPPTRTGGLAARIAERIGSGVPKFKSIPPPSLPISPPAVSPSSYFSIPPGLSPAELLDSPVLLSSSNILPSPTTGSFPFHAFNWKNLSNNIQNQEQSIKKEQKSFSDFSFQPQSNSNHATEQPWDHQKPRDEDEQAFIQSEHPPLMQCFSPEISTIQTDSNSSFQSGYANNFNNQSTQKKSEDGYNWRKYGQKQVKGSENPRSYYKCTYPNCSMKKKLETNSDGQITEIVYKGNHNHPKPQSTRRSSSSSASNTLQTGQVSGNHEFQDYPDQSYASHGSGQFDSVATPENSSLSVGDDEFDRSSCQRSRSGGDELDEDEPEAKRWRASENEGISMIGGTRTVREPRVVVQTTSDIDILDDGYRWRKYGQKVVK…
CcWRKY34	PNGPNPPYVKKKYTTNPHPQHPHPQARVRTHALQIQTPLARTTSSRSSSSSGIVVEEQEKLYKFWSSRIMEGSERGLASFDLQVNSFSNPIHDHMGFPHFQDHHHHQSQVLRFLPPTLSLPQLSQPPLHTAATTTTTTSTTAAGNFNSDAHMVHRDSWHKEQVGSLDPKSVNEEKCTDDHNSWWRSSSNPEKGRMKMRRKLREPRFCFQTRSDVDVLDDGYKWRKYGQKVVKNSLHPRSYYRCTHTNCRVKKRVERLSEDCRMVITTYEGRHNHSPCDDSNSSEHECFTSF
CcWRKY35	MDKKEEVKNNAENSNSMANSTFSDQIPAVYATGGGGGGYFDIPQGYLDMLAFQDYGGASLFDLLQQPTPPPNLVVEEQQQQQQQQNHPPPATVLGEPSIPPPVSTVPETAEMVNTPTQNSSSISSSSNEAANNVDQENNKRSAQEEDEEQHDDDDDQEKITNKQHEFLRVLRPQMNIKKSFFFTPMFLCNLLLVFDRKSKPFVSFTHTPCFFSRSLFIFIKKRLKPKKKNPKKQREPRFAFMTKSDIDHLDDGYRWRKYGQKAVKNSPFPRSYHRCTSVACGVKKRVERSSDDPSIVITTYEGTHTHPYPMMPRGTIGILPENAGYGGLSGGNGGNGGVSSFLFTQPHYQQQLHPQLQPYFHNQTTPSSSLSFSTTNTSAHPSSYSHFLQERRFCPSPS…
CcWRKY36	MDTACVSEQNTVIHELTQGIQMAKQLRSNLNSPQVRDFLIHNILSSYDKILLVLKSADSAGPPTPGLLDSPISGGSLQSGGFEFGQLVDDQLGQNVVSRKRPLICFLDWCNRKASTEWEDQVRISTDDGLEGKTDDGYNWRKYGQKLILGSKYPRSYYRCTYRKAKNCLATKQVQRTDEVPAVFEIAYKGKHTCNHGPTQSAAPSPASPEKHEIEPPHHYHHHHHHHHHQSSPNPSEVLSDFKANLSVNTTDLGATDPSSFSFSPTPFGILESCQELLFPNHFDDELLQGYSPPFISPATSELNLFSDWNSLPMMDFPTDPEDTFSNYKFSNSYLLEGCSLR
CcWRKY37	MDNLDAIFHYSSSSTSPPAAVSSHLSLNMSNRYSLADHSNTNHYSSYDQSDDDHDLRLIGENENGVSDNIFVADHVSPTTNSFSNCDGSELNTANKLNVKKGEKKIRKPKYAFQTRSQVDILDDGYRWRKYGQKAVKNNKFPRSYYRCTQPGCNVKKQVQRLSKDEGVVVTTYEGMHSHPIEKSTDNFEHILTQMQIYSSC
CcWRKY38	MDEKRRLISSSAPYLRPTISIPSSSTVENLFTGGGGRPGESPGPMTLISNFFSNNDVESDCRSFSQLLAGTMSSPAQIPGRILSRDSDAGADASGGGAAVDFQFSNAGRASGLVVTQASTFTIPPGLSPATLLDSPGFFLPAQSPEFSSSGGHSHSHSQPPSVAADKPSEDGYNWRKYGQKQVKGSEYPRSYYKCTNQNCRVKKKVERNLDGLVTEIIYNGQHNHQPPRSEYAGVGTSGEPESFKGQTGNFNHSRVDAMSMKGDQRSGSSDGKEASDDVTMPQAKRRNVEVKAVDPVSSHRTVTEPRIVVQATSEIDLLDDGYKWRKYGQKVVKGNRHPRHCTSQGCKVRKHVERAASDPMAVITTYEGKHNHLVPVVRNNNHDTTKETASQLRPHGPI…
CcWRKY39	LTHSFSPSLFVKPKTLDRAFSLSHAINSFDFSLFCTGSWYMDDKDKVDPVAGGFTSDNTWTFQGDYSFFGNDARESSVLNEFGWNFQPPPSVFDRIDSDVVGSSVSLPEVSVGVIASEVQAGSIDEAGDVSISNPLVSTSSSEDRMESSTASGDAAFGGKPPSSERAGKAKKKGPKRIRQPRFAFMTKSEIDHLEDGYRWRKYGQKAVKNSPFPRLSYYRCTNSKCTVKKRVERSSEDPTIVITTYEGQHCHHTVGFPRGLINHHEAVYARQLPPSSALQPANYSRAQFPSEMHAVVTSQSRPQLVSSESGDHMSHRLPQSSSQGSQVGQGLLGDIVPPRMRNQ
CcWRKY40	MDVDWDLQAVVRGCCSTVSSATTTTTTTTAPTCPVDAYSQPHSNFYGENFMGFFPDLFQPRRDNSIEQFLNDLYNPIHLQKPPPSPQSLPISPLSVLGGLQDPPYHHHRKQFQGKQRSLGISRCTTSHTQSTTKFKKRVSQVPAEGSSSDLWSWRKYGQKPIKGSPYPRGYYKCSTSKGCLARKQVERNRSDPAMLIITYTGEHTHPVPIQRNSLAGSSRNKPTASASGDEDNRNKPTSSPPVSPTASLSPAMEKMDENERDDTDDDDNDFDVSGVVIDEDIFDGLDELVGSASGDRFSVHHATSKTVPPFRWLSNNVATTTTTTAAGRS
CcWRKY41	MAHGFTSLMVDQEDHENSPENSEDSPSSGMFNDTKTTSTSSPKRSRRSIQKRVVSVPIREIEGSRLKGETNAPPSDSWAWRKYGQKPIKGSPYPRGYYRCSSSKGCPARKQVERSRADPTMVMVTYSCDHNHPWPASRNNNHHHNSTVSPPPASTATITEEAPVSNTDDIDQEEDQDPPHDLSKPSTAEPDEKFTSLEVGPGASFITTTDGFGWFSDLESTSSTMLESPLMMAGDMVGDADMAMIFSIREEDESLFADLGELPECTTVFRRREVINEEEHHRRPCKLAPWCGTKG
CcWRKY42	TFYNPFRVPIFFSSHFHFHFHFHFIPIPIPIPIQIKMKNYATLFPSSSTSTSTSVSSHLSLSLMNDYSPLAYTNDSYDHDQLPLFEKSLNCSSDQEIVVVSPTTSSGLGNSTSGSGKISVKKGEKKIKKPKCAFQTRSQVDILDDGYRWRKYGQKAVKNNKFPRSYYRCTHHGCNVKKQVQRLSKDEGVVVTTYEGTHSHPIEKSTDNFEHILTQMQIYSSC
CcWRKY43	MDENRGLYSSAPSARPSITLPARSTVESLFTGGGSVMDASPGPMTLVSNFFSENDPDSDCRSFSQLLSGAMLSPAEIPDPRPSIGLDMGHSYSNKQSDNGGGSGGGNVDFHFSNNGRPSSLVVTQQSMFTIPPGLTPGSLLDSPGFFPPTQVTKPPQFKLFIYSSLGMSHQQALAQVTAQAVYPSLSAPSSSLPQIPSFTSNATTYQRLPRAMPDHNTAKESSDLSNSDNRSQPSSIVVDKPADDGYNWRKYGQKQVKGSEYPRSYYKCTHPNCPVKKQVERSVEGLVTEIIYKGQHNHQPPQSKRGKDTGNGTSSQYDHGFEGQNGTSSHSREGRLVHSLAIKEQESSQATYEHSGSSDSEEVGNDVTRVDERHEDEPQAKRRNAEVGALDPVSSHRA…
CcWRKY44	MDDQNSADPVTGGFSTDSTWTLHGDYGFFGINDTRENSILSEFGWNFQQPQPEFDRIDSGGCCGVPEDTNPTTSAVAVQTQAGSVENTGDVSMSNPLVSSSSSEDRPDSSAASCDVASSGKPPSSETGVNTAAIAAEMAWVWRWRAVYDKTRKNAQKLLDEMHLNLLVEVFVAIFFEYFMTHVLSQKLLEMIYRGKVKKKGTKRIRQQRFAFMTKSEIDHLEDGYRWRKYGQKAVKNSPFPRSYYRCTNSKCTVKKRVERSSTDPTTVITTYEGQHCHHTVGFPRGLISHEGAYARQLAPPSTLQQFNYLRANLPRVGDHLGASQSQPQVVVSETGDHSSHRKPQASFQDSRVDQGLLGDIVPPIMRNR
CcWRKY45	MDEKRVIESLTQGKEYAKQLQIHLNDPNSSSHQTQQILINNILNSYDKSLSLLTTPNAIGTQSHLHAGIGITKLESQVFSTQDSDHEFKDLQDHKDFSAKRNPSSMEKWKNEVKVRADMEVEEGLDDGYSWSKYGQKDILGAKHPRGYYRCTYRHSEGCLATKQVQRTEDDPNIFNISYRGSHTCNLGTNTTSTIPLPLPSPPQSIIQHLQQENQQAPRCPEFLLDLQTCDKPTTENIKTSSFQFPSTSNNSIIFPTLDNAFDSNTSPSFISPTTSVPAYFTMSQPRVSVVRNISSPVAAKSEVNNVVSVATSSTSSHNVDVGFQFGQMEFGNDFSFDNSIFFD
CcWRKY46	KHRKERRWSICVKKDLGANRSWKSDFIRSLFIKKTTKTHRKTAMIHRLPLCSTTPKQHLHPLLNEGTQKRVVQVPIKDVEGSRLKGETNAPPSDSWAWRKYGQKPIKGSPYPRGYYRCSSSKGCPARKQVERSRTDPTMVMVTYSCEHNHPWPASRNNNHHHHNAPASPPSTTTTEPATSNIDDQVEVEPPTFTRQSEPELEREPEPEPDQKFTSLEVGSCGPFAATTDQYRWFSDLDSTSSTMLESPLMARDIVEDSDMAMIFSIREDEESFFADLGELPECTTVFRRKVVEEHRRNLAPWCGTTG
CcWRKY47	MSEDQRDLYYHDPFNDDQRNSETLYSFFGPDSTIRGDSSPPIPQRFHDYMGLTHFFNGSTDYNTPATAFGYSSSSSQVGFVLQHDQKPMIDPGNLVGGAETIPVTPNSSSVLSSSTEAADDEHELSQGKKDNQLKGVSEDGGDSTNKVNKQKKKEEKKQREPRFAFMTKSDIDHLEDGYRWRKYGQKAVKNSPYPRSYYRCTTQKCTVKKRVERSYQDPSTVITTYEGQHNHHLPATLRGNVGGGMLYPPSMMAAQGAMMAGAGGSSFPHEFLAHMPHGFYNSGGGGGGGGGGGSSTGGGSIYQQSALTPFQQLQIPDYGLLQDMVPSMTFKQEP
CcWRKY48	MEAASSLNMEKSMFSFFEVKEAAKMKNNIHLHGDQTLVSKASSQAVNDGDPSLSNEEDDPAEDYKQDGLISSAKADMGQVRQENQKLKHTLTRVLKDYKLSQMHFNDFFQQEVPKSSECLAPDHQEGDGTELISLSLGTLSSHKPKRDGPKKVNCFSKSKEDSDDDQELKLGLGCEFDLTPTRVVINDLKKDETTQIMEPPVNSLKTQRIEDNDLLDQIPLKKARVSVKVICDTQTMNDGCQWRKYGQKIAKGNPCPRAYYRCTMSPSCPVRKHVQRCAEDRSVLITTYEGTHNHPLSVSATAMASTTSAAASMLKSTSSTSQPGLTTTAASSTATTFSSPHGMTYNSRAPQYPFYLPNTTISTYQSHPTITLDLTSSPHFNRSTSSNFGMGAPRFSSS…
CcWRKY49	MTNITAVIVAAPRLFNKSILTYLSRPSLHLISFHLSLSLSQMEINNGGMFSYTSSSTSSPPPAAAINSSSYLSLNMMNNDEYSHVNNYSKQQQQQQQQVVGLMEKDGIQMYESSDDMVADQPTSSRLTDDLNMASGKSSIRKGEKKIRKPKHAFQTRSQVDILDDGYRWRKYGQKAVKNNKFPRNYYRCTYQGCNVKKQVQRLSNDDGVVVTTYEGMHSHPIEKSTDNFEHILTQMQIYSR
CcWRKY50	MVATWIDLNLNPTFHNTDDTPAKEDQTSRSYDDDEEDSEDCSFQKEVDHDHTVGDLSGIRNENRKLKEMVTIVWDNYNSLQAQVNKLMQEQEVLVSNPKKRKLDESTTRVEQSSWKRRNEEELSKTGIQRVYVQTDPTDKSLVVKDDYQWRKYGQKVTRDNPSPRAYYKCSFAPSCHAKKKVQRSVDDAGVLVATYEGEHNHKSRKQEAMDVLANECDPDQISTKSFFNFPKFDEVLLQQVATYLGKDRNFIVQLAAAISSRILDLDL
CcWRKY51	MADWGLQAVIRPNEYDDHLQDHEDHHHHHHQHNHDQAFGSIDMKKEYDQALLFCYPHLFDHHHDYDPETTSTTAVVGGELDQLYKPFYPLYETNEIEFPPPPMPVVSADLQTIHHHHHHHQDSDQEVQHQEQHIRSFCESASKPSQIAPKLKKRKNQQKRVVVQVTADGLSSDPWAWRKYGQKPIKGSIYPRSYYRCSSSKGCMARRQVEQSCTDPSIYILTYTADHNHAQPTRRNSLAGITRNRFKITPKSPTISDGCKTVTVSKDSPFHSPTTPSVSSIEDEILQQSNIKQETMFYNKFDDQEHTMMTGFNDDDFMIYRDDFFEDLEDLGGFKMDSSSYNCSNQQFPHVFS
CcWRKY52	MELAKQLKAILSSECSPVSKQVLIQEIISSYDRALLIVNWGGDLSGQTPGLTVAPPMAVLSQPESSVSIDESPQSRDLNPPFENQQDQKVVCKKRKAMPTWRNQVRISTDNGLEGNTDDGYSWRKYGQKDILGAKFPRSYYRCTYRYVHNCMARKQVQRTDEDPTVFEITYRGKHACNPATARSVAPPQSPEKHDRKQNNHHHNHQLPPQPKSGEMLSNLRENLRVSTSDLDATVPCSFSFPSASLGYMENYQQFNFSNETDNGFLQGYPPSFVSPATSGSNYFTEWGNDFQHHDDSNLSGMISTTASATTSPLAFPTDQQDLSPSFPFNNSGFFI
CcWRKY53	MVDTSLGIDLNVTPFHKTDDTPMNDDLTRMSLENKKLREKLTTVWDKNNTLQNQVNKLMQDHDLLVNNLNKRKFVECEEGSTSGRTENLHRGSLKRTNGGVTRVYRRTDDPSDKSMVVKDGYQWRKYGQKVTRDNPSPRAYYKCSFAPSCPVKKKVQRSVDDAHLLVVTYEGEHNHQSMEKEPNQTSNRRLNSPMEMLKYDEVLVEQMANSLRRNSDFIEDLADAISSNILEYDFLCDSRLDEEGDWAIIVSDLGGGGGEQGRRRWRRAGQAEAEARSAGGGGGQHGNSRSRAV
CcWRKY54	MQDHELLVNNLNKRKFVECEEGNTSGRTETLHQGSLKRPNEGVTRVVKDGYQWRKYGQKVTRDNPSPRAYYKCSFAPSCTVKKKVQKSVDDAHLLVVIYEGVHNHESMEKEPDDTSNRRLNSPMEMLKYDEALVEQMANSLRRNPDFIEDLADAISSNILEYDLF
CcWRKY55	MVLDTSRAIDLNVTPFHKTDDTPMSLENKKLKEMLTIVWDKNTTLQNHVNKLMQDNEVLLNNPHKRKFGQCAEGCASGSTENLHDHGSLKRPNEGITRVYRRIDDLSDKSMVVKDGYQWRKYGQKVTRDNPSPRAYYKCSFAPSCPVKKKVQRSVDNDHLLVVIYEGEHNHESMEKEPEIQTSSISRLNSPMEMLKYDQVLVEQMANSLRRKPDFIEDLADAISSNILEYELF
CcWRKY56	METGHKRPLINELTQGKELAYQLKNHLDKTMSAQNCDFLVEKILSSYEKALSMLNWGTAFDEISPRTEVSDPADSPHRCNKNVFKKRKTMAKWSEQVKVCSGTMVEAPLSDGYSWRKYGQKDILGANHPRCTHRNFQGCLATKQVQRSDEDSSVFEVTYKGRHTCIQANQLSKALEKKPKKEEVEEEGMIQDSKPTQKMQYDDGFSFKVNKGMNTSEEGAFPSFSFPSTPIETEKLENLIYLGCDSTTFITLDHNLQSSDSDLSEMINSTQNSGENSPLVDWDLSLDYVDFDSNFHFDITDSEMFS
CcWRKY57	MDDQHSPHSHSSTTTSNGDGGRQGGGDAVGVGSTAGGGGGAKYKLMSPAKLPISRSTCITIPPGLSPTSFLESPVLLTNMKAEPSPTTGSFFKSSLMQRSIGTAAYSLEANCSARKALDDSNSGFFEFRPHSQSTSATQISSGGFQVSACSNLQRGEPSGQYQNQSEPRSYGSPSAARWEMASPKEQSLTAPAYMPCEDTNGSGKPKDSGPAIQVDRSSDDGYNWRKYGQKVVKGSEHPRSYYKCTHPNCEVKKIFERSYTGQITEIVYKGTHDHPKPQPSRRFSAGALMSIQEENSDKVQYPTYQAGLSANNGQNPNFEASGTPVQSPRQANQDSTDGSVRQLNRTNDEVDDDDDPYLKKRRTDFSALDVTPVVKPIREPRVVVQTTSEVDILDDGYR…
CcWRKY58	MVISNGGKWCCTPSYRTHHQILRYTPPHPNTSSLCSSSDRSIIFSVFFLSIQLNNRHTRFLNEFLKLAGVSLQFPGVLHDSDCHFGTLNSTKKRNFISQCNRDGSEFAMVKSSGYLKLTDGLNGKNQVSVSNQERNFGSVMTKDSRDMHQRPYQGSEVHTSQSNQEGSSLSVLPGKGSDSENRVSESNEQRTTHSIIPERVPDTLEQTPSPDASVPESQSAQENFVVALRPEKGLDKLPLRRNPENAVNVLHSDQGVTFSRLPEKPNVDGFNWRKYGQKLVRGNVFVRSYYKCTFANCPARKQVERSHDGHITEINYLCKHEHPKPAHTLLKSPSCVHPNQARGSDEPSLTSEISRSSEIESELSPTRALPCANPQILHRKKESVGVNDSVVTKTNYEP…
CcWRKY59	MDAGDDHMHRFNLYSSPSHHDHKPLNEMDFFANNDLHHQSNFNDDDNSDHLHHNINTGLHLLTRNTNNDDQSVPDDGMSMNCEDKQTKNKLADVQVELEKMNTENQRLKQVLDQVTSNYNSLQMHMTTMMKQKQEEKPNDDRKPSKDGGGDMVMVPRPLTDLGLAAPATVDTDENSRSSSEGRSHDEIPRSPNTNIDGRDRREHSPEQVLGCSNKVPRLNDSKNDDNIDQATEATIRKARVSVRVRSEAPMITDGCQWRKYGQKMAKGSPFPRAYYRCTMAVGCPVRKQVQRCAEDKTILITTYEGNHNHPLPPAAMAISSTTSSAARMLLSGSMPSSDGIINSNFLATTLLPCSSGMATISASAPFPTVTLDLTQQQMFSGQNAALLPQIFGQGLYNQ…
CcWRKY60	MDGYEEMSKAYSYRSLDSPVDYDVPNHQSSELFDSFLVFDDWLNEDQASIVPEYPGHTPVYPSAAIEDGNHSIGSSSSSSHLQGNSSMFLLLGGIGIRQAQKGTKEKVAFKTKSQVEILDDGFKWRKYGKKMVKNSPNPRNYYRCSAQGCPVKKRVERDVEDARYVITTYEGVHNHERPSNF
DcWRKY1	MEEDWGLQAIVRACSHDQCTTDSVLDQYNYRDDLFYDFPEFEELKNNDCSLIVDELDDRYKPFFHDPTPTPISSFSSHLENSDSQGCEVKLEQEVMLKVMEQHETAPVAKPKALTPAAKYKRVVVQVTSDGLSSDLWAWRKYGQKPIKGSPYPRSYYRCSSSKGCPARRQVEESCSDPGMYIITYSAEHNHAQPTRRSSLAGTNRQKFSTLKRTCSDESCVSSMHVDQVQSLKKIKHEKKDDTIDEQSRGQNLSGLDREFVIEDSILTENFFEVLDDLDGLVSYSSLHGFYSQ
DcWRKY2	MDDTGFRSFESSRSDNYGSFEFSELLEFDEWAEADPGVMVSGYPVDPVYAAANDGRSIVGGSSNVEASNARGNIGSRAARKEKVAFRTMTEIEILDDGFKWRKYGKKMVKNSPMPRNYYRCSIEGCAVKKRVERDREDPRYVITTYEGQHNHQANML
DcWRKY3	MLNQGGLYEDRHSHLEMGSSNIGLMYDPPSFTTNSLSQIPFGCNNNIQSPRSNHSNFTTTTVPSSSSLAPPPSDSPKQDHFDMNTTNHLLSLQRSSHINLWAWGEENDCIISSSNGKRSRTNINGGEIDNHSHHNNNSTLGISAIKMKKIKAARRKVREPRFCFKTLSDVDVLDDGYKWRKYGQKVVKNTQHPRSYYRCTQDNCRVKKRVERLAEDPRMVITTYEGRHVHTPSQDEDDSSSSQLNNFFW
DcWRKY4	MDRGWGLTLDNCDQSAGFFLNNNKPSSAGFCLTPRRPNISVNMFSMNNTGKDSPASSPSGDNRKAVPGELDFFASKPTNYDHHDNSVNYPVMNSSSIVVKQEKSHGEASQMDVNTGLHLLTANAGSDQSMVDDGVSSNVVDKRAKNELVQIQSELERMNIENQRLRGMLSQVTNNYAALQMHLATIMEQQNARAGRTQEHDQIAEEKLEEKTDDRSGDQGQIVPRQFLDLGPSNQAHSSSEERTQSESGINNVELSHNGNRINSMGKRLGRDDSPESESWNPNKTPKLAAAAASNSNSKAIEQATEATMRKARVSVRARSEAPMITDGCQWRKYGQKMAKGNPCPRAYYRCTMAVGCPVRKQVQRCAEDRTILITTYEGTHNHPLPPAAMAMASTTSAA…
DcWRKY5	MEEDWGLEAIVRGCSHDQYTAINGLLDFNFQDDLFYDFPDFQGDEISTDNSGFVNELDDFCKPFYDPASQIFVPEQTDSPVNEVKFEQEEIKVVDQKEASAVAAASPKVATHATKYKRKNQQKRVVVQVTAEGLSSDLWAWRKYGQKPIKGSPYPRSYYRCSSSKGCLARKQVEESCSSPGTFIMTYSAEHNHSQPTRRSSLAGTNRQKFSALKRTSSGESCVSSTATPKEHSKFSSSSTHVEVVRALKKIKHEKNDTIIDDDHEFVIPDSILTDEFFAGFDDDLDGLVSNSSF
DcWRKY6	METSSEFEKSTIASELIQGMEVAKQLKFHLTTASSSPENLLTLLQKILSSYDTALLLLNWTESSAGQPQTLPAMLAQLPESPISTYESGDFKDHHRDVSKKRKALPTWKDHVRISSDNGGENSADGYSWRKYGQKDILGAAHPRSYYRCTYRKTRSCQATKQVQRSDNDSAIFEITYKGKHTCHKAGNSVPPAKPVKQEQNRSDHRPQPPNEALINFRANLRVKTDDCRIHEAADSFSFPSGMEYNSQLSSFSQLVNEDLMGTFSPSFISPDTTGSSYFSVSPYQMNSFGQLSDSDYTEIISANTSTTTSPILDLDFQIDEVNLDSNFPFDMPGFF
DcWRKY7	MSDQPRDLVYYHDPFHDQQRFFSPNSSTNMAADPSSYMSFTDCVHGSSDYGSLASAFDLSPFQQPLSTDQKPKLESADPPVTPNSSVVLSSSTEAGDDEANNSKKSDKQAKGAEEDVGESSKKVSKAKKKGEKKEKEPRFAFMTKSEIDHLEDGYRWRKYGQKAVKNSPYPRSYYRCTTQKCTVKKRVERSFQDPSTVITTYEGTHNHHLPSTLRGNVAGMFQHSMLNPGHMAGPGFPNQDFLVQMPPMNHIYNYGSGSNAPNSSIFQQLQQQQNNLNLNQHQQLQLSDYGLLQDIVPSIIKNHE
DcWRKY8	MDGRINPFAREQDDYDYSPDYSEDSPPSGLFSDSKMASTSSPRKSRRGLQKRVVSVPIKDVEGSRLKGEISTPPSDSWAWRKYGQKPIKGSPYPRAYYRCSSSKGCLARKQVERNRADPTMLMVTYSCEHNHPWPASKNNQNRNRNQSENRTQNLDNNPVSTATTTPVSISISSPNVTTSNSDDDQISPNFVMDEEFTNFDSEFGWFTNFETTNSSTLLESPTSARDGIRDADIATIFSTKEGDESFFADLEELPECSLVFGRGVIGVS
DcWRKY9	MAVDYTKQKALINIELTQGRELANQLKSYLDDHNTEKSGEICEALLEKILSSYEKSLAMLKSGATKCQEPKETPQCLSSDNPTSHTCDQSHQNAQKKRKALPQWSKIAQVLTLTELDDGYSWRKYGQKDILGATFPRAYYRCTHRHTQGCLATKQVQQSDEDQSVFHITCKGRHTCNQTTKSSNMPEKKSEKQKKEECIREAGTENETMTLLFNCETSSLKTEKLEAVLENFPSFSFPSTAVETPGMENYIFSSSLWENDSPTYISQEASEPDYFSLSPCHLNEFGDSQHLPHSESDYMEMLSVPNSVSNSPVEDLEIVLDRAEFDPDFPFDLVEYFH
DcWRKY10	MGEFASMEEDWGLEAIVRSFTDDHLMNMSSSFDDFLYDFPHLYEATSHDTNEDTLLSFDQIYEPAVEETAFSSEASFPSSSSCSSKGKDLEVEFEETETKKNARSNAVKYKKKKNQHKRVVLQPEGQAADCWAWRKYGQKPIKGSPYPRSYYKCSSSKGCLARKQVEQSCTDPGMFIITYNSAEHNHAKPTRRSSLAGTNRHKFTALKTSSSDQDSSVTPPKDTPTASPTTPLWSSKMFHQQPLKNEKDIDSVIDEKSGTSESSNENEYIVSDDIMLNDDFFVGLEDLDRLISESGFYSFPSQTNS
DcWRKY11	MDNYQGELADILGSSSLIPSSQEPSHVTTADMWQLSHSAMKKDHSLDDFGNPFCTLIKDPLFEDLDIPISNIFTAVSSNIIQQSPTTFPDDDKYSNKFQISRDLSSSSDISCANSSSLLKPLAQNRELICDNHVNHMMFSGISSGTSKPCNCFIENRRAQISSPQYTGIKRRKGQGKKVVCIPAPAPVNSRPTGEIVPSDLWAWRKYGQKPIKGSPYPRGYYRCSSSKGCSARKQVERSRTDPNMLVITYTSEHNHPWPTQRNALAGSTRNNPSKNSIIASATKNAHGSNETPKSPLPGLKEEHKELMSTNTVTVNNSSSEHVNIKGIHLEEKDTGTEAGDHYINHPDKDFFAELGEIEGTDPLELMFTQGFTGEESESHKALDPYGLYEWSGNSKH
DcWRKY12	MKSSDHSRILSTNISKDMSEPEASKKQKIYQKRVVAVKIDENEYDKKQKSEGPPSDCWSWRKYGQKPIKGSPYPRGYYKCSTSKSCSAKKQVERCKTDASLLIITYTSTHNHQSPKEPKEVEDPKQSEDPKEVEDTKQSEDPKHDELKIENNITEEPKEEDDKVEEAVNVQEGEAVNVQDGVSTENITEFYYCQSPFTSNSDHQDMIATIKYEEERLGSPLTEKLESVVFEEKSEEPLCCPHLMTFSTDEYDFYDELGELPISSSLTRFMRSNFSEERILIQ
DcWRKY13	MALQKRLSDMGIEEASKSAVESCHSVLDLISKTKDQIEYGNLSVKTEESVAKFKKVVSILDVGLGHARARKSKNLQTPCPRNILLDNPIIGINYQPTAYQLPPTNSGDISTHGMGTNAKNNFNSEKLSLESSSSLKPTTQIVQQTPQQSNYQFHLHPLQQKFQQHQQLKQPTASIFQKSNSTSCINLNFEKATCTPSNSMSSTRSFMSSLNGSGSATNLDGTAFRLIGETRSLDQGSYQHKRSCPARGEGGRCHCSKNRKHKIRRSIKVPATSPRLANIPGDEYSWRKYGQKPVKGSPHPRAYYKCTSMRNCPARKKVERCLEEPSMLTITYENEHNHPRMLVPNLS
DcWRKY14	MDDDWDLYAVVRSCTAAAAAGKSTLSATPSQPMWNNPITSPPFRVQENEHSARKNQMKRVCHVPSEGLSSDMWSWRKYGQKPIKGSPYPRGYYRCSTSKGCLARKQVERNRSDPTMFIVTYTAEHNHPVPTHRNSLAGSTRQKVSSSEGVSDGDPNKPTCSTPISPAASLSPAPEKCEIGEEDEELWASDTPLSDDFFMGLEDIEMPAAGDGEMDHFPMFPWTGNNATTTAAGGV
DcWRKY15	MDQVREENGRLKLVLSNIMKDYKTLQQQIDNITRTDHHQQQEEDNRSCDDKDAADSSQEEDDHDELVSLSLGRSSSLEAKNKDLAVHKVIKKDEDGDDDMERGLALRLDGRSYDFSGDDEIASGVSRNQSSREVEGDGASDQTTRYPRKDSKTMSTSGDDENVLQQSPAKKARVSVRAICSGPTMNDGCQWRKYGQKKAKGNPCPRAYYRCTMSPSCPVQRCHENMSVLITTYEGTHNHQLPPAATAMASTTSAAVSMLKASSSTSTSQPSFSFPSTTSTTINNTPPFYFPNTTLSTLQSHPTITLDLTTPSASSRYNNYSSTFFPTPQPIAYSPPACLNFSAPSLSSSPSFEHWRNHNVQSSPSTFSTTQLPLPSKTPFYQPYSYSIPNKNTSDQTQH…
DcWRKY16	MDKNEESTSIRRPMLNLPPRSSVENLFTGASTVSPGPMTLVSSFFSENDPDSDCRSFSQLLAGAVEAPVAADDSGGDLRFKMNRPSGLAVTQPSMFTIPPGLSPACLLDSPGLFSANQGAFGTSHQQALAQVTVQALQSHSQPQNQLEYPSLAAPAVSFPQFTASVSTTSAYQQMLTSVPDRSLVKQSSQLSQSDMRSQPSSLTVDKPADDGYNWRKYGQKHVKGSEYPRSYYKCTHSNCPVKKIVERALDGQVTEIVYKGQHNHQRPQSNKRGKDAGNESLSFHHDTRLVSEHQTGNLNDERSGYPLSVKDQELSLATHEQLSGSSDSEEVADSKTRVFERNEDEPEAKRRPTDVRVIESAASHRTVTEPRIVVQTTSEVDLLDDGFRWRKYGQKVVK…
DcWRKY17	MDNYHGDLTDIIRAGGGSTSGNLGTTTTTTSGGTAMTDSWQFQTDPMSFDDFGHPFSSLRDPLLLADPVDMSGGSSSFFSNSNSLDQDDTAGFCGNSFIGSNLDHQHQEMKKPSSYYSRMLQISPNNSNLSRDDSPVMVASPRLLIPSSTLISSSNDHMISLNSSKAANNCLVDNTGLQISSPRNTGIKRRKSQAKKVVCIPAPTPVNSRPTGEIVPSDLWAWRKYGQKPIKGSPYPRGYYRCSSSKGCSARKQVERSRTDPNMLVITYTSEHNHPWPTQRNALAGSTRTQPASKNSTTTTASKTSTAAASSSQNPLEVSNMKEELKENNDVDNMSTSPTKSSAVVKVEEQITDDQDKKLLTEMEDPEQFTKGFPPFESYTPTLPGDSMNHIPDQDFFA…
DcWRKY18	MVNISTTKASNSLTLNLSTSCFLVYFSSVSFSSRGTRRTRRDGATETLIFSSLVGPHSSHLSPPLTHHLTDSAGSSPSGNNPRVVIGELDLFSSKKTNDNYDHSVHYPVMDSSIDVAMKHEKSRSEAQLDVNTRLHLLTANPGSDQSMVDDGVSSSLVDEEAKNKLLRIQSELERMNTENERLRGMVSHVTNNYAALQMHIVTVMQQQNARAETTPEQQIGEEKTQDRNDGSGDHQGHIVPRQFLDLGPSRGDNQSHSSSEQRTQSGSDINNVELNNGNRIHAAGKRIDREDSPHPESWNSNKAPKIIASSNSTSNAVDQVTEATMRKARVSVRARSDAPMITDGCQWRKYGQKMAKGNPCPRAYYRCTMAGGCPVRKQVQRCAEDRTILITTYEGAHN…
DcWRKY19	MDEDSIPPPPPPPPPFLTENVIADDNNDDIFPHFLNSSLIFPSMSQNPYYPTNGSLVTQNSQFAMENIDWMSAMINSKPMEDCNQMPPSTCAPVLSSMDNTPNISSGGGDCQNNCINKRKGTGKTKKPIPPRVAFHTRSSEDILDDGYKWRKYGQKSVKHSKQPRSYYRCTHHTCNVKKQIQRLSKDNSVVVTTYEGIHNHPCEKLMETLSPLLRQLQFLSRF
DcWRKY20	MEKQEMTPAAAAHPTNYVFTPQTPQMPSDMDWSFFLSHPDPEQVPSQYEMPSASVTTTLVSEDQTKISNCDDHDHLKEEEDEEEEEEEQDRNKEKRRASRVSRRKAGPPRVEFQTKSSEDLLDDGYRWRKYGQKSVKNSLFPRSYYRCTHHTCNVKKQVQRLSRDTSIVVTTYEGIHNHPCEQIMETLSPLLKQMQFLAQF
DcWRKY21	MEKGRAHINTELKQGRELANQLKQHFLETTQQSKQTCDALLTDILSSYEKALSILKSNALGFEHHSPVISIINSPHSFTSDSSPASDISDEPSKNVFRKRKALPQWSEQVEVPLGTGAQVPLADGHSWRKYGQKDILGATFPRAYYRCTYRHSQGCLATKQVQKSDDDSSLVQVTYKGSHTCKQGSESGAGLVVSFGKDEKRQKKGSYEPKPEEQTQEHEFENIISFGTSHKTKLGISMGVERLPSFSFPCAIEESYTKDYLDAGENNFMGNTYSSYMTPETSECSYLSLSPYHMNNFGIAQNLQTSESDLTEILSAPNSVTNSPIGDYDFSLDPVDFDHNISLDILEFFK
DcWRKY22	MSTSLAPPIIQPPASNPNPTFTNSLTYTICDDLGFEFLDYLSFGDHHQLEDHDYTCNFITSAHVAQAPLILQENNTSAESSLNSNHDDMDIGHHVLPTNKCSKRMKRSDKSDENGGSRIAFRIKTELETLDDGYKWRKYGKKMVKNNPNPRNYYKCSSVGCKVKKRVERDLKDSSFVITTYEGIHNHETPHAFVYYNTQMQYD
DcWRKY23	MEQAYQQFETRDLINEVRQGKELAKQLQIHLNAPTSAHETREYLAHKIIVSFDKILNLLNCGTSIVTGYERVAGGREVRVTESPNSFSGSPRSEDSDQDFRSSDSKSDASRKRKAMPRWTKRVKIQPGTGIEGSLDDKYNWRKYGQKDILGAKYPRGYYRCTHRHAQGCLATKQVQRSDNDPTLFEITYRGRHTCADQSSTIPPPPSERSDPSPSLTANVHDPQLHNQQRSSQEVLLNFKTDLKVITEDLDSHDPVHVPTSFYFPPTSNNINNTSENYSLSHLYMLGDHNNFGSPPFVSPATSGSNYNLSVSPSHMSNFGGNFQALQASDNELNEIISVANSATNSPTVGLNYQFGGVEFNSSFTFDNSGFFS
DcWRKY24	MFEILKPTPVVVTLPHKGSTKPTAPNVEDWQRILFISRDIWLKSLSQNRELTIKFLFTYVTMSDGDWDLYAVVRSCTTSASVVDQNRMEDEQEEKEQPFADQFSFQNDDFTDPLTYGLQNTTADYGLEEIHQPFSNFNAEFENEQVMNYPPQQEPQSNTFTLPISNPSSSTIRSRRRKNQHLKMVYQMTQEELSGDTWAWRKYGQKPIKGSPYPRNYYRCSTLKGCPARKQVEGSPTDATIFIVSYTGEHAHPRPTHRSSLAGSTRSKFSAAAALNNIIKSTATSSESTSVAPNFSPSTSPHSALTFSPSSVRYENNPDNTVDDTDMVDVDEDDYNEDNNLIHDEEIYSGLDKFDGDDRFFD
DcWRKY25	MAAIELMPFGYNNGNNNYMDEKTAVQEAASGLESVGKLIKLLSQQQQQQGQVEENESSDDKKIEMDCRAVADVAVTKFKKVISLLDRTRTGHARFRRAPVFSKPVPVSPENKVYCPTPIQQIPPPGNYQMDQNSYGVSRNGVIDRKESASKTISFSYSPAISRANSFMSSLTGDTSESKQQMSSSSGFQVGKPPLSACLMKRKCSSSENGGSGKCSGSSGRCHCSKRSRKLRMKRVIRVPAISMKLSDIPPDDYSWRKYGQKPIKGSPHPRGYYKCSSVRGCPARKHVERALDDPSMLIVTYEGDHNHSLSLPDSSPAHILESS
DcWRKY26	MDCSPSPSLDLKISEEKSDTQTSKKRKMSEKTVVTVKIEANENKKHKNEGPPSDSWSWRKYGQKPIKGSPYPRGYYRCSTSKGCLAKKQVERCRTDASLLIITYTSSHNHPNPKELKEELEQEKEEEQEEEVKIDSLEEPEDRKEVEVKDQGYSFDENVGSEKITSDFHYIHSPLSGSEHQGIISDIKQEEGIQFTENFENILFDEKEKPLCYPHLMTFATPKSEENDFFDELGELPTSSSFTSFWRGNFFEDRILIHLS
DcWRKY27	MEIEVANKMAVESCHRVLSLMAQPKDQIQYRNMMVETGEAVSKFEKVVSLLNAGLGHARVRRVKNFHTPLPQHILLDSSVGRADCQPKALQLLSNDFRESPVLDLGSNLKSNLSLGNSSLDLSSNGKNPLQVSQQTPPLSNYHFLQQKYQLQQQQLKQQAEMMYRRSNSGISLNFDSSTCTPTMSSSRSFMSSLSVDGSVANLDGNAFHLIGASRSLDQSSYQHKRRCSAKGDDGSVKCGSSGRCHCSKKRKHRVKRSIKVPAISNKLADIPPDEYSWRKYGQKPIKGSPHPRGYYKCSSMRGCPARKHVERCLEEPSMLIVTYEGEHNHPRLPVPSTTT
DcWRKY28	MEERTGIVKPVACRPTVRAISVLLSANINASTSNSTSQPVVLATRPKTVRVKPVVKLISSKDKALGTTVSSSLDRDLKVENKSTVVYKPLAKLVSKRTISLLANMENSCFQHHEALPQSDPCSPSPNQVHCHLKSENNLNGSSNKTTTSESKREIKPLQRMVAEDSSKEYKDKLLPTNTVDRPSYDGYNWRKYGQKHVKGSEYPRSYYKCTHPNCPVKKKVERSLDGQIAEIVYQGEHHHSKPKLHKRNTLEGEGQGFVSGATGQESNYSLSNSNLNEKNEGSECRSDDQNGAEVPSSSSNISKGLSCCDPMKALAIGGRSISTNDLHALTRDCEEYTEGAEVEGDEPTSKRRKNKNKLYEAGIQEEGLQISNGVVQSSNDSELIGDGFRWRKYGQKIV…
DcWRKY29	MAVDLINLQKMLSHSVFNESASQEMNNIEEQLTRILQSHNQRVLSNGDSIKPLVTRKTGHARFRRAPVVISTSSEQIEPAKPVEPAEVKLEANCVEMKEKIVKESKVLDSSNSSGSSSSVTREEGTVSNGKPLFSAPAPRTFSAGKPPLPTSHRKRCREVEVSQGLFGKPSGSRGCHCCKRRKTVIKREIKRVVTSGSSKVSPDDIPADKYSWKKYDQKLIPGTLYPRGYYKCNSASGCPARKHVERDSTDPTVLILIYEGEHRHHHHSSPHRHRSMKMPEGLTRLNNSSSGVGICC
DcWRKY30	MENYPMLFLGSGATAPNSLGSSNNNSRSNNSTFYNNPNGFFGMLRSDVHGSSTSSEAKDGAENSNSGSFQVTESELGKKKKGDQKKAKKPRFAFQTRSQVDILDDGYRWRKYGQKAVKNNKFPRSYYKCTYQGCNVKKQVQRLSKDEGVVVTTYEGMHTHSIEKPTDNFEQILSDMKICPPTYN
DcWRKY31	MRKHTRYANSSLHHDQDDPDTTSETAAGSPLSGDDTSTVLPPTKRNGGKRVVTVAFDADVYPPPDSWAWRKYGQKPIKGSPYPRGYYRCSSSKGCPARKQVERSRKDPTVVVITYVSEHNHLRRATKNSQNTATVPAESPPREMAVLADQTDTEPENMDFSDFFAEFGYFSHITSVILEIPVTTSFRCLEPEAKPMYTRDEEDSLFADLGELPGCSLIS
DcWRKY32	MLKAHVVTSREGMPDAISVDKYQQGENPDAVFHDSVSNQKEIPPSGVHDKEEQGNLQQRQKPSEAGASQVSQEVSIGRVESEKLPNNLKPVQSLDDITDASQSNQDGSSISMVHETEPVSLHQGHSYDSAIRTSESCQEGSSLSTIPELELDNSLPTQSLGTIILTSKTAEHGTALSTVPENVQDTLQQNQDPDTCLSVSKSDQEKSSLSIMQEKVLEKLPLRRNPDIGVQPLQSVQEGSPRSKLPEKPSEDGYNWRKYGQKLVRGNQFVRSYYKCTFLSCPAKKQVERTHEGNITNINCRGNHEHPKPQQSPQTPVPLQAKRPEKSPVTRSEDETTDVHKEIPHQIVLIETPKPLRVQASVDVMESSASKSNKTKDRVDQDADPESKRRKRDNSTSDD…
DcWRKY33	MALDLMNTIYRDNKFRSKMEENAVQEAAAAGLQSVENLIKAISQANNQNPYLSSSSSSETGDTDYRAVTDVAVNKFKKFISLLDRNRTGHARFRRGPVVEKTGAEVQNQNQNHGSDGFQVYRPTAVHPVQTVQPVQTVQPVQLVQPVQRLPPVPKKENVSTTINFAAPAVAAAAPATSFMSSLTGDTDGSGFQITNMSGFSSGSRPVSSLKRKCSSMNDVTAKCSGSSSGRCHCPKKKKLRVKKVVRMPAISMKTSDIPPDDFSWRKYGQKPIKGSPHPRGYYKCSSVRGCPARKHVERAVDDPTMLIVTYEGEHNHSQSPNENTNTSHILESDGPKQL
DcWRKY34	MEYSSTFDVDTSLDLNAKPLQLFRDTPKQEVQTSFIDFGRRTSVKEENNGALVEELNRVNTENKKLTEMLTVMCENYNTLRNNLMDYMSKNPEPAADNNATKKRKSAERSSTTTSCMIKNNASSTKNNDNSESCSTDEDHNSTKKPKEEHVKAKISRVYFRSEASDTTGLIVKDGYQWRKYGQKVTRDNPSPRAYFKCSYAPTCPVKKKVQRSIDDQSILVATYEGEHNHPHPAKVEANDSSSNRSAALASFPCSTSLNLSAPAVTLDSRKTKSKPLNEDAIRRSSSTKTDSPEFQQFLVDQMASSLTKDPSFKAALAAAISGKILQQNQAAKE
DcWRKY35	METTLRRSGDGEEGDHIEAKRSLQQSNDTDEENSKNEVMLLKDDDQLESVKAEMCKVRQENERLKACLDSMTVDYQTLKTKFQNIAHEQVLDQAPKNKFTDPENEPEFVFLSLGRSSPGQAKGDDPYKEKNTSPKKMETTASPVINLQDKEEGSVKLGLNCKFDQEPACLKPDRSMEYNSPREVVVKETWSPETSLKTMRSSGDDDEVSVPQNPAKKARVSVRVRCEAPTMNDGCQWRKYGQKIAKGNPCPRAYYRCTVAPSCPVRKQVQRCSQDMSILISTYEGTHSHPLPLSATAMASTTSAAAVMLLSGSSSSTSEPGPSPSATAFAAQQLHGFNFYLSKPNSSFYSLNSSNISSPSCPPITLDLANNPSPSLFNRLSPANYTPKYHNSSTSNLNF…
DcWRKY36	MGGYNDGPLAGEWMPPSPSPRSFFSSMLGDDVSFRSITDLSSDNRGGTLFSPPADNNVGANSDEKNDGRRSADEVQAINQNSPSEQKLSLRKGLSERMAARAGFSAPRLDTESIKPADLSQSSGMQSPYLTIPPGLSPTTLLDSPVFLSNSLVQPSPTTGKFPFASGGNGRSSIFMMEGTDKRKDDFFDNIYTSSFAFKPAAESSPSLFLGGGASSNVPHQSLPGMEISGQPDNSYLPQSVEPEKVKKKVERSHEGHITEIIYKGAHNHPKPPPNRRSGIGSSNALSEMQLDMAEQNGSAVDVDPALTVMKKSGASYWRHDNFEVTSSAAMGPEYGNNPSTLQAAGGAQLESGDQVDRSTTFSNDEDDERGTHGSVSIDYDGEEDESESKRRKVEAYAT…
DcWRKY37	MAIDLINYAKIEDFTAAHESRGSINIIEDEIMRILQSHNQRNQQVQVDEVKEETKAVRRTGHARFRRGPAESEPVKPAEVKSNVKSVEMETEMNVKSVKECKDVNSANSSGSSSITGEEGTVSNGKAVLGAGAAPAPRTYSSGKPPLPTSLRKRSREMEMEKMLISKSSGSRGCHCCKRRKTVVKKEIKRVTSGSAGDCIPADEYSWKKYDQKLVPGTVFPRGYYKCNTFKGCPARKRVERTSNDPTVLILTYEGEHRHHHNHHRSQSSSHHHPRVAALTRLNNSTDVGLCH
DcWRKY38	MAATSPEHSWGTKRKRVIKELVQGRDIATQLQDLLLLGNNCSSDHGVQELAMKICTSFSQSLSVLNSCAQIHGSDFGSASSGLLASQDSGESVNRSTSKSRRGCYKRRKTLDSRRSVSSKLEDGYSWRKYGQKGILNSKYPRCYFRCTYKHEQGCQALKQVQQLEDDKRMYNITYFGQHTCKKSTDIMKAAQTTPEPNSLLNTCSLYDMEPKLSQNENKEEPSDDQLFTDPLLDSDISWQDNVKGLRLSDKPPMFLFSELGTDNLENRVDTSAGYLCGSPNSYGLDAGMDMSLIRSLQFDNWDFHCDQILSSELQAGS
DcWRKY39	MSEKTVVTVKIEENENKKHKSEGPPSDAWTWRKYGQKPIKGSPYPRGYYRCSTSKGCLAKKQVERCRTDASLLIITYTSSHNHSSTKELKQQKEEQEEEPKVETTEDNNNLEKEDEDGASEITSNFHYIHSPVKGSDHQDIIANIELEEEIQFTENLENVLFDEEDKPLSYPHLMTFTTHKSEENDFYDELGELPTSSSFTSFMWGNFFEDRILIPLP
DcWRKY40	MVTSMEGMGDAISADKLQQGENLDAVFHDSVSNQKGTPHSVIRTREEPLKLNQRQSLFEPVILQVRQESSIDQVKPEKGLTNVKLAQSLDDVADASQPNKDESSISIVHETEPVTLCQRPSLDGTTPTSESCQERSSLSTVPEKELDNLQPTPNLSTVILTSEHGTPVSTMPANVPDTLQKIIDHETYLSASQSDQEKSSLSLKQAKILEKLPLRRNPDVGVQTLPSVQEGSGRSKLPEKPSDDGYNWRKYGQKLVRGNQFVRSYYKCTFPSCPAKKQVERSHEGYITNINCRGNHEHPKPQPSPQTPVSVQASSPEKSSLVGSEVPRSEDETANIDMEKPHQIVLVESPKPLPVQAKSPDVMGVSASKSNRAKDRDDHDGEMDTKRRRRDSSISDDNL…
DcWRKY41	MAQGSGLSIDPPSSHLLFTCSLSSDHPQDLSLRHRHKLRLEPSIQQLMDCPKGPSTIQFPVNLNCTTADHDHDQDQERDEDRCFKSDEKRPVIDEMDFFASKKDDEDHDHIAETDGDDQKDGLCGPQHFNVNTGLHLLTTNTSSDQSIVDDGVSSSSEERRVKSELAVLHAELERMNSENQRLRDMVDEVTNNYNNLQMHLVTFMQQQQQQKADDNEVEADDDGGNNSKGEKFVRQNSMRNTVPRQFIDLAVGGGSNDETTDQEPSLSSSEGRDPSHSRMSKQKQDDLYRETDSPNHGSPHWGGSNKVSRLNPSKEVDQATEATIRKARVSVRARSEAPMITDGCQWRKYGQKMAKGNPCPRAYYRCTMAAGCPVRKQVQRCAEDRTILITTYEGNHNH…
DcWRKY42	MAVELMTNNAYKFGAKLEHNSVQEAALAGLESVDNLIRMISRSQHYSNISQSSSSSNSHENNVTDYRAVTDIAVNKFRTFISLLDKTRTGHARFRRGPGVRTLETQVIKPKNEIVAPVQRQALNNQAVKNVSFEKKEHVTSTINFGSVAAVVPSGTNSFMSSLTGDTDGSGFQITNMSSGSRPPASTSSFKRKCSSMDNSAARCSGSSGRCHCPKKSRKSKLKKVVRVPAISLKMSDIPPDDFSWRKYGQKPIKGSPHPRGYYKCSSVRGCPARKHVERALDDPAMLVVTYEGEHNHSQSLHDTPASLVLESS
DcWRKY43	MAVELMTNNAYKFGAKLEHNSVQEAALAGLESVDNLIRMISRSQHYSNISQSSSSSNSHENNVTDYRAVTDIAVNKFRTFISLLDKTRTGHARFRRGPGVRTLETQVIKPKNEIVAPVQRQALNNQAVKNVSFEKKEHVTSTINFGSVAAVVPSGTNSFMSSLTGDTDGSGFQITNMSSGSRPPASTSSFKRKCSSMDNSAARCSGSSGRCHCPKKSRKSKLKKVVRVPAISLKMSDIPPDDFSWRKYGQKPIKGSPHPRGYYKCSSVRGCPARKHVERALDDPAMLVVTYEGEHNHSQSLHDTPASLVLESS
DcWRKY44	MAKPCGLTFLHHNNNLSPQSYIINSFPTQQESHWKAEARPMDLSPPRGSFQFQLSTAHDHDQDRPDEMDFFARKRDDHDRDQSKVTDNLASEADDHRDLSDFNVNTGLHLVTANTCSDHSIVDDGLSPDSDDKKAKNELGALQADLERTNIENHRLKDLLSQVTNNYNTLQMHLVTVMQQQSHKSADYEPEEFINLGLGGQRSAEADAEPSLSLPEGGEHIRSPANNMDHSSKEDDVDPGSQNAWMGSHKVSRLNPSNSVDQATEATIRKARVSVRARSEAPMITDGCQWRKYGQKIAKGNPCPRAYYRCTMATGCPVRKQVQRCADDRSILITTYEGNHNHPLPPAAMAMASSTSSAARMLLSGSMPSADGTINSNVLARSFLPCSNNMATISASAPF…
DcWRKY45	MDSPTVNLSLGINLNSNPPHYPDDDPTDHLVEELNRMNTENERLTKLLTVVCENYKTTQTQLADLVMQKNDNNRKRVAEDDIFPTNYYVEGDSYKRFKEIKTDVSRVLVRADPSNKSLVVKDGYQWRKYGQKVTRDNPSPRAYYKCSFAPNCPVKKKVQRSVEDASIIVATYEGEHNHTMSSSSPREPHQNLVSTTSSSSPRAKSVSAGHNKDVEIDRMHQPKLCTDVVAEGTAPLVQQFLVEKMASSLTRNPSFTEALAAAISTKILEYDLMDGW
DcWRKY46	MGRSKESETKFDLSLKLDTHDEHHSHSDHNQQDGENVSQIMKEPRVDEAQDHEGSDVVGSPRVSKIQKDFKTQELSALQTEVRRMKEENKLLMKVVEQTLRDYNNLQQKFSIITQDNCDKEPNCFLSLHGNGGDADHIRKRKSSPPEKNVNYDEESELGLSLRIQSQQEQIREKDDEVVLEAEDVEKDNCEDDIRKKPSPTENKLQRVDLRGLINNAASPANKKARVSVRARCDTPTMNDGCQWRKYGQKIAKGNPCPRAYYRCTVAPGCPVRKQVQRCLEDMSILITTYEGSHNHPLPVGATALASTASAAACSYMLVDNNNISNISTFHQQSNFPYHNNISYNSPSPNALDYANITKFPHQFLMASSSNSSPQLHNPWIPSNLNNIVTSTNMLHQFR…
DcWRKY47	MGTDDRNDEVKVDAKQKNKNKKQRFAFQTKSQVDILDDGYRWRKYGQKTVKNNAHPRNYYKCTYQGCSVKKQVQRLDKDETIVVTTYEGIHTHSIQKPSDDFQNILSEMKIFPTS
DcWRKY48	MDYHLSENKSLADDDDVSKISCEAEIMPLVLDDEAPSPKKSKKVEGKRVVTVPMVEGDVYPPADSWTWRKYGQKPIKGSPFPRGYYRCSSSKGCPARKQVERSLKDPTFIVITYACDHNHLSPVTAKRSQTTSSDVKFPPEEEAVFANQPDLEPDNVEFAQFVADFGYLSKITSVILENPVPERSICTEPMFSTRDDEDSLFADLGELPGCSLVFQPKDSRKCNFYTPCHNCS
DcWRKY49	MDSSPPAETFHFAVNINRATVDHQNRPDEMDFFANNKIRDENEQSKVTDNTSDADNLRGFSPPADLDSNVNTGLHLLTTNTCSDHSVVDDGISPNAEDKRSKNEVAALQADLERTNIENRRLKDLLNQVTNNYNTLQMHLVTITQQQGQKGADQELEQFSDHQPNSKAEVARQNSSAGMVPRQFINLGLGGQISGETDRASSPERGDPSNTDNLSKEDDADPGSHNMWMGGNKVSRLNPPKSVDEATEATIRKARVSVRARSEAPMMTDGCQWRKYGQKIAKGNPCPRAYYRCTMAAGCPVRKQVQRCAEDRSILITTYEGNHNHPLPPAAMAMASTTSSAARMLLSGSMPSADGIMNPNVLARTLLPCSSSMATISASAPFPTVTLDLTQNPNPLQLQ…
DcWRKY50	MEEIVSLIYNGCRLARDLEVNLPNIANQPEMLWNNCEEIIRIFTDTRDRINAQFGGGSQGEDVGAMQQWLRYTPQIVQQQEGGSEGAVVAPSEAERWAAGGRGDQLQPVEGAARGATFQRTRRREEDAERRIIRVPAPQIGNTEIPPEDGFTWRKYGQKEILGSRFPRAYYRCTHQKLYNCPAKKQVQRLADDPFTFEVIYRGDHTCTVSSTAPSMSALPENTEASRVMFQQAAGTMSSSQLLHSSTTTSVLPGSQNWLSMRTQPAGLDATNTNNPFVNMHMFSNISGMVESSSGVAGPSTMRDAGDQYYEPLAEFVDVMFNSGTSSNSNMDHIFSADIEDHKWDSGEDKQD
DcWRKY51	MAVEVDVYRGMNNYINHSIRRTGHARFRRGPADQSTTSTSSYSHDDQAQQKSFQFKLNAEECKSAKSSISSEVLLIAGEEATVSNGKLGALIGGGAKRNYSSAKPPLPFSQRKISPNFSGSSAVVPAMKSSYSSAKPPLPSTHRKRRREIEQIFGDRLSSHGCHCCKRRKKIEITRRIRILKGSSSLSIPSDEYSWKKYDHKSITGSSLRSGGYYKCNSVTGCSARKHVIKDKNDSMVLIVTYKGEHNHRSPGI
DcWRKY52	MHGDKFDECWKFDEFSGMCEGMSDEIVVVKNESGVKVEEVNEEDEAKPIMGSIAERRAGFDAPKIDVVRFRGVGSPVSSPSGRSPYLTIPAGISPTALLDSPVMLLNSQAAHSSPTTGTYQSPSFNHESMMQSAAGAADTDGDCDVSSSLSYKLAGLPCVSELADKPPIDFKCPAKYLRETATDNCATGSTAYAVNLSEDTIFNVRSTALKRSRHTNTESDQMSLFSETSNGVDTEVSRLLEGQQKEAYPPLETLRTSEDGYNWRKYGQKQVKGSEYPRSYYKCTQQNCQVKKKVERSLDGQITEIIYKGAHNHPKPQPSRRAILGCQFSPKISDILSNTRGKSMGAFESSGTPELSSTFASHDGDDEDGATQGSVSLEEDAEDGESESKRRTTNAPKP…
DcWRKY53	MSSMEKESFSPETVAGNEKKATQVLSNGLEFAAQLRIMLSSQRLGDVDHTLCNMSAGDLVTKILDSFEKSLLILQRPSSISDEVSQVPVNSGAPMSEELDSSHTPKMVKDRRGCFKRRRTSEAETKVSSTPVDDGHAWRKYGQKSILNAKYPRHYYRCTHKFEQGCLATKQVQKTEEDPAPMYRTTYYGRHTCKNTYSDHTQFFNLDSIDQSDPSSKSILLNFQQNIPSLSSLNDNYRNHSTSSTRKFINKESGAMMNDNTNQSSSSLADYNFVSGRRTLATFGSSTTRTELLSPAGSDHGDVISSGVYSCSTSTSPDHTTAFEDQLDMMVAGVVNFDGGDDMAMDSFLL
DcWRKY54	MFHQSPASHDQILSLNNIYDICDDKSKQRNGSFLELMASMGGPAAAAIVSRDSSKQRRDHDHPSSSGNEVDEFKEKKKSKKCRYAFQTRSQVDILDDGYRWRKYGQKSVKNNKFPRSYYRCTNQGCNVKKQVQRLSKDDGVVVTTYEGMHSHPLEKSTDNFENILTQMQIYHTTN
DcWRKY55	MGEAEEALATQARPSFTLNLPPRPSMEALFSGGPGLSPGPMTLVSNFFNEYYPDSDNCSFSQLLAGAMASPVAKTSQLSGKDMKSEDGSDKKSGFKQNRPMNLVVAQSPLFMMPPGLSPSGFLNSPGFFSPLQSPFGMSHQQALAHVTAQAALSQSQSFKHIQADSQLPSLLPASAETVTHPSSSSELFFTQQMHDAKLEPENSKIDSPDISNFERKSVSTSLCTDKPGADGYNWRKYGQKQVKASEYPRSYYKCTYANCPVKKKVECSPNGQVTEITYKGQHNHELPLSNKRTKGGSDRSRAVNAEAKVEPAFIGQTESSRSEETVPYHAVPTDQLSTQLVPQQSHELTNDEEGYDAEPRVNENIEVGTQELPISHRAVTESRIVVQTRSEVDLLDDG…
DcWRKY56	MEYTNYVNTSLDLNANPRQLFNVLPVKHEAQSSFIDFGLSTTSLLHDQSGALVEELNRVNAENKKLTEMLTVMCENYNALRSNLMEYMNRNPEVTTTDDSTTSSKKRKTTENTINNNNNGSATAAAAGAVGAVVNRSSAESSSSEEDTTSFKKAREEHIQAKISRVYTRSEPSDTTGLLVKDGYQWRKYGQKVTRDNPCPRAYFKCSFAPTCPVKKKVQRSVEDQSILVATYEGEHNHPHPAKVEANNSGSNRTASTLSSVPGSASLNTSRPVNNTITLDLTKSNKSNEDAIKSSAPKVESPEFQQFLIDHMASSLTKDPSFKAALAAAISGQILRQNQTEKW
DcWRKY57	MEETLKRKAHGDAFKEEKRSESSHADDEDRKDEDMPLVKDNELDSAKAEMHEVREENHRLRTYLDKMMKDYQTLQTQFNNIVHDRDSPTKSRPVNDQGHREQKHETRDEFDVSLSLGRSSSSEIKRENDHKHSSSPKKPVEQDKEGLRLGLDCRFDVQPSVLSKEGVPESSPEHSLDDVKEVGAETWNAQKSEKAHEEDEVSHQNPAKKARVSVRVRCDTPTMIDGCQWRKYGQKIAKGNPCPRAYYRCSVTPSCPVRKQVQRCSQDMSILITTYEGTHNHTLPIAAHAMASTTSAAAGMLLSGSSTSGIGSSGAPTTITTPAELHGLNYYLSNNSASSRPPFYLPNTSISSSSSYPSITLDLTSSSSSMTSTFPPRYNLNSSSTNLNFNTSLDSNATL…
DcWRKY58	MNSSSSSSFGGNMNTSNSETTQPDFTYSAQFMNSSFTDLLAQPDNNDFGSNWGFDHSKPKPNSHHSALPFSPTNFSPSSFLSFFDSPIQPSTSNIVSSSTNGNFDGQVLMEGNGNYANVSFPTQARNSMEELMKRQEGDSNMKFFGEGNDFSSMTRTVKPELGVVDRYSPELSAVRSNVQISTALPSSIQTHYTQSSQSSRDQRKLDDGYNWRKYGQKQVKGTENPRSYYKCTVLNCPTKKKVETTLDGHITEIVYKGNHSHPKPQSTKLSRSYQKPLGSSSDISIQQLDNGYGEHFTTPENSSASFGDDDAEQGSVSKSGEDNANEPEAKRWKGEYENEASSALGSRTVREPRIVVQTTSDIDILDDGYRWRKYGQKVVKGNPNPRSYYKCTFVGCPV…
DcWRKY59	MDTTWLEDELVRELLDDDSPLFILPCEEENDMSTGSNSSNYYSSYSFLDQLVSGSGILSEQTVESDSRSLTSNNYPSSYMQELLLATSRNSLLERGMCKSESKYTLRIKSSGNVISDDGYKWRKYGQKSIKNSSNPRSYYRCTNPHCSAKKQVERSTDDPDTIIITYEGLHLHFTYPFLKLGQTDSTGPVTKKPKLSSPIDEAHVDDTQRTKEKEPGYTSAGPDVVTDLAQDEVGLGPQGLLEDMVPFVVRNPQINTSSSHSSSVSSCPSPPTSPLSFSWSPPHYSNLYFDMGL
DcWRKY60	MEGRINQLVSDQEDYENSPENSGDLLPSGTLSDHSKMTSTTSPRKSRRAMHKRVVSVPIREVDGSRLKGEITSTPPSDSWAWRKYGQKPIKGSPYPRGYYRCSSSKGCPARKQVERSRADPTMLMVTYSSEHNHPWPASKNNPNRTRNQNQNEENNPPPSTATTSPTAVTVSISSPNFTTSNSDDDQIPTIFAIDEEFTNLDPSFSSEFSWFSNFETTSSNVLENPILTNNHGLGEADIATIFSTEDEDSLYADLEELPGCSLVFRRGVAEEGRRRSLTPLCRTTAG
DcWRKY61	MGSACNWEKSTIANELIQGMEVARQLKFHLSSSTSSPDTHQRLLQRILSSYDNALLLLNWSESSAVQAQAVPAMVSLPQSPISTEGSPGEFKDHHQDVSKKRKALPTWKDHVRIYFENGVESSAEDGYSWRKYGQKDILGATHPRSYYRCTYRNTQMCYATKQVQRSDNDPTIFEITYKGKHTCLQANNSVPPATPENQELKHESHYHYHHHNQEPTNDVLINFRENLRVETEDLHKKEASDSFSFPQGIENLTGEAQLSSFSQLVNENVMGNFSPSFISPATSGSSYFSVSPYQMNSFGQFPESDHNEIISANTSTSNSPILDLDFQIDHADLDLKFPFDTPGFF
DcWRKY62	MEEEKKNQEILNMSDQNLDPSSSVTPPFSGEEIITPVTYPPPPNIFDMPDIDVEKYDFMEMLRTQNYYFPPTTSIFDLLGAPSPAIGPPQPQQLTAAAVGTSSDMPVLTPVTPNNSSSISSSSNEAVTEDQISIKTGEDDEEHKPEQKNKRLISEPRKKKPKKQREPRFAFMTQSDIDNLDDGYRWRKYGQKAVKNSPFPRNYYRCTSAGCGVKKRVERSSEDPTTVVTTYEGTHTHICPVNAPRGSIGMFPDAYSFRGLGAGAGIGGGGLMSSGIGSSFSGGIGSSFSGGIGEGIGGGMSINAGYRVGGIGSRLVEGGGIGGGSNIGNVSGTGSGSGSISDINSHYAAEQLARYQQRMQQQQQQQQQQRQPYSLYNSIINPSLPSYNFGITNAPAATA…
DcWRKY63	MDESDKLDPPTDFSPESSWTLGADPANMYNTFFPDSDFGWNLHPENPHNFADFDRIDHNFAGSSTFPAITRVPHENPSSNNIDTVLPEMEAQSGPAADNNQSVSSSTSEDLPEKSTASASSADIATPETAIKEKKKGAKRIRQPRFAFMTKSDIDNLEDGYRWRKYGQKAVKNSPFPRSYYRCTNGKCLVKKRVERSSDDPSTVITTYEGQHSHHAIGFPRGSPPGFITHQGLISQHFYPPGIQFPAPGRQQVSNSRLIQPRQLISAARESPTDGLLGDIVHPGGRT
DcWRKY64	MKNSSAFFDDSGFSFASLSDGEKRLLDMLGSEDMLNQPSSIYDLIQVPSVQEPQQPVETSEVVNDAETPNSSSICTSSNDAVKDDQQSKRSTQGGKPKKMLKAEKKIAKKQREPRVAFMTRTDIDHLDDGYRWRKYGQKAVKNSPFPRSYYRCTSTTCGVLKRVERSSTDPSIVVTTYEGNHNHLCPVAHPGAMGISPEPYSLRGDALSTQQRLQQQSIQHLLQLQQQPYTISPASFSNSRATSYSPLDAPTHVLEENELSFSPSSLFRDQGLLQDMVSSQMQSEKK
DcWRKY65	MATALQIRSKIKEEVALVPEIPKSKSSESPAQEMDETREEMDHIREDDLVALCLGRSSLSVAKNKDHLPKASKQEDDSLNQGLVLRLDGRSYEYSGDQNDAGVSKSQSPTKIEEESETDQKWGSSIGLKAARSEEDEALLQQHPAKKARVAVRAICNGPTMNDGCQWRKYGQKIAKGNPCPRAYYRCTMSTSCPVRKHVQRCQEDLSILLTTYEGSHNHGLPPAATAMASTTSAAVSMLKTSSTSTSQPSLSLPSATSATTKFPPFYAPNTTISTSQSHPTITLDLTTPSAYSHYNKYSSTFLPPHHTTYSPAASLNFSASSSSSSASFEHWRNQSISSSSYASLYNRTELQLPLMPHKNNFINQTQPQFSIEKIADATKEITSNPSFQSALAAAISSI…
HaWRKY1	MQEVESANKDATQRFNRIINLLSQPHDHIPHKTLIEKTGDVVIAFKRVVSLLDRDLSRSRVRKGFKFQTPFPQNMFLDQDHQVMSSNFGKLTQVSQNAPSPVSSCQFLTPQQGQMMMYHKGNGGFSLNFSSSACSPSVSLSKSFVSSLSVEGSSLNLIGSSRLSDQEMFQHKKRCSGGRCHCSKKRRHRIQRSIKVPAISNKLADIPPDEYSWRKYGQKPIKGSPHPRGYYRCSSFRGCPARKKVERCLVDFGMLIVTYEGEHNHPLLPFQSPNT
HaWRKY2	MSSSGSTFDSPPPPSTAVAATGPQTATAPKFKSIHPPSLPISSPSSFFSSLLDSPVLLSSSHILASPTTGSFPFDAFNWTPNNQIQEQDIKKEQNNFTNFQFQSQSDHSTLQEIYQQPRFENYGNLEKTEYPVFKQSTQSKSNYSSDLNNYNNQSKSKYIGDLNNYNNQSSHKKLNDGYNWRKYGQKQVKASENPRSYYKCTHQNCSMRKKVETSSDGDVTEIVYKGKHNHPKPQSNKRSSSSSVSDSSFLVHQFNDFPDQSFGSGQWEFVGTSENSSVSIGDDEFGEDGAQGKRLKMEIEDEGISMEGSRTVREPRVVIQTVSEIDILDDGYRWRKYGQKVVKGNPNPRSYYKCTTPDCSVRKHVERASNDARSVVTTYEGRHNHDVPVARGMRSSQA…
HaWRKY3	MVETGPPVQNSGDVNIGNRELKIDDDDGYKWKKYTHKEVSSGHKRIHYKCQFPLCLIKKKVETSSDGYITRITYHGEHNHTKPRSTIRSPSSSASDQQLNVFQGPSSGSGQVVTQENPIRIESEQNYVNDIISIQIESDIDILDDGYKWKKYCTKYVKGNPNPRIYFRCTTPDCPVKKRVERAPNDIKSVITTYERKHNHPVPVAGSGQDRGRSSSQPAN
HaWRKY4	MDGSERGLANFDIQVSSFSNPIHDHMGFSHYQDHNHHPHDHHQGQFLRFLPQPLSLPHLSQPPLHTATSSSSAAAAGFTAETSTVHRDSWQKEQVGSMDPKAVSEEKCTDDHNSWWRSSSNPEKGRMKMRRKLREPRFCFQTRSDVDVLDDGYKWRKYGQKVVKNSLHPRSYYRCTHSNCRVKKRVERLSEDCRMVITTYEGRHNHSPCDDSNSSEHECFTSF
HaWRKY5	MVATLDLNLTLFCPTDDTPVNEVIFNLDDDDEDHSFVKEADDPSVEELSRISKENMKLKESLSVAWDMYNSLNAQVKKLMHDKEELECSPKKRKFEETVQQSLWKMPNDKLPRSGTKIVYVPVDPSDKSLVVKDGYQWRKYGQKVTRDNPSPRAYYKCSFAPTCPVKKKVQRSMDDNGVVMVTYEGEHNHRSTMQEVRYALAHESEILSTSERRVDSPKLDEVLVEQMATYLSKDPNFTSELAAAISSKILEVETF
HaWRKY6	MQPPVSSGFPGALPEQTVVTKRSAADMHSSEAIKPPKTTTHNVNGTTAKPAHTDNQLSPIIPAKETNMRNSEDGYNWRKYGQKQVKGSEYPRSYYKCTHPSCQVKKKVERSHDGHVTEIIYKGAHNHQSQRNVSGSTDTNIAIYQAPEGMDLSSSTSIVTDNSDLKSHAPEFSSLNANYDVDEEDGIHIGTGDEGDEDKSDLKRRKKGNFLLDTSLVTRAMREPRVVIRIESEIDILDDGYRWRKYGQKVVKGNPNPRSYYKCTTTGCPVRKHVERASDDLKAVLTTYEGKHNHELPAARNSTHAHPTMDNGSAANAPNQQLAKLTNIPKPEPLVQDLHLRYNQKLNNDHIPSKFIGNFDPLSFNPVLPDFPISLPPSATMAQNGFGQYFIGGQVRNSF…
HaWRKY7	MDDDSDRSSEATQFEILTRKPYGDNNNNDDDGEHSSGTVNEEFDDDDDATDDQREEVSDFETSRMEIERSCGEETLGSGLAEVPVQYEVRHEELQQLKNQLQGSHQEALAVVIAQAAQAHSGNNQSLTSDFPTPISTIARLNSKVDTPSTESNQRINSDSKTVSTSRTVKTPIDGYNWRKYGQKQVKSPPGSRSYFKCTYNECDAKKIESCDQHNSVTKIVYKGQHKHEPPKKVYSRRGKVVSGSSRGKERKSISEPPSKQYISSGSISNGLILVEEMDAPPPKPRVKKSSSVSPGSVLKPPKKPKFVIHAASDVGISADGYRWRKYGQKMVKGNPHPRNYYKCTSAGCPVRKHIEMAVDGSSEVILTYKGIHDHDIPAPTKVQAPPTVLLLNAVSSPS…
HaWRKY8	MDAYNPMSIPYSYKSVDQASIVPEYPDYTPVYSSPAIEDHGSQSNGSSITHLQGNNNGATGIPQARKATKEKVAFKTKSQVEILDDGFKWRKYGKKMVKNSPNPRNYYRCSAEGCSVKKRVERDVEDARYVITTYEGVHNHQRPSNF
HaWRKY9	MDDLHSPHSHSTTASNADTSGDQSHGGDSSGVRSTGGAKYKLMSPAKLPISRSAYVTVPPGLSPTSFLESPVLLTNIKAEPSPTTGSFFKSPMMQRSIATSAFSLEGNSSTRKTLDDSNSGFFEFRPHTHTTPVQQFSSAGFQVSAGSNFQRGEPSGQYHNQNQNHNQNQSEPRSYASPSTTNWEMASPKEQNHTYMPHEEANGPGKPKEHGPTIQVDRSSDDGYNWRKYGQKVVKGSEHPRSYYKCTHPNCDVKKIFERSYTTGQITEIVYKGTHDHPKPQPSRRFSAGALMSIQDENPDKLQYQTYQAGSANNGQNPNLEASGTPLQSPRQANQDGMDEVDEDDDDPYSKKRRTDFGTLDITPVVKPIREPRVVVQTTSEVDILDDGYRWRKYGQKV…
HaWRKY10	MVETSGIDLNVTPFHKTDDTHSIKDDTVEEVHNLSLENKKLREMLTLVWDNNNFLQNHVKKLKLIQDHDLLTSSSVKRKFSECDDNCNTSGSKECDHQGSSKMPNNGISKVYRRTDPSDKSMVVKDGYHWRKYGQKVTRDNPSPRAYYKCSFAPICPVKKKVQRSVDDAGLLVAVYEGEHNHGSTQNEHENDNRNKRFSSPLNGEKFDEVLVEKMANSLKRNPNFIEELAEAIFSNVLEQDINLS
HaWRKY11	MAVDFVGIQSTDHLLNRMFQLLSHDLNVSSTYTHAVSAFKRTGHARFRRGPSSTTGDTNGPSTSSHSEGKSRDTTSFVQNECFSNKSVTEITTTTTSTSSSSVVSSSTGGNLDGSVSNGKQFSSLGIVAPAPTFSSRKPPLPSTHRKRCGADRPVASVHGSGSGCHCCSKRRKTGSKREIRRVPITGSKITSIPADDYSWKKYGEKKIDGSLYPRVYYKCITGKGCPARKRVELSADDSKMLIVTYDGEHRHRDRHAPVPMSLTGVYGESK
HaWRKY12	MDPPCVYIINELKQGVELAMHLKSILSSESSSETKQILIQEIISSYDRAILMVNWGDSGGQTAPLALAPSTLSQPESSVSINETPRSHDFDQPFDNQQDEKVSSKKRKTMPTWQDQIRISTDNGLEGNTDDGYGWRKYGQKTILGAKFPRSYYRCTYRHAQNCMARKQVQRTDEDPTVFDISYKGQHTCNPTTKPSVQQPESPEKHEVKQHNYQRPLPPKSGEMLSNLKENLRVNTSDLDATSPCAFSFPPASFETIENYHDFNFLQGSPSGSNYFTEWGNDFQHYDDPNLSGRISTTASATNSPLAFPADPQDFSPFNNSGFLI
HaWRKY13	MDTSACIINELIQGKEFAMHLKSILSSESSSETKHVLIHQIISSYDRALLMVNQGEMPESSVSLDESPHSRDFNQPFDNQQEDNDVSKKRKAMPTWRNQIRISTENGLEGNTDDGYSWRKYGQKDILGSKFPRSYYRCTYRYIHHCMARKQVQRTNEDPTVFEITYKGQHSCNPTTTPPVAPPHSPEKHDPTEQNNHQLPLARVGTSESDITVPTFSFPSASFGSIENYQQSHLLTDHNDLQPYSSSFISPATSGSNYLTECGSYFQHHDHDSNMSGRITATSTTDSPFVDPQDLSQSFPFNNSGYFM
HaWRKY14	MGKTGWGLTLDTSEPIELLSPVKTSMYSAAVSPPSDHDDDDDHKNSHRNDVSEVDFFSTCKSNEDQIVVKKEINNSHGNELDVNTGLHLLTTNSDQSSVDDGGSSSSEDKQGKNKLKILQFELEKMNTENQRLRGMLSQVTNNYTALKLHVANEMQKQQNQKVEHDQEMVAKQLIELGPTSHDSSSEERTQSGSTKNGDHKAGKRNGRENTPDSDAWIANKVPKLNGSKIVEQPNESTMRKARVSVRARSEAPMITDGCQWRKYGQKMAKGNPCPRAYYRCTMAVGCPVRKQVQRCVDDQTILITTYEGTHTHPLPPAAIAMASTTSAAASMLLSGSMPSTDGLMNQNILARSILPNSSSIATISASAPFPTVTLDLTHNPNQYQRNPNSTQFIPTMAM…
HaWRKY15	MGAIDLMNSFTNSGTGAAGKTEDTAVREAAAAGLQSLENLITLLSTHNHRTPSYSATAGDVTTTTDYVTATDFAVYKFKKFISVLDRTSTGHARFRRGPVSTPPVRIQKKPTMGPSPAPVTLPPVTVVPAVTVEKGFSGTSVQQRMSTISFGAGAGGTSPATSFMSSLTGDTEGLQPSMSSGFQITNLSQVSSAGQPNMSSSFKRKCDSIGDSHTKCTSSSGRCHCSKKRKTRLKRVVRVPAISLKMADIPPDDYSWRKYGQKPIKGSPHPRGYYKCSSVRGCPARKHVERALDDPSMLIVTYESEHNHSLDLKDSPATIIFESS
HaWRKY16	MNTKELMTIMVNTNNNNPYNYHNHSDPFSSISAAAAANDDDDQKTSLGFMELLGYQDYYSYPSSMFDNTTTSYDHQLPLPLPPSMDMNMNISTSAQHLNQDDNRKEKVRTTVDEVEEESSVVLNGHPSSPNSCSVSSPAAHQQCIKEKGGTKKKKKEKEARFAFMTRTEIDHLDDGYRWRKYGQKAVKNSHFPRSYYRCTSASCNVKKRVERCMGDSSYVITTYEGQHNHPVIHNSPPLIPSYNHLTTTAPPAMLKLEQEGLLQDVLPCYN
HaWRKY17	MEEVEAANRAAVESCHKILTLLGKPQDQTQYKNLMVQTGDAVVKFKKVVTLLDNGVGHARVKMVKKISPPISQSMLQDNSTTFIHHQPPKPLQLLLDSHPVKETGSNVVNVKNTLSLGNNSNNLNLQPSLELSSNGKHNLHIPQNTPHPNSNYHFLQQQKLKQQAEMMYRRSSSSGISLNFDSSTCTPTISSNRSFMSSLSIEGSVASLDGGSFRLIGSSHSADQGAYQHKRRCSVRGDDGSVKCGSSGRCHCSKKRKHRIKRSIKVPAISNKLADIPPDEYSWRKYGQKPIKGSPHPRGYYKCSSMRGCPARKHVERCLEDSTMLIVTYEGEHNHPRLPSQSANT
HaWRKY18	MEVGYHPFTINQEDNQNSPENSDESPPSPLFHDIKATSTSSPKRRRGTQKRVVHVPIKEVEGSRLKGETNAPPSDSWAWRKYGQKPIKGSPYPRGYYRCSSSKGCPARKQVERSRADPTMVMVTYSCEHNHPWPASRNNNHHHLNAASSPPPISTEANNINNDDQLEEEQPIQTDTELEPKTEPKPEPEQKFTSLEVGSISCGPFASTSDQYGWFSYLDSTTSSSTMLESPLMARDIVEDSDMTMIFSIREDEESFFADLGELPECATVFRRREIERVEEHHRNLAPWCGTTG
HaWRKY19	MESNFHGDLADIFRPGSVNSGDPPGVSEWQYFDQSDQETQMIQKSTRNHDVIMDHHQGFGQPFTSLLADPLILDQPTSSTPPCFFGTTSLNENHKQSPAAGRIQLGFDDNNNNNNNHNHNMFSKMLQISSKSEIITSSSNNSSSSSKRSLLEASTTSLQISSPRNPAIKRRKSQAKKVVCIPAPTPVNSRPTGEVVPSDLWAWRKYGQKPIKGSPYPRGYYRCSSSKGCSARKQVERSRTDPNMLVITYTSEHNHPWPTQRNALAGSTRAPQPPKTATETTEQQQQQQQQQPQKESIEDEGSALLGGGGIQVKDELQVLEGSFPQGYRPELPGSGGQPDDFFSGLGEIEVDPISMLLNHGFLGGGDDDEEAENYNKDLDPFS
HaWRKY20	MSDQDQQREIFYHDPFNDDQRTSETLFSFFGPNSTIRDDSSPPNNQRFHDYMGLTHFLTGSTDYNTPATSFGYSSSSSQLLFAPEGDQKPVMDTGNLLGVTETTPFTPNSSSVRSSSTEAAEAAEDEHELQEGKKETQSKDVLENEGDGSKKVIKQKKKDEKKKREPRFAFMTKSDIDHLEDGYRWRKYGQKAVKNSPYPRSYYRCTTQKCTVKKRVERSYQDPSTVITTYEGQHNHHLPATLRGNVGGGMLYPPSMMAAQGGSSFPQEFLAQIPNGFYNFSGSGSRGGSGGLSYQQSTLTPIQQLQNPDYGLLQDMVPSMTFKQEP
HaWRKY21	MEVDWDLHAVVRACCSTTTTTSSTAATTTTSTGTPLAWPEHAYTHQSITFHDENIMGFFPDPFQTRNDNSIEQFLNNHNTPLEFQKLQKPPQSPQSLPISPLSVIGGLQDPPLNHHLYNQQEQQKQQGKQQSFGLSRCTTSNAQSTRSKKRKNQMKRVCQVPAEGLSSDVWSWRKYGQKPIKGSPYPRGYYRCSTSKGCLARKQVERNRSDPDMFIVTYTGDHSHPVPTHRNSLAGSTRNKPTTSGGDDTTTNKPVSSPPVSPPTSHSPATEKTEDNDNENDNDSDDGNNFDMVMDEDFFEGLDEIVGVNSVVIPAISPWLSTNVATTSTTAAGGS
HaWRKY22	MASGLSFDSDHNTLLFPLSTTTAFMDNHPPPPPPPPTTIQFPINLNCNRDHHQPIDFFASDHKSPGVTQLDHNINTGLHLVTGNTSSDQSIVDHDDETSPNPEDKRDKNKLAVAKAELGRMINENQQLKEVLSQVTVKYNALQSHFATMMQQNQANEGGGGGEDMIAPRSFMDLSLGALVEGDENSQSSEEGRRSDEQSRSPEESHEQANKVQRLNSLKNSASNNIDQATEATIRKARVSVRARSEAPTIADGCQWRKYGQKMAKGNPCPRAYYRCTMATGCPVRKQVQRCAEDRTILITTYEGNHNHPLPPAAMALASTTSSAARMLLSGSMPSADGLMNSNFLGRTFLSCSSSMATISASAPFPTVSLDLTQTPDPLQLQRGGAPFQIPFMNHQNQN…
HaWRKY23	MNDPSGEIFSYSSSSPSSSSAAITSSYLSLNMLNNNHASYEQMAGPGSGSVTDGGGDELKTVSGKVNVRKPEKKVKKPKHAFQTRSQVDILDDGYRWRKYGQKAVKNNKFPRNYYRCTHQGCNVKKQVQRLSHDDGVVVTTYEGVHSHPIEKSTDNFENILTQMQIYSR
HaWRKY24	MGLGPTLDTSEPLVLLNQTTRWNPFAMVPADSHRKVLAEMDLFSNHENKVAAIKKENFHVNEHDDINTGLNLVTHDRSSMGDGISSTEDENPTTNKLAKMQNELQKMNMENLKLKEMYIEVSNNYNALQMELVTLMQQQQQEQHTLRNASLDQQAAPKQLLELTSRDSSSEEKTLSASKNVVAAREDTPDSDAWTSNKAPKLTVPENTDEATMRKVRVSVRARSEASMISDGCQWRKYGQKMAKGNPCPRAYYRCTMAVGCPVRKQVQRLAEDQTILVTTYEGTHSHPLPPAAVAMASTTSAAATMLLSGSMSSAEHGFMNPNLLAQAIRPSSSSIATISASAPFPTVTLDLTHPPNNFQKVNSTAFEGHPSSQYIPSAAAMPLQAFHPGMYNQSRFAG…
HaWRKY25	MAVDFVGIQSVQHLNRIFQVTNHEFAVSSNCNPPVSAIKRTGHARFRRGPSPALSDSHAPSTSTQSAPAFFRSGECDFTRSVTDTTSSSSRSTNSSSLLSPLTGGIGEEASVSNGKQFAGLGIVAPTPAFSSRKPPLPSSHLKRCSVSLYGSRSDNHSGSRNSCHCCKRRKISAKRVIKRVPITGSKFASVPADDYSWKKYGEKRIDGSPNPRVYYKCSTGKGCPARKCVELAVDDSKMLIVTYAGEHVHRRDTVEIVTGLTG
HaWRKY26	MEVDLRKTPQIKQEQHKGDDRHDGKQEDEMQFELTKAELGEVREENQRLRVHLDQIMKEYQTLQKKFQDVYHQQQETSTAIKHNDKPQINEESELVSLSLGRTSSTELVKKDKKCSTPPPTKSATEGLDLGLECGKFELSSTTQAESSVIPPSPDNSLEEAKDEAVTQKPSTPKRNADDQEVLQQNPAKKTRVSVRVRCDTPTMNDGCQWRKYGQKIAKGNPCPRAYYRCTVSPTCPVRKQVQRCPQDMSILITTYEGTHNHQLPVSATAMASTTSAAASMITSGSSTSGSNSTPNPSTSSQRLNFYLNENSKLKPIYLPHSSITPSPSCPTVTLDLTSNTLSTSSPYNYNRSQPLTSIFPPRYSTTNLNFSSLESNATPISWTNGSFNYRENQMGSLN…
HaWRKY27	MGGFDDHVGIIGDWMAPNPSPSPRSFFMAMLSEAGSGSVTEPPKDNPTSRFTFHGPDKQFGSENGAFGAEQKSGSSRSGLVERMAARAGYNAPRLNTDIIRPPPSPADVDKQSSVLTIPPGLSPTSLLDSPVFLSNSLAQPSPTTGKFAFAQNKDDSFEEFNNSSFAFKPVLESASVPVSNKVNSPFMSWQSENRVPSIETAKNGGLNGNIIQEHHEEDADQIPSGENGNYVNEDGYNWRKYGQKQVKGSEYPRSYYKCTYANCPVTKKVERSHEGHITEIIYKGAHNHPKPPPGRRSGFASSNDIQGGIEWAQDANVEVSSTAVHHGTQVESSDHVDGSLTFSNEEGEDDDRATHGSVSLGGDVEGDESESKRRKVEAYAADVSGASRAIREPRVVVQ…
HaWRKY28	MADWGLQAVIRPKEYDHQHLDHNNLFGSIDTKKEYDQALLFCYPHLFDNNHHHHHDHVVTDEVDQLYKPVYQTIDHHHGFDQEIQQDQEQDIKNFCGSAPKTSQLAPKLKKRKNQQKRVVVQVTADGLSSDPWAWRKYGQKPIKGSIYPRSYYRCSTSKGCMARRQVEQSCTDSSIYILTYTADHNHSQPTRRNSLAGINRSNRVKAIPKSPTSSDCGKTVTISKDSPFHSPTTLSVSSIEDEVLQHSNITHETTFYNKFDNNQGLDMMPAINDNDYMVFSDDFFDGLEDLGGYKMESSSTKQFLHVFC
HaWRKY29	MEGDEHSSQAHMNDNLINMNNMNPFMLDYMSSTTPNPLINNNPMFQYPSSSSSAVLPQLPVTMSNDHVDDINNVSLESSNVDWVSLLSGFMNVDQGGRRLNEGDEKKSMKSGRGKKVTPSRVAFHTRSSEDILDDGYKWRKYGQKSVKNSKHPRSYYRCTHHTCNVKKQIQRLAKDDSIVVTTYEGVHNHPCEKLMETLAPLLKQLQFLSRF
HaWRKY30	MEKRPLMNELTQGRDLANQLKGHLDQTLSAAQTCEFLVERILSSYEKALSMLNNPFDEAPAAADSYSPNHCTSTKKRKTMDKWSEQVKVCSGNMVEAPLNDGYSWRKYGQKDILGASHPRAYYRCTHRNVQGCLATKQVQRSDEDSSVFEVSYRGRHTCIQATQLSKALDKKPKKEEEEEEKKCMDRAFSFKAGYKGGEEGLFPCFSFASTPIETEKLENLFCDFNPNLQTSDSDLSDIINSTPNSVTNSPFGGCDLNLDLDFEHVDFDVSDSEMFV
HaWRKY31	MLLKMETNSYNTDNILSDPFSSLAEDDINQKTSSSLGFMEMLGFQDYYFDNTTTYQQQLPPLPPPPTSSLSMAVEVHASAAHQDNGDLGHDHMDNQDEFTTVDEESSVVLNGQPSSPNNSSSICTSPAHQRLHKPQCIKEKKAMSGDEIKAKKKKKEKAPRFAFMTRTDIDHLDDGYRWRKYGQKAVKNSRFPRSYYRCTSASCNVKKRVERCMTDPSYVITTYEGQHTHPVALNSTPLIPSYNNYITNAAFAATTAATPTPPAMLKLEQGGLLQDMLPCYH
HaWRKY32	MEVDWDLHAVVRACCSTNTTTSSSSSTATVATTAATVATTTGAASSWSLDGYNNQKRYSQNENFMGFFQDPFQTRNDNSIEQFLNDLNTPLEFPKIQKPPQSPQSLPISPLSVIGGLQDPPMNHYHHHHHQKQVQGKQQAFAISRCTTSNAQSTRSKKRKNQMKRVCQVPAEGLSSDVWSWRKYGQKPIKGSPYPRGYYRCSTSKGCLARKQVERNRSDPDMFIVTYTGEHSHPVPTHRNSLAGSTRTKPTSSGDDDTTKQPKPTTSPPFSPPTTQSPATEKTEDNDNDIETDEDNFDMIMDDDFFEGLDELVTGNNSPATFTGNNSPSWLSTNVATAAGGS
HaWRKY33	MVLFIINQYKIINIIKGIKEYETEPLCIFRSAAPDLFFRFLLRPSNEAFLLRFNPLLFTALQMNMNSSGNHQCLYSSKLTKGTDHCKMLDIDLNLPASSNETEELSTHNITNSDDEALSRHAGTGIRMSESLNGGPYNDDSDTKDSNKKDASRKQKSSSSSTVKWKHQVKVNREIGLEVPPNDGYMWRKYGQKEILNAKYHREYYRCTYRNTHGCCATKQVQRSSEDPSTFDITYLGKHTCPKISKTDHPSSATESGYGLINFSSTPESASRTSRTSDLLSSATQSSSRNSFELSNWPLRHN
HaWRKY34	MLVHYGFLTFQPKNILEILNREAYAPWITMVSTRSKSLSNSEPVKIPTDRYAWIRYGRTPLKSTDGFRSYYKCKHSACQAKKVEYCDKCNSIIDVVYKGQHKHDSPKKVILKGGNVLSTAKSLKRRLIPTHGLEEHLIEAVRNDDATTVIAPPTLNRITRSRAIPATTKANADVAEAVQNVTTRSKPLSASKPIKIPTDSYAWLVYGRTKVKSPEGSRTYFRCKYSVCQAKKLVRHDQYHSIIDVVYKGQHKHDPPNIVTSKGRKVPSTTKLLKGKSILTIGSKEHLTDVVHIDGSEIKQRLKRNSSESSVVKHPKKPKFIVHATAGTKASADSYKWRKYRQKMAKGNSHPRLKRNSSESSVVIHPKKPKFIVHATAGTKVSADSYKWRKYRQKMVKGN…
HaWRKY35	MGGFDDHGGIIGDWMPPSPSPRSLFAAMLGDEMGSWSGPVKYDNSNDGGFTFPGPDRPIDGEGTQRGQMVTPVGELGDQKAGPRAGLGERIAARTGHNAPRLNTAIVKPAYGAQNQQFQSPYLTVSPGLSPSSFLESPVFLSNSLVQPSPTTGKFQFASNGNNNDNTSKDNFFKDSNSISFAFKPFLDSAPIPSNHVNPPFMSAQSFQSDEALIQKSEPAQNHSGFTEKKNLSLQMAPIEARNGNSGPTQQHHDADQSTNGNANSDDGYNWRKYGQKQVKGSEYPRSYYKCTHPSCPVKKKVERSFEGHITEIIYKGAHNHPKLAPARRPGIGSSSVLSDISEQTGNRVDGGPLWGQESNFEVTSSAMVMQGQNGQFESSDAVDGSSTFSNDEEDDRAT…
HaWRKY36	MDSACGYDEKTLIHELTQGLQMAERLKVNLHSPETSEFLIQKILSIYDNALFVLQCGDSSGQPPAPALRAASLPESSISFGSPGSDEFEFDQPFWGRKGENVLSRKRKGSITWEDELRICSDNGLEGNTDDGYNWRKYGQKEIQGAKFPRSYYRCSYRNSQKCFATKQVQRKDEDPAGFDIVYKGKHTCNQRASPSPSPSPRPPRSPSSLLSPSPSPSPTPSREKHETLSNLRANLSVNTTDLGGEGDTVPSLFSFPSASSGVHFPNTFDEELFQVYSPTFISPVTSEPNIFSEWGSSQSLDLLADVDTDFEFNSLF
HaWRKY37	MDSACVYEEKTVIHELTQGLQMAEQLRVNLHSPEARDYFIQMILSSYNNALFALQSGVGQPLTPALPTPRLPGSSISFGSPGSGENVISRKRKGSPTWEDEVRIWSDNGLEGNADDGYNWRKYGQKDIQGAKFPRSYYRCSYRNSQKCFATKQVQRKDEDPTEFEIAYKGKHTCNHSASPSPPPSPKKYEIKPTHHQQLSPPSPGETLSNLKANLSVNTSDLGGDSDTVSSLFSFPSTSSGLNEDRHQLHFPNYFDDELLQVYSPTFISPVTSESNIFSEWGSSQSLNFLADVDTDFEFSSLF
HaWRKY38	MESACVYDEKKLIHELTQGKQMTEQLMLIPNSVQAKVLLIQKILSNYDNAVSLLDSGLSAAEQLLPPALPVPDLIQSPMSFGSPGSEALKYDQPFSGQQGENIISKKRKRATSENKLESDNYDGYNWRKYGQKDILGARFPRSYYRCSYRNAQKCFATKYVQRTDKDPAEFEIVYKGKHTCNHASQSASPPPTSPEKHEITPTQHHHQLSPPSPNEMLSNLRANLSVNTLDLGGDNDTIPSLLSFSPPSSGLMEDYHQLQFPSYYDNEFFPVTSESFYFSECGSSQSLDFLADPAGVAPSFEFNSLLEG
HaWRKY39	MNTEEGERILVAKPVASRPTISDFRSFYEVIGGGTNGSPSSEPTITAIRPKTVRFKPVMTSPPAQAELTGTQACNLSDKISKSNHTSPLLYKPLAKTVSRTAISLLANMETFNASHEQASTKNLASQSETVTGTNLPKPTPTKSGNDKRPQVYANDRDGSSYDGYNWRKYGQKQVKGSEHPRSYYKCSNPNCMVKKKVERSIDGKIAEIVYEGEHNHSKPRVPRRHAFDGTSEDLNRQIPNNELNHDEEVLGSSSRLTNSVKVQETCNHVSSEAFDVPRVHDGLTSKRRKSLSRINETRGEGLQEPRVVVHDGTDSEAISDGFRWRKYGQKIVKGNPYPRSYYKCTGVKCDVRKHVERASDDPSVFITTYEGKHNHEMPIKKPY
HaWRKY40	MTNSRLSFIQKKLIVVNSATFITPFFLPYFLLPHHNHNSTNHTSLSLSLSLSLSLSRMDNFAPVFPYNSSSSTSPTAVSSHLSLNLMTDYSDHNSSYDQLEDDHDQNLGFVGKNVNCSSEEVGLDHVSSATSELGNSEGNCGSGSGSGSGKIHVKKGDKKIRKPKCAFQTRSQVDILDDGYRWRKYGQKAVKNNKFPRSYYRCTYQGCNVKKQVQRLSKDEGVVVTTYEGTHSHPIEKSTDNFEHILTQMQIYSSC
HaWRKY41	MDENKTSSLSVPSSRPSVTLPARSHIENMFTGSGTDASPGPMTLVANFFSENDPDSGCRTFSQLLSGAISSPAVVSDGGDMGLRYGDDGGGNVDFRFVNNGRPAGLVVSQPSVFTIPAGMSPASLLDSPGFFQQTQGSLGLSHQQALAQVTRQAPQVHPQLPQIHSFNSKATTYQRLPPSIPDHNTTHEMSNLPPVAVDKPADDGYNWRKYGQKQVKGSEYPRSYYKCTHPNCPVKKQVERSVEGLVTEIIYKGQHNHQAPQSKRGKDTGSGSSSQYEQGSEGQTSNYEHSGSSDSDEVGDDVSRIDDRHEDEPQAKRRITEVRGSDPVASSHRTEPRIIVQTTSEVDLLDDGYRWRKYGQKVVKGNPHPRSYYKCTHQGCNVRKHVERAASDPKAVIT…
HaWRKY42	MDDDPVTGAFSTDSTWTLNTDYTFFGIGDTRDNNILSEFGWNIDPSPPEFDRIGSGASCRVVQETTSNSTASAVAAQSRTGSGEILKDLSTPNPLASSSSSDDRPESSAASGEAVCCGKPQPPSSSETGGKIKKKGPKRIRQQRFAFVTKSEIDHLEDGYRWRKYGQKAVKNSPFPRSYYRCTNSKCTVKKRVERSSADPTTVITTYEGQHCHHTVGFPRGLMSHHEGGYARLLAPSSTSQQFNYLRSRVPQLSDHVASQSQSQIVSSEAGDHHEQPSTSFQRPRVDQGLLGDIMVDH
HaWRKY43	MEEIASLLSFGCKLVKDLEETLPNMANQPHVLISSCDDISKVFGNVRDRLSMAVQDYGNHEAQAGGGGSVSEWLRSSQAMNMQVLHEHEQVAQHQQHRFDQGVGGQEHLDGSLLRTRRRKHEADRRTIRVPAPRMGNTEVPPEDGYTWRKYGQKEILGSRFPRGYYRCTHQKLYNCPAKKQVQRLDNDPFTFEVTYRGDHTCTMSSTAPSMAPPPPVEAITTHSPPTHLAPTASQSLPQWLSIDLKQSVGDLYSITHQSMQPFRNQTDIGNEAGPSSPTNYVDYPRVTDLADTMFNSGSSSNNSMELIFSSQNEEKKEGGDNTH
HaWRKY44	MLLEMEENKDRLIETLIRGRDSAQRLQSFLQLRMNVDGSVPVKDLLAEILESFSGGLSMLNYTDSGEISRVPASPTVFQVPDVCTGKKPAPVVKERRGCYKRRRTVDSRVKISTTMEDGYAWRKYGQKEILNSKFPRCYFRCTHKHFHGCKALKQVQKLEEGESNMFHITYFGKHTCPSPDSLSHQHYEVVLNLEDSKNNNLLPNSPSTITNIHTCVKQEVESKAQSTDVSDNISSGNDDQSSSAIRWNEVLRADLGSCHEGASFMRFDLEDSSASTSSHGYLNMDFHFLNNGDFLSDIIQFDGVFS
HaWRKY45	MSFSSSSGITLETPPSSTPSFSFSMSSFSDQPPPPRTTGLAARIAERVGSGIPKFKSIPPPSLPISPPAVSPSSYFAIPAGLSPAELLDSPVLLSSSNILPSPTTGSFPFQAFNWKNLNGNFHNEEHSIKKEQKSLADFSFRPQLHHPTEQQIWNNQKQQIDQDEKSLTQSGHSPPMQSFSPEIATIQTDSNSQAQSFQSGYDTNSSSNFNNQTLQKKSEDGYNWRKYGQKQVKGSENPRSYYKCTYPNCSMKKKLETNIEGQITEIVYKGNHNHPKPQSTRRSSSSSASNTLQMSQASSNHDVHDYPDQSYVSHGSGQVDSVTTPENSSISVGDDEFDRSRSGGDGVTVDEDEPEAKRWKVSENEGISMIGGTKTVREPRIVVQTTSDIDILDDGYRW…
HaWRKY46	MGGFDDHVGVIGDWMAPSPSPRSFFSAMLREAGSGPVAESEPEPEPPKDDNRADGFTFHGPDKQFGLQNGGFGEPKVAGSRSGLVERMAARAGYNAPRLDTDSIRPSADVAKQSPYLTIPPGLSPTSLLDSPVFLSNSLAQPSPTTGKFQFAPNKDHLSKQFDTSSFAFKTVPEPAPISNKVNPPFMPWQTIETAQNGGVNGNTVQEHNEEDGDQLTNGDSGNHSSDDGYNWRKYGQKQVKGSEFPRSYYKCTHANCPVKKKVERSHEGHITEIIYKGAHNHPKPPPGRRSGFGSCSDVQGGTEWGQDGNLEVTSSAVNHHGTQFENSDPVDGSLTFSNDEEGEDDDRATHGSVSLGCDGEGDESESKRRKVEAYAADVSGATRAIREPRVVVQTTSEV…
HaWRKY47	MAVDYVGVQPVDHLNHMFHLSSTSYNKTISTLKRTGHARFRRAPSTQQPDSNEPSTSSQSEKKQVDSNISVTETTSSSSSRSTSSSSDMMTSSGLLEITVSNGKHVSSLGIVAPAPVFSSRKPPLPATHRKRCIADRPVADVHRSGSGCHHCCKRRKIGSKRDIRRVPIIGSKVTSIPADDYSWKKYGEKKIDGSSYPRVYYKCSSGKGCRARKRVELAADDAKMLLVTYDGEHNHRRAPTPVPTGLTGLVGC
HaWRKY48	MDDDSDRSSEATQFEIVTRDRNRHGQNDDVQQDSASEFDDDDATLDQDSDLETSPMEIQENSTSFRSETLASGLAEVPVQYEVQDHELERLKNQLQGSHQQALAIVIAKAAEAQTGNPIQTLGVPSSTSELSPTISSLPRLSSRTDITSTGDQNINSNSKPVSTSRTVKTPIDGYNWRKYGQKQVKSPKGSRSYFKCTYNNCDAKKIEACDQYSSVTKIIYKGQHKHEPPKKVYTRRGKGLSVNSTVQERKMVAALGSKERKSSSSVSNGMILVEEVDAPPPKPKVKKNVSASPGTIPKPQKKPKFVIHAASDVGISADGYRWRKYGQKMVKGTPQPRNYYKCTSAGCPVRKHIELAADGSSEAILTYKGIHDHDMPMPAKDQASPTVLRLTAVASPSK…
HaWRKY49	MIIYQEHNFASSCKPNFKMSRDDPMSKSYSYRSIDSPDIEYDVPNQQNSEFFDDLLVFHDWSNEDQPPIVPEYQDYNPVYAAAAIDDHGSQSSIGTSSSHLQGNSSGGNGVGQAQRVTKEKIAFKTKSQVEILDDGFKWRKYGKKMVKNSPNPRNYYRCSADGCSVKKRVERDVEDARYVITTYEGIHNHQRPSNS
HaWRKY50	MDETSTTNMRKTMIGELIRGRDCTSKLLNQLNRRIVDGGPESTEDLVMKVIRSFSNSLSTFSSPATTAYVGSACIDDRTRKSDQGEKKPALTTVKDRRGCYKRKTEDSRVEIAKTYEDGYVWRKYGQKEILHAKFPRCYYRCTHKDEGCKALRQVQQLEEYGSEKYRITYIGSHTCQNMNKNTQMFLAPEDHSFFLINFEDSGIKHTPSSFSNITNGHTMPSNKQQDDSKAQSSYYLASSSQGTSSNFGSEDMITDLELSYDDIFKDDDLCAERGNYLASSSQGASSNYMWEDMITDLELSYDDIF
HaWRKY51	MEETSTLNKKRLISELIKGRDCTKKLQNLLRRKVFDGGPESAVDLMMKILGSFSDSLSTLSSWNSGELCPAPAPTTSSDGRTWDSGESEKTPAVKDRRGCYKRRKTEDSWIKIANTVEDGFAWRKYGQKVILDAKFPRCYYRCTHKSEGCKALKQVQKLEDGSERFHITYFGSHTCQNINNNTTQIFSNSEDLCFYLLDFENSGINHSSSSLSTITNAHITPSIEQEDDSNDDYLASSNHDTSSKYSWKDMIGNLEPSYDNILKDSISMDDF
HaWRKY52	MEETSTLNKKRLISELIKGRDCTKKLQNLLRRKVFDGGPESAEDLVMKILGSFSDSLSTLTSWNSGELCPPPAPATSSDGRTWNTRESEKKPAVKDRRGCYKRRKTEDSRDEIANTIEDGFAWRKYGQKVILDAKFPRCYYRCTHKNEGCKALKQVQKLEDGSERFHITYYGSHTCQNINNTTQMFSDSEDLCSFLLNFNNSGTNHSSSSLSNITNAHITSSTDQEDDSNAQSDDYLTSRNHDTSSKYLWKGMIGNLEPSDDADIFKDVIFMDDFKFQ
HaWRKY53	MLNQGFLEDHEMGLFPFPANMISFPLDSSSQTLKSLSPSNPLPQHSKPEQDCTSHFQASHLLPLQTSNTNYWAWGEVSELISNKILGMSRDDHHLGVSGMKMKKFKSRRKVREPRFCFKTMSDVDVLDDGYRWRKYGQKVVKNTQHPRSYYRCTQDSCRVKKRVERLAEDPRMVITTYEGRHAHSPSLNEEDVEVNPSKFNSFFWL
HaWRKY54	MAETPQHHRQVPPVITLPPQSSFETLFTGGPGPGPGFSPGPMTMVSNFFTDHYPDVDSRSFSQLLAGAMASPASNATGFVFDGLKESDSAKKVGGFKENRPVDLVIGQSPSGFVFPNVFSPSGFLNSPGFLSPLQSPFGMSHQQALAQVTAQAALSQSYFNHIQPENQPSATESYEQQPQMVNTVNSKSDHEDSQIGSPDDLSVSQSDATEPQQMIATDTNDGYNWRKYGQKQVKASEHLRSYYKCTYVNCPVKKTVGQSVDGQITDIVFKGKHNHDPPPPKRAKEGAADVNKPINSQLETRVVETPVADQGSNPLMKFDQVCNQFIDQLMSTDEPDDEPNPKRRNTEVGPVSVPVDPAALSNKMVPEQKIVVQTRSEVDLLNDGFKWRKYGQKVVKGN…
HaWRKY55	MKPHRNNVFFTKMEQHSVQQALQSLHNLTTLLCHQQTNTMSSSSSSHTDCTSVANVTVTNFRKFISLLDHNRTGHARFRRGPVSNPPEKVYSPVPVQQRMPQVVQTNLHRSVVKSGSLSFHRKDFPMTTISFVGAQANSFKSLVTGENVSSFSIKRKCNSMDDFYTGRATSSCCSKKRKLRMKRVVRVPAISMKMAEIPPDDYSWRKYGQKPIKGSPHPRGYYKCSSVRGCTARKHVERAMDVDGMLIVTYEGEHNHAFSKYQQHTNSHCS
HaWRKY56	MEYTSLVDTSLDLNSNPTHFLSLVPKQEAKNNSFIELGLKLSPVNDEATGALVEELNRLSAENKKLTEMLTVMCENYNVLQKQLADYMNKNPANSSDSNSKKRKLEPHERGVSESSSSDEDSCKKPIQEQQHIKAKISRVCVRTEASDTGLLVKDGYQWRKYGQKVTRDNPSPRAYFKCSHAPTCPVKKKVQRSVEDQSILVATYEGEHNHPTQSKQEQASSGLNHRPVATTTLGSLPCSASLGSSGPTITLDLTTPPKPPTIPCDEAKVGGNNRRIDTPEFQKFLVDQMASSLTKDPSFKAAIAAAISGRMAQQNQAQKW
HaWRKY57	MEEVEAANKAAVESCHRILNLLAQPKDHVQSKHLFVQTEEAVVRFKKVVSLLDDNLSHCRVRKFKKVQNLIPQNILLDSSTIQETPKALQLQLTPPNQTHPVHENVPNGAIKNAFSLSTHKPSLELNSIGKNSVQIGSSQQTPNLNSNYQFLQHNHQQPAQLQLKQQTEMMYRRSNSGINLNFDSAVCTPTISSNRSFMSSLSMEGSVTTLDGSSFHLVGSTRSSDQGTHQHKPRCTGRGDDGSVKCGSSGRCHCKKRKHRVKRQIKVPAVSNKLADIPPDEYSWRKYGQKPIKGSPHPRGYYKCSSMRGCPARKHVERCLDDSTMLIVTYEGDHNHTRVPSQSANT
HaWRKY58	MEDFQTSKKRKVAEKTVVKVKLEGKKKSDQNPSCDCWSWRKYGQKPIKGSPYPRGYYKCSTSKSCSAKKQVEICRTDSTMLIITYTSTHNHPNPNLSKQSKTDSKPEMNTILEPDQENEEQKPVITPKDDGFCYIKTLEDETHLAVTLENTYFDEEPLSYPDLMNFSATKTEENDFYDELEELPMSSSSFKSIMRSNFFEERVLVQPS
HaWRKY59	MESSTWPESLPSNRIKAIQELTKGQVLTNKLREMLDRPEKIESDIDSVNDVVVQILGMFDNTLSILSPSNLNGIPHNPTNDVRTPNISDDQKSEVSEESVKNMISVKPKRGCYKRRKISSTKTIFTYTLTDDGYAWRKYGQKVILNSKHQRNYFRCSHKFEQGCKATKQVQKTDDEPSKYKITYIGVHTCNNFQKAQIIEEALEPMDNSFLISFEKNTTVKNSKMGTCFQPMKHTSKEVNPSLSYMKYEQVSFSDHDTPWDPIVGVSQVPSEPMSIISSVLDCENMVSPGVLSSTCSTHGYGDIAKCHDLDDFLF
HaWRKY60	MESSSWPESLPSNRIKAIQELKDGHILTDKLREVHGRPEKIESDLEAVNNVVIQILGMFDSTLSILRSSSLNGSHHNPNDMRCINDWDAKKPGNFGERTKKSTTRLNTKTGWKKNRTNISTVTHITSTFVDDGYAWRKYGQKVILNSKYQRNYYRCSYKFEQGCQATKQVQMIDDELPKYKITYCGHHTCNNLQRSQIVVEAPSPSDNSVLISFETNALMEKNKVGTCFSSVKHTHKEGFPSLDHLNYEHVSSFDYHSSCGSIAGLSQVSSEPMSLIPRLYCEGMVLPRVFPSTCSSTHGYKNDAKIENHDYGDFHF
HaWRKY61	MESFLSWPESLPSRRTKALQELRNGKVFVDKLQEMLGRPEKIEFDLQSDNGVVVQMMGMFDNALSVYHSSNLNRNPHNPTNNVRSPRSWDDQKAKDYGKSNRIVTPVKTKRGCYNRRKSASTIVKMTSTLIDDGYAWRKYGQKTILNSKHQRNYYRCSHKFEQGCQATKQVQKTDSKPSNYKITYYGLHTCNNLQRAPQIYMEDLDLNDNSFLISFGTNTPMENNKVGTCFPPVKHTPKPKENRPSLGSLKHEQVSSFNYHTPYDPIIELSQVPSEPMSVISYALDCEDMVSSGAFSSPCSTHGYEIDDISENHEYGDFLFDSLW
HaWRKY62	MDSSGRRLSTSASISRHQIFSYYNSFSNLVSNDTMNEELNSSLFNFDNEIDSSNQFLTPFSPSSFIPTYPNQFFDSPSFLFNSNIISTPASGNYFGYDIEEGKTNVSDLVSRSQTSPATISRNKMEDSLKSQVLDWNGKSEPKQIGFSMEISKIKPEPESLHSPHKGCKLYPIQASKTQSKFEDGYNWRKYGQKQVKGSNKPRSYYKCSYPDCPSKKKVEKDLNGYIAQVIYKGKHNHPMPHNMKTLLLNSTENTMFDYSIDKNRFESSSQNSFASFGEDEYDQDSSLSKSGNDYENETDFPNAKRWKIDEAESEEIAYVGSKAVQEPKVVIQMKSEIDILDDGYKWRKYGQKVVKGNPNPRSYYKCTNIGCPVRKLVERASHDLQSVIITYEAKHNHG…
HaWRKY63	MEELAVRQAGSAGLRSLENLIGIISTHHHRQPPYSADYVVATDITVTKFKKFISLLDRNSTGHARFRRGPVSKPTVVPAVVPEIGYSGPAIQNPVPVIPVVKSFERKEVPATTISFAGAGVGSPATSFLSSLTGDSEGLQPSMSSGFQITNLSQVSSAGQPNMSSSSFKRKCNSMEDSHTKCTGSSGRCHCSKNRKSRMKRVVRVPAISVKMADIPPDDYSWRKYGQKPIKGSPYPRGYYKCSSLKGCPARKHIERALDDPSMLIVTYESEHNHSLKAKDSSTTIIFESS
HaWRKY64	MESSSWPESLPSNRIKTIQELTKGQVLTNNLREMIGQSEKIESDIKSVNGVVVQILGMFDNTLSIMDSSNLISEPHNPINDLRPPNIKGDQKPKVSEVSDESIKTKTLMKKKRGCYNKRKNAWISTNVTFDLIDDGYAWRKYGQKTILNSKHQRNYFRCSHKFEQGCQATKQVQKINDKPSKYKITYNGRHTCNNLQRSQIIVETPNPSDNSILINFETNTFTENNKVNTCFPSMEHTHKEGFPSLGHLKCKEVSSYDYHTLWDPTVGLSQVSSKSMPLMSYGEDYEVSYSPGVFSSTCSTHDYENDTTEGHDLDDFFFDF
HaWRKY65	MGAAKEENQRLRVSLDQIMKEYETLQQKFKDILHQQQEVATAVTIAINQPPNHDESELVSLSLGRTATTDMIKKDKRCSTPPIKSVQGLGLGLECGKYEILSSTQAESSINPSQDNSQEEAKDEDGETWTPHKPQTLKRSGDDPEVSQQNPTKKTRVSVRVRCETPTMNDGCQWRKYGQKIAKGNPCPRAYYRCTVSTNCPVRKQVQRCPQDMSILITTYEGTHNHPLPASATAMASTTSAAASMLTSGSSTSGSNSNPSTSSHLNFYLNENSKLKPIYLPYSSISPPPSCPTVTLDLTSNTLSTSSPFNYRSTPVATIFPPRYSSTNLNFSSSDSNALPISWSNGSLSYGKNQMGSLNFGSTQPQENIYHSFMQNKSMMATPATTQHSLQPDTIEAAT…
HaWRKY66	MAREERDNIEMEIDLTLKLDAQDQEPAKDSSKSDHHDHVDQDDAHDDDDDVVADTKVESHEHEVQESESDVQTATNPTDAPERQDLNNHHEEKLSMLHTEMNRMKEENKVLRQVVEQTMKDYYDLQMKFSLIQQSSNQIKDPKAFLSLNGHDGNQETKKSSPRSPQLQESENEELGLSLRIQSNTTTSQHARDHHEGNHKDLSESTTRFFPMQQSNLINSGNFGGDNIKAVNVANDQITSLPNRKARVSVRARCEAATMNDGCQWRKYGQKIAKGNPCPRAYYRCTVAPGCPVRKQVQRCLEDMSILITTYEGNHNHPLPVGATAMASTTSAAAGSFMLLDSNNPLSSEPGAMNQSPFINNYMSLGTMNTNSSPYSSTHARTMNLNDPSKGIVFDLTNN…
HaWRKY67	MESLVENRLYGDVLHLNNHKISTLTPELQFPPFLAKSILQEKNSLTIRPPSVFQHTIVGPVLRLLDLSHTCIQSLPPSISRLRSLERFILRDCSLLIELPPEVGALKNLKLFDLEGTEIMYLPKEIGKLETLERLRVSLSAYADDHKDRHGIQHIIPRMTILKLTKLKELSISVSPEAEWWEVELLEAIMGDLCFLPDLKTLKLYLPTAKALQQFLRLERYKVPIYSSLWNYRFMTGHCEELPFSVQLDTEENFLKLEKCVKYMNGEGNTDEIAELIRDARALYLRRHWTIKKLSVFDIRKLKYCLLMECNEMQTLVDQEDFYGDKNKSTSHNEDVKILGSLQYLSINFMKKLQRISKGRIGITSLSCLTILALHTCPELTSILTECLLDNLQSLTEII…
HaWRKY68	MHKHRLKHKRKYLEHIQTNSAQLSGNWIMGHESLAVDQEDRENSLENSEDTPSSDVFNDTKTTSTSSHKSRRSLQKRVVSVPVKEIERSRLKSEVNAPPSDSWAWRKYGQKPIKGSPYPRGYYKCSSSKGCPARKQVERNRADPTMVIVTYSCDHNHPPASRHNNKNHHKNSSVSPPAASTPTTTQEEVSNIDDQEEDSPQLSKQSIVEPEFSNLEVANNHLGWFSDLESLSSTMLESPLLARDIVCDADMAMIFSVSEEDESLFADLGELPECAMVFR
HaWRKY69	MADDGWDLHAVVRSCTASASAADNTPAAMEDVGAQSLAATAAVTSISFEDGRSAYEQTNFISFSMTPVDSARKRKSKNNKRIVEMREEELSNDGWAWRKYGQKPIKGSPYPRNYYRCSTTKDCSARKQVERSPVNPSSFIVSYSGDHLHPRPTHLSSLAGTTKTTKVVVGVTDLPEQPPCSSSSPASTSSFSPATSLKEDETEKNHEDIQEVNFW
HaWRKY70	MDKSSDSQELTNDSNSGDVSNQETKSKSTKVEESHDSSNQEGSSTTIQHNKELDARHDKPTSHNESARSESLQEENTMVITPKNATNTSQQAPASESDNERFIVALRPEKGLNKLPLRRNADNVTVAQSAPSDQGVTFSKLPEKPTGDGYNWRKYGQKLVKGNTFIRSYYKCTFASCPARKQVERTHDGNITEINYLWKHEHPKPPHTLVKGSASVMPLPSKASHEPSEDRSSVLPATSHDQEVSETDTHQLAVHPVNDNNVEADVKVNERKSEMNNDLSSDVKRQKRETFSMSEGIPTKTNCEPRVVVQTTSVVDVVNDGYRWRKYGQKLVKGNSNPRSYYRCTSAGCTAKKHVERSSHDEKVVITTYEGRHDHEMPGGANAGARTVAQNVSGTGTGA…
HaWRKY71	MATPPTGLFFESDHITPSISPLPMVFTGHNTSSSSLSPPSTTTHFEATTLYDQPDTFDHKLIKEVDFFNDKKHDLPISDNYDLHKDSTVDLDININTGLHLLTGNTSSDQSVIDDGVSPNSEDKQTKHELATAKAEFERMCGENQQLKEVLNKMIIDYNILEMHIATMMQQKGERNCKEDVNGKGCMPAPRSVMDLGLAAENDEHSRSFDKDQRLNCLKNDNRDVEEIEQSNEATIRRARVSVRARSEASVITDGCQWRKYGQKMAKGNPCPRAYYRCTMAVGCPVRKQVQRCAEDKTILTTTYEGNHNHPLPPAAMAMASTTSSAAQMLLSGSMPSSDGVTNSNYLSTTLFPYSSNMTSISASAPFPTVTLDLTQTPNPLHFQRDQLQLPFLNSSSLP…
HaWRKY72	MDKSSDSVELTNDSNSGDPSNQETKSESTKVKESHDSSNQEGSSTTVLPNKELDAQNDKPTLHTESARSESVKEENTLTDSSQQTPASEPDDKNNIVPLRPEKGLDKLPLRRNADNVTVAQFAHPYQGGTVAKVPEKPTGDGYNWRKYGQKLVKGNTFVRSYYKCTFGNCPARKQVERSNDGIITEINYLWKHEHPKPPHTLVKGAAIVLPVQSISSDKPSEDDSSVLPATTNDHQLGVVPESENDVEAAVKENKSEINNDLSSDSKRQKRETSSMNDSISTKINCEPRVVVQTTSVVDIVNDGYRWRKYGQKLVKGNPNPRSYYRCTSAGCPAKKHVERASHDEKVVITTYEGRHDHDMPAGGRTVTQNVSGTGTGTGPTSVGNDGSRPQQESSGMEM…
HaWRKY73	MAVDFVGIQTVEHLNRIFQLNNHEFSVSSDFKQAVSALKRSGHARFRRGPPVSSNNPQTPSVSSRSEEKLLDNPRVPSVSSRSEQKLPVESTAAVVKDGLLKKFVTDATASFQSPTSSSFASSFAGGSVEGSVSNGRQVSSLGIVAPAPSFSSRKPPLPLNHRKRHSTEMTSASLHGSGRENVSGTGCHCCKRRKTGSKRKIRRIPIIGSKVESIPADDYSWKKYGEKKVTGSPFPRVYYKCNSGEGCPARKRVELSLTDSKMLIVTYDREHRH
HaWRKY74	MTTKLIKLLLFYVVGIFNFFRLKAKNSNPKKQWEQRFAFLTKTEDDYLEDGYKWRKYGKKALQNNYFPRTYYRCTSESCGVKKITERSLEDLSILITTYEGTHTHPCPITHPEIMPQTATFGGRRAGGSASSLLVPPLNYPLNFNLTNNNTTTTSTSTTAFPSYDFQEGRYCSSPLPSYEHRDNGLLQDIIKPFLVSKEES
HaWRKY75	MAVDLITGFKTTISDENDAVQQAASGLESVQKLIRLLSQSQSQQQPDYKAVADAAVAKFKKVISLLGRPNRELTGHARFRRGPVNQTGYQNYCNIKKEQNDVVSEGETKVYSPTPIQQVPFVPPPPPSSTVAPATGNQPALFQRKDSLTKTISFSRASSFVSSLTTGDSDGKPPLCSASCLKRKCGSSENGGSGKCSGGGSSSRCQCSKRRKLRMKRVIRVKAISPKLADIPPDDYSWRKYGQKPIKGSPHPRGYYKCSTVRGCPARKHVERALDDPSMLIVTYEGDHNHAVSAAETSGIILESS
HaWRKY76	MSRTSNNKLNLISSSDQPHRIPISSPPFPQSPSSAEIQTSNSITDSHPTSIVSVQMDLNSSGNSNCLYNKLYNGGGQCKKLEIDLNLPASSNETESTQNVTTSDDEALSRYAGREIRRSEYEYQLLNRKPHNDNSVSDTMDSSQIDASRKKKYNSGGVVRWKQQVKVNLEIGLEVPPNDGHMWRKYGQKEILNAKYPREYYRCTYRNTHGCCATKQVQRSSQDPSTFDITYLGKHTCPKISKTNDMSSATESGYGLINFSSTPESASNYSFELSNWPLNHSRGF
HaWRKY77	MEAGCENMVLNSFDGHKFPVTLHENGSSLINEMDFFSTDASQNRLTIDVKQEQHQQDGLLHQELQLNLNVGSNLTTTKTTGCNGGSLLTSSQSAHKLAMLQAQLENMRRENEGLRSMVTQVKEKYTYLQRHIEENIIPHDTTNGSKMINTVKEDTKQSLLVPLELKSGSRVDSPDNIDDVKFDSSKDGDRGGAVEASMRRVRVAVRAQSEASVISDGCQWRKYGQKMAKGNPCPRAYYRCTMAVGCPVRKQVQRCAEDRTVLTTTYEGTHNHPLPQAAMAMASTTSAAASTLLSGSKSSSDHLNHHLTPGSMLSSYPPHLTTTLSATAPFPTVTLDLTNPRSDHHIRPPPFHFPFSTNIPSINIHNKPLVVGHLSGQQNNATKFSDVQRSAQEMMNAAT…
HaWRKY78	MATSACIINEITQGMNLAKQLKSILSSECSHETKQALVQGIITSYDRALVMVNWGHSGGQTPPLTPPLAPPMLSQPESSVSIDESPPSGDFHQAFDNHQDQKAVSKKRKAITTWKNQIRISTDNGLEGNTDDGYSWRKYGQKDILGAKFPRSYYRCTYRYIHQCMARKQVQRTDEDPMVFEITYRGQHTCTLTTTPSVVPPQSPEKHEIEQHNHQLPPPPKSGEILSNLRENLRVCTSDSEAMVPHSFSFPSASFGSIENYQRFDFLNEPDHSFLQGYSPSFISPATSGSNYFTERGNDFHHHDDSHLSGITTASTTNSPLTFPADSQDFSPNFPFNSGFFI
HaWRKY79	MAVDLFGIQTVEHLNRIFQLNNHDFSVSSNFKQAVSALTRSGHARFRRGPPVTSSDPHAPSVSSRSEDKHKMMKESGAVDAVTDAVTASFQSMTSSFVGGSVEGSVSNGRQLSSLGIVAPAPSFSSRKPPLPSSHRKRNGTATPSASLHGSRTACHCCKRRKTGSKREVRRIPIIGSKVESIPADDYSWKKYGEKKIEGSRFPRVYYKCNSVKGCPARKRVELSVTDSKMLVVTYDGEHRHHRHTPTPLPASLNSLQ
HaWRKY80	MDNFGAVFPYNSSSPTSQTDVSSHLSLDLMHDYTHATTYSNNDDYEQVEGDRNLGSTGKRSNCGSDEVALDSASGSGLVNGKKSHKKVRKPKCAFQTRSQVDILDDGYRWRKYGQKAVKNNKFPRSYYRCTYEGCNVKKQVQRLSKDEEVVETTYEGTHTHPIEKPNDNFEHILTQMQIYSTC
HaWRKY81	MVFTGHNRSPTTTHFDQPETSDSKPIKEVDFFTDKEHDLSKMIESSAPTMDFDLNINTGLHLLTRNTTTDQSIFDHDVRPNSEQQRTKHQLAMVKADIERMTEENRWLKDALNRVMIDYNILQMRMASTMIHQKQGEEHNSINGSTMAPRSFMDPGFATSNTGVTDENDGSSSPGRSNKNCAVDQKLRRARVSVRARSEASVITDGCQWRKYGQKISKGNPCPRAYYRCTMAVGCPVKKQVQRCIQDKTILITTYEGNHNHPLPPAAMAMTSTTSSAARMLLSGSMPSSDGLMTTISASAPFPTVTLDLTQPPTPLHCHRTSGQFQLPFSNSGLQMSQNMQSPETCWQPPLHTQGTRHATLADTVTAITADPNFTAALVATISSLMGGDGHSNGNKNGE…
HaWRKY82	MDDNDKVDPIAGGFSDSTWTFSGDYSFFGTDVRENSVLNDFGWNFNPQPPVFDRIGSDGAGTSVSLPEVGTVAGARAVASDVLSGSVEEAGDVSVSNPLATSSSSEDRPELSTASNDAVSGGKPPSSDRAGKVKRKGPKRIRQPRFAFMTKSEIDHLEDGYRWRKYGQKAVKNSPFPRSYYRCTNSKCTVKKRVERSSEDPTTVITTYEGQHCHHSIGFPRGLVSHHDQGVYARQLAPNSLALNPYALLVHCNPSHKCCRKNQEIIFLKRWLNHHLKILIKIKGYLGILCLHECAINDVKVVTKYCINETKD
HaWRKY83	MEKKALEELKSNLNNSNLMANTTFSDQIPAVYGGSGGGLFDVHQGYLDMLGFQDYGGASLFDLLQQPTTLPPVEHQQQHLPPVSTVPETVEMVNTPTQISSSVSCSSNEGANNVDQENNNIRSVLVDDEGQHNHHDDVDDDEDDQEKSTSTNKQLKPKKKNPKKLREPRFAFMTKSDIDHLDDGYRWRKYGQKAVKNSPYPRSYHRCTSVACGVKKRVERSSEDPSIVITTYEGTHTHPYPMTPRGAIGILPETPGYGGFNGGGGGVSNVSSFLFTQPYYQHLQPQLQPYFHNQTTPSSSLSFSTTNTSPLLSSYSHILQERRFCPSRSSTLVTDHGLLEDVIPFQIRKDEPKEQN
HaWRKY84	MDNHHSPHSTTNATISDHRNPPAALRSTTGAKYKLMSPAELPISRSTTITIPPGLSPSSFLDSPVLLTNIKNMFVKCGMDSFDIPEPSPTTGSFFKSSMMQGSSVTPAFSLEANCSSGKNLDDSNSGLFEFRPHTQTTTGQQFSSAGFQISAGSSFQLGEPSGQYHIQNQNKNQSEPRSYASPSTTNWEMEMTSPKEKSTTYKPHEETNGLGKPKDPGTAIQVDRSSDDGYNWRKYGQKVVKGSEHPRSYYKCTHPNCEVKKIFERSYTTGQIMEIVYKGTHDHPKPQPSRRFSAGALMSIQEENSDKLQYAGHSAKNGQNPNPEGSGTPLQSPRQASHDSIDEADDDDDQYSKKRRTDFGTLDITPVVKPIREPRVVVQTTSEVDILDDGYRWRKYGQ…
HaWRKY85	MEKKPDHSKSNSDNSNIMTSTTFSDQIPAVYSGVGGGFFDMPQGCLDMLNYQDDGGSSLFDLFQQPDLVPEQKRHLLPPVSTVPETAEMVNTPTQNSSSISWSSNDAANIVDQENKSRSVQEEDDLHDGDDDQEKSTTNKHLKPKKKNPKRQREPRFAFMTKTNIDHLDDGYRWRKYGQKAVKNSPFPRSYHRCTSVACGVKKRVERSSDDPSIVITTYEGTHTHPYPMTPRGNIEILSETTNHGGGVSSFRFTQPHYQHRQPQPQLLPYFQNQTIQSSSLGFNTTNASAHPSSYSHPLHERRFCPSSSSTLLRDHGLLEDVIQFQFQNDKPKEEQN
HaWRKY86	MISEMEQNNKRLIETLIRGRDSTTRLQDLLCRKENLNGLVSVEDLLTEILGSFSSGISMLNSSVSGENHGFPVENMPEVYSGKKPAVKERRGCYKRRRTIDTSVITSATIEDGFAWRKYGQKEILNSKSPRCYFRCTHKHVHGCKAQKQVQKLEDGSNMYHITYLGKHTCPSITHHEVVLNFQDFKNTYHVSNSPSTITNAHIDPSVKQEVDSKDQSTDVSDIVSSANDENTSPPLRWDEILGAGLGSCHEGASYMRFDHEDSCASTSSHGYMYMDYLNNDDLLSGGIGLLDQNVFLD
HaWRKY87	MDINKKELVETLTKGRNSAKKLQNLLTQKVNDDGLVSVDDLVTEISQSFYGGLLVLNSSNSGEVSRVPVSSHAISSACSDDQIPKVHTGKTPEPVAKGRRGGYKRRKIVGSRMEVSETIEDGYAWRKYGQKEILNSDFPRCYFRCTHKQVYGCKALKQVQKLKDGSNMFQIIYFGHHTCPPPNITSSHPRRGLDLDCKNSKNHHSLPNNPSTITKSHIDPSAKQDDLTNKVSSVNGAQSCPALVWKEILLDEFECFKNDGSLSDMSFDDIVFS
HaWRKY88	MDINKKELVETLTRGRNSAKKLQNLLIQKDNVDNLVCVDDLVAEISQSFYGGLLVLNACNSGDQMTEVHTGKTPEPPASKGRRGCYKRRKTVDSRMVVSETIEDGYAWRKYGQKEILNSNFPRCYFRCTHKQVHGCKALKQVQKLEDGSNMFHIIYFGHHTCPPPNNTSSQLACTNSKSNHNFPNSPSTITKSHIDPSVKQDDLTNKVSSASCAQSSPALVWNEILLDEFQCFKNDGSLSDIAFDDIIFS
HaWRKY89	MGNTEVPPEDGYSWRKYGQKEILGSKFPRGYYRCTHQKLNNCPAKKQVQRLDNDPYTFEVTYRGDHTCMMSSSAPSLPPPPPSEAMSTCSLPASQPLPHLLPMDIKESVGDLYNVTPHGNVSGAGSSPPNNYVDYPIVTDLVDTLFNSDINNNNSINFMFSS
HaWRKY90	MESSSWPESLPGNRTKAMQELTQGQVLMNKLQEMLGQPEKIEFGYNSVDDTLVQIVGMFNKTLSILSSNSPNFNRIPQNRTHDTNSPNNWDDQRSENSIESVKTVMPIKTKRGCHKRRKSSSIFTKVTSTLIDDGYAWRKYGEKVIINSKYQRHYYRCTHKFEQGCQATKQVQKTDDEPPMYRTTYHRHHTCKNSQRGHPIILDSPNSWDSSVLFSFETNTIINRKQVRPFSSSTKHKPEEGFSCLSVDYNKVSLSNYNTWDQVTQSIQIPLEPKSMMSSGLDHEDMVSPGVYSSTCSTHQYETKDVFRSNDISDF
HaWRKY91	MEDFQASKKRKVDDKIVVKVKLEENEGKKKSEQNPSLDCWSWRKYGQKPIKGSPHPRGYYKCSTSKSCLAKKQVEICRTDASMLIVTYTSTHNHPNPNISKQPKNDPKSEVNTTLESDQENEEQKPIITPRNDDFPYTKTLEEETCLAVNLENKFFDKEPLSYPDLMKSSTSKTEENDFYDELEELPMSSSSFKSFMSSDFFEERVLVQPS
HaWRKY92	MEETSTLNKKRLISELIKGRDCTKKLQNLLRRKVFDGGPESAEDLVMKILGSFSDSLSTLTSWNSGELCPPPAPATSSDGRTWNTRESEKKPAVKDRRGCYKRRKTEDSRDEIANTIEDGFAWRKYGQKVILDAKFPRCYYRCTHKNEGCKALKQVQKLEDGSERFHITYYGSHTCQNINNTTQMFSDSEDLCSFLLNFNNSGTNHSSSSLSNITNAHITSSTDQEDDSNAQSDDYLTSRNHDTSSKYLWKGMIGNLEPSDDADIFKDVIFMDDFKFQ
HaWRKY93	MEEIEAANKSAVESCHRILNLLAQPSDHVQSRKLKVQTDEAVVRFKKVVSLLDGGLTLSHPRVRKFNKNQILIPQNILLDHIPIQEQPKPLQFLSKSQNQTYPFQESVPNGVKNTLSLANYKPSLATPSPSLELSLIGSNNKNPIQIGNSQQNPNPNSGYQFLQHNHQPPAQLQLKQQAEMMYRRSNSGINLNFDSAVCTPTISSNRSFMSSMSMEGSVTTLDGSSFHLIGSTRSTDQTTQHKPRCSGRGDDGSVKCGSSGRCHCKKRKHRIKRSVKVPAVSNKLADIPPDEYSWRKYGQKPIKGSPHPRGYYKCSSMRGCPARKHVERCLDDSTMLIVTYEGEHNHTRVPSQSANT
HaWRKY94	MSPTKRHTQPSIHLDHMAETGIGGDAAPLSQWSVPPTLTLPQLSFIETLAIGLSPGPMTLVSNFFSDHYPDTDLASFSRLFDETLPGLAAGNQAAPLLCGKQLEDDKQNQQDLDSESDNSKPEYVVSINRPANDGYKWRKYGQKQVKASELPRSYYKCTHINCPATKKIGHFLDGDVSDIIYKGQHNHEPPLVHAQAKYGAPMDQHTSFVQEPVNPYQEVVNHVVANEVEGDHEANLKKRKTDFGCVDRASSSRVTVVESKIVVQTRSEVDILDDGFKWRKYGQKVVKGNTYPRSYYRCAYKGCKVRKHVERVCLDPKSVVTTYEGKHKHDIPVLAKPSSHNITNFKIEEMTLLQSKEEHIPSWTLV
HaWRKY95	MSEDRRDLYYHDPFHDDQRTNETLFSFFGPNSTVRDDSSTPNHQRFDPDYMGPTPFFTGSTDYNTFGYSSSSSQQLFSFQDDQKPVMDTGNNLLGVIETTPVTPNSSSIRSSSTDDEHELKEGKKENQSKDIAENGGDSSKKVVKQNKKDEKKKREPRFAFMTKSDIDHLEDGYRWRKYGQKAVKNSPYPRSYYRCTTQKCTVKKRVERSYQDPSTVITTYEGQHNHHLPATLRGSVGGGMLYPPSMMAAQGAMMTMAGGSSFPHEFRFYNSISGGGDGSSGAGGGGSIYQQTSLTPIQQLQLPDYGLLQDMVPSMTFKQEP
HaWRKY96	MEVGFHRRSVHQEDDQNSPENSEESPRSPLSHDTKATSTSSTKSKRGAKKRVVHVPIKEVERSRLKGETNAPPADSWAWRKYGQKPIKGSPYPRGYYRCSSSKGCPARKQVERSRADPTMVMVTYSCEHNHPWPASKNKNHHHHHHNYNTPPSPPTTTEATNSDVTNDQLEELEDDHQISNRQSEPEFERESEPEPELEPESKADQKFTSFEVGSSCGPFATTTNQYYEWFSDFDSTSPTMLESPLMARDMAEDNDMAKIFSIRDDEDSFFADLGELPECTTVFRRREIERVEEHHRKLAPWCGTTG
HaWRKY97	MAETNGGSAAPPPPPPQRRVPVPPIALPPQSSFETLFTGGQIPGFSPGPMTLVSNYFSDQYPDVDCRSFSQLLAGAMASPVSKISPASVVEGTDEKKSGGFKQNRPVDLVIAQSPSGFMFPSVFSPSGFLNSPGFFSPLQSPFGMSHQQALAHVTAQAALSQSYFNPVQPENGSSATIVSEGESYMVNAVNANPEIEDSQVGSPDGFPGSQSDVTEPQQVVSVSADTKDGYNWRKYGQKQVKASEHPRSYYKCTHPNCPVKKKVGQSLDGHITDIVYKGQHNHEPPQPGKRGKEGADANKQNNSQFVKRVAEEPVVDQGSNHMIRTDQGSNQMMRTDQGSNQLMRIDEPDDEPNPKRRNTEVGPVSVPVDSTSAHKMVSEPKIVVQTRSEVDLLDDGFK…
HaWRKY98	MEESAACNLTQVYEDLIRDLLDENSPFLLQPQEITSDSYDNSVNNLLSNLYSGPTISDIETALLATSYTNHTQDFSALARIADMERGVSRAENKYILKIKSSGNVLADDGYKWRKYGQKSIKNSANPRNYYKCTNPRCGAKKQVERSNDDPDTLIITYEGLHLHYMYPYLIFGQSKNLDPPTKKSRKHNVETTADQRQPAKDSEETIRHDWLDQHTSTILANHDPQVELTSQGLLEDMVPLLVRNPINSFKSCSSPSHRSPGDSPSGSWSPNF
HaWRKY99	MEYTSLVNTSLDLNTNPAHFLSLVPKQEAQSNFIELGLKVSSVVKDEQTASALVEELNRVCEENKKLTEMLTVMCENYNALHKHLAEYKNNNPAPSDSTNNSKKRKPENPSNQIINNERGASESSSSDEDSCKKPRQEQGMKAKIERVCYRTEASDTGLLVKDGYQWRKYGQKVTRDNPSPRAYFKCSHAPSCPVKKKVQRDVADQSILVATYEGEHNHPNQSKQEQASSGLNRTVATTTLGSVPCSASLGSSGPTITLDLTTPPKPQPNPCDEAKVVGGNRSPEFQQFLVDQMASSLTKDPSFKAALAAAISGRMIQQNQSQKW
HaWRKY100	MAVDLITGFRTTETNAVQEAAAGLESVQKLIRLLSQSQSQQQSVTDYEAVADVAVTKFKRVISLLDRPNRQLTGHARFRRGPVNNNNIHKQNDVVSENISTTSNKNIHINKRNDVVLEEGENKVYCPTPIQQVPFVPPPPPPTVATGNQPPMFQRKEISFTYSPALSRASSFVSSLTGDSDGKQPSAGAKPPLCTASCLKRKCSSSENGVSGKCSGGSTGGRCHCSKRRKLRQKRVIRVKAISMKLADIPPDDYSWRKYGQKPIKGSPHPRGYYKCSSVRGCPARKHVERALDDPSMLIVTYEGDHNHALSVGETSGLILESS
HaWRKY101	MASGLSFDSDPIILLFPHNPLTLINSFSDNTPIMDAAAAGHPSTSTSSPPPPPATTIQFPLNLTHHRPDHNHPINEMDFFKKHEDKHSSSFPPLDSKSPATDFDFNINTGLHLQTGNTSSDQSVVDDGISPNSEDKRAKNELAVVQAELERMNIENQQLRELLNQVTVKYNTLQTHLVTMMQQNQPDEDHKTTGNDGGGGKGGGEVMVVPRPFMDLGLAAPAAVETDENSQSSSEGRSHDEHSRSPTLVSNNLIDQSREESSEHGSHVTRDASNKVPRLSCSKNNTNTNTNTNIDQATEATIRKARVSVRARSEAPMIADGCQWRKYGQKMAKGNPCPRAYYRCTMATGCPVRKQVQRCAEDRTILITTYEGNHNHPLPPAAMAMASTTSSAARMLLSG…
HaWRKY102	MAVDFMSLYRNNNVLITKMEDNSVQEAAAAGLQSLENLVGLLSHQTNTTSSSSSSPPPSEFVDYVAVADVAVNKFKKFISLLDRNRTGHARFRRGPVSTPVHKSSPVVTPAKINHQQNHQIITGVSAVVAVPDKVYSPAPIQQRLPPPSQVNSLHLVKSESIGRKDFPVTTINFAAAAAAATTQANSFISSLTGDTDSLQPSMSSGFQITNLSQVSSAGQPNHSSSSFKRKCNSVGDSHTKCANSSGRCHCSKKRKSRMKRVVRVPAISMKMADIPPDDYSWRKYGQKPIKGSPHPRGYYKCSSIRGCPARKHVERALDDPAMLIVTYEGEHNHSHNMNDTPAAIVLESS
HaWRKY103	MASSGGSLNTSSTTSQYPSFSFSTSFSDLIASNNNNNNQDSSWGFFAAAGGVESPKLPATPFSPSSFLSTPTGLNQNQFLDSPFFPFNSNIVPSPTTGSFSGLDFKDEERKYSGFSFQPQPRPVSANKMEEQVKSQPQEWSLTKQTDFMSEMNKPKSETTQSAAQTQYVSDQSQAARDGTRLEDGYNWRKYGQKQVKGSENPRSYYKCTYPNCPTKKKVERNLEGHITEIVYKGSHTHSKPQNAKKSSSNNYIEAPAENNHFDSSASFGDDDFEQASSISKSGDDHENEPEAKRWKGEAESEAISGPGSRTVREPRIVVQTTSDIDILDDGYRWRKYGQKVVKGNPNPRSYYKCTYVGCPVRKHVERASHDLRAVITTYEGKHNHDVPAPRGSGSYNIS…
HaWRKY104	MATEEENNTEMEINLTLKLDPQDQEPAKESSKSDHLDHVDDHAHEDDDKKEQSPEHEVQESESDVQTTTNTTERLEKQELDNNHKEKLSMLKMEMNRMKEENKVLRQVVEKNMKDYHDLQKKLSVIRQSSNRIEDPQAFLSLNGDYGNQETKKTSPRLPLQDSENEDLGLSLRIRSNTTTSQLARDHHEGSYKDLSESTTRFTQMQQSTFISSGDFRSDDKASNNANTIASFPNRKARVTVRARCEAATMNDGCQWRKYGQKIAKGNPCPRAYYRCTVSAGCPVRKQVQRCLEDMSILITTYEGNHNHPLPVGATAMASTTSPAAGSFMLLDSNSSHSSQPLFMNQSPLANYHTSSGIMNPNLSPFSSTHARTMNLNDPSKGAVFDLTNNPMNPYNTPI…
HaWRKY105	MEDHEEHEYSPENSQDSPSSGVFNDTKTTSTLSSKRSKRSLQKRVVSVPIKEIEGSRLKSEINAPPSDSWAWRKYGQKPIKGSPYPRGYYRCSSSKGCPARKQVERNRADPTMVIVTYSCDHNHSWPASRNNNNNNNHNHHNSAISPPPASTPTSTEEEVSNIDDQEEDLPCLKKEEELPTLNKQSIVEPEFTNLEVGPGGHFITNTDQYGWFSDLDQSSTMLESPLLAGDIVGDADMAMIFSIREEDESLFADLGELPECTTVFRRREIINEDRRTRNLAPWCGTKG
HaWRKY106	MDADWDLQAVVRGCCSAVSSSYATTTTTATAPPPPLDAYSHQNSSSYEQNCTSFFPDLCQPRSDNSIEQFLNNLFHPLHFPNLQNPPSSPQSIPVSPLSVIGGLQDPPYYQKQQQQQQYERPFMGKQQPLGINRCTTTHAQSTTKFKKRKNQNKRICQVPAEASSSDLWSWRKYGQKPIKGSPYPRGYYKCSTSKGCLARKQVERNKSDPGMLIITYTGEHNHPVPTYRNSLSGSSRNKTTTTTSGDDDTVNNLSPAKEKLEEFDTDDDIDTNFDFSDVVIHGDISSDHHTASNTSPSFPWLSNNVATTTTAAAGGC
HaWRKY107	MAEWGLQAIIRPNQYDHQQDDCFGSIDIKKEYDQALLFCFPHLFENNHHDYDHATTTTNNMQADDLNQLYKPFYSVPPPPAASADAEDDIRINRHRFHDPDQETQRDQAQEIKKFSGSASNTSQLAPKLKKRKNQQKRVVVQVTAAGLSSDPWAWRKYGQKPIKGSIYPRSYYRCSSSKACMARRQVEQSCTDSSIYILTYTAEHNHPQPTRRNSLAGINRNRVKVTPKSPTNSSDFGKTLTKSKGSQVHSPTTISASSSMEDEVLQQSNIKEETTFYNKCDINQGHDTMMMPEINDEECMVFGDDFFEGLEDLGGESSSYYSSNKQFPNVFC
HaWRKY108	MVATSVTLDLNLNPFCTTLDHHDTPVREVAYIDDDDDHSFEKEVDDHTVYDLSRESNENRKLKEMLIDIWDKYNSLTTHVKKLIQDKEELESSPKKRKFDETVQQSLWKRPREELPISGIKRVYVKVDPSYKSLVVKDGYQWRKYGQKVTRNNPSPRAYYKCSYAPLCPVKKKVQRSMDDDGLLVATYEGEHNHRSTMQEVTYALANEREISTRESGFHSPKLDEVLVEQMATYLCKDPNFTSQLAAAITSKVSEMDFFKVC
HaWRKY109	MHIRLYEKDNCFSKFFLVKPSWRSQTLLYRLYILLFICYKYVIMSSSSMEASLNMEKPMFSFFEVKDEPKIKNINHFHDDHTLASKTSPQIVLDSSAKGEMGQVREENQKLKHKLSVVLNDYKSLQMHFNDYFQQEEVTKSSEKQAHDQEAGDGNELVSLSLGTVSSCKHKSDGPKKVNCFSKSKQDSDEDDQELKLGLGCEFDSTPTRVDLNNVKNDERTHTVEPPVHGLKTERSDDNELLDQLPLKKARVSVKVVCDTQTMNDGCQWRKYGQKIAKGNPCPRAYYRCTLSPSCPVRKHVQRCAENRSVLITTYEGTHNHPLSVSATAMASTTSAAASMLKSTSSTSQLGLTTTAPSTTSTTTFASHHGMGYNSIAPQYPFYHLPKTTISTNQSHPTI…
HaWRKY110	MGGYDEHGGFNTQSFFAGMLGDGTGSRSGPVAEHDDNNNDGGFTFPGPDREVVYEKDDGSQRGQTVDQVVKTGEFGEQKTGQRAGLVERMAARAGHNAPRLDTDVIKPAGGSQNQHAQSAYLTISPNLSPGAFLDSPVFLSNSLVQPSPTTGKFQFAPNDNSDGNRSKDNFVEEANNTSFAFKPFPDSAPLPRDHVNPPFMSAQSFQTNEAIAQSDKQFPPQKIEPAQTYPDFTEKNNFSLQMAPFQPLNGNSDRSQPHHEEHHHDDSINANSASSEDGYNWRKYGQKQVKGSEYPRSYYKCTHSNCNVKKKVERSHEGHITEIIYKGAHNHPKLAPNRRSGIGSSSVIGDMQGDVNEQNGNGNGVDGGPVWGTNTRQGHWGQESNFEVTSSGMVMQGQ…
HaWRKY111	MKQVKSPEGGSRSYYKCAFSACDAKKIESCDRYNFTVKIVYKGQHKHDPPKRVASKGGELLKRKLISTPPIQVEQIDHLEIKQRWKKYGQKMVKGTPHPRNYYKCTSAGCTVSKHIEKVIDGSSEVTITYKGVHDHNMPVPKKDRAHLPLLLLKTLYNTREGSTCPHEFPPMKQPGQMNLLKPEPFCVLGLKSNSLLRTHI
HaWRKY112	MDKPQGLSGHFSLFIFIVIKVKCTHTNISTHTSSFLSLSKVSAFICLHLLLTMDVDWDLQAVVRGCCSAVPSATTTTTTATPPTGPPDGCTQQKSTFDGENNINLLTFSPDLFQPRSETSIEQFMNDLYNCNPLQFTNLQKQPPPQSFSFLGGNQDPPYHHQNYYHHQQQQEKQFQVKQQSLGISRCTTTHAQGATKIKKRKNQIKKVCQVPAEGSPPDLWSWRKYGQKPIKGSPYPRGYYKCSTLKGCSARKQVERNRSDPGMLIITYTGEHTHPVPTQVNSLTGSTRNKTTNSGDDDTGNKPTLSPENSPAISLPPVTEKMDDTDDDINFDGLDDLVGSDVGDMFSDHRATATAAPPLIILPQQLLLPVGVDF
LsWRKY1	MAVELMNSIRINSFNGKMEEIAVREAGAAGLKSLENLIGLLSSQSHHEPSYSAGTSDASSTTDYVAVADVAVTRFKKFISLLDRTSTGHARFRRGPVSNPPVVLEKKSAFTPTAGNSSQQYNQTVVAAAEKVNSSTAPIQQRFPQIHLAKSGSFDRKDVPTNTINFAAAAASPANSFMSSLTGDTDGLQPSMSSGFQITNLSQVSSAGQPNMSTSSFKRKCNSVDDSHTKCTNSSGRCHCSKKRKSRMKRVVRVPAISMKMADIPPDDYSWRKYGQKPIKGSPHPRGYYKCSSLRGCPARKHVERALDDPTMLIVTYESEHNHSLNVKDSSATIIFESS
LsWRKY2	MYHHYCGSNVIVSGGCFVLLSHWMFGMNEMEGGDHVKITISVTKQHQLAKELGVKLVYDDGNNDEEEDALGYYKSWNHIIGGDLSAFQTTTGVYLLNIEGFTRHGIEVDPCYHGLIERSTRYKEEQVYFRALSQRKFGKICQTHKILPSPSTGSFSFHAFNWQNLSSNIQNHEQSIKKEQKSFTDFSFQQPSNHQTEQLWNQQKPREQDEKTFVQSEHPSQFQNFSEEISTIQTDSNSQMQSSQLGYAGSNINFENQSSQIKTDDGYRWRKYGQRKGNNNRSYYKCVSSNCKVKKTIETNFDGQITKIAYTGSHNHPKFQSTRISSASNHSQMAQASSNHEFDKLYYDYHGSGQFDSVASLENSSIYYDLDRSSSGRLKYDGMPDSKNGFISDGSSGGD…
LsWRKY3	MEGSERGLANFDLQVSSFQNPIHDHIGFAHFQDHHHNHDPHQTQVLRFLPPTLSLPQLSQPPHHTTTTTSAEAADFHREAPSVHRDSWHKEQVGSLDPKSVNEEKCADDNTSWWRSSSNPEKGRTKMRRKLREPRFCFQTRSDVDVLDDGYKWRKYGQKVVKNSLHPRSYYRCTHSNCRVKKRVERLSEDCRMVITTYEGRHNHSPCDDSNSSEHECFTSF
LsWRKY4	MEVKEAKRTIIAKPVASRPTISNFGSFSDILPGAINISPSTEPTVTAIRPKTLRFKPVMSSPNVEILKSDHTSPFLYNPLAKTVSRTTISLLANMGTCNTSHVQTATQNLESMNPPKLKSDDKRLQSHTNNSDRPSYDGYNWRKYGQKQVKGSEFPRSYYKCTHPNCVVKKKVERSINGEIAETVYKGEHNHTKPRLPRRHAFDGTIKDSSSQLPSNQLKNDNKLNEVVGSSLRLTNVVKVHEEFDASCMPTLEPITSKRRKITSERYGEGLKEGGVVVHDGIDSEAIADGFRWRKYGQKVVKGNPYPRSYYRCTGVKCDVRKHVERASDDPNVFITTYEGKHNHEMPMKKLN
LsWRKY5	MHLNPNLFTTIFVAYNPPRFSYRSHQHHIHTLDHHNSKKRTQKSAMEEIVSLIFHGRKLVKDLEEALPNIPNQPYLLISLCDEISRVFGDARERLSLVVQEYGHHEPPPTMEVGGGSGSMPEWLRSSHATDMVLPEQLVQLHHGLEAIANQELGGGNVEAQGTDVGHSSLPRTRRRKHEADRRTFRIPAPRMGNTEVPPEDGYTWRKYGQKEILGSRFPRGYYRCTHQKLYNCPAKKQVQKLDNDPNTFEVTYRGDHTCIMSSTAPSMPPLPSAAAEAVPIQSLPSHHDHLPPSSSQTPQWLSMDIKQSVGDLYSITHRHHGMQTYRNQSADIGGEAAGPSSPTTRYVEYGTGMTDLDLVDTMFNSGSSSNNSMELIFPQKEETKDGGDKTN
LsWRKY6	MDESKEKVVEILIRGRNYAKMLQNLLRRKVDNDGSVSVDNIMMEIMKSFVDSLLVLNSFHTGKFCRVPVSPHMGLACSLDWVPKFCSEETGKDLTLGVRKRRGSYKRRTIDSRVKTSCTIEDGYSWRKYGQKEILNSKFPRCYFRCTHKHVLGCKALKQVQKLEDETNMLHITYFGYHTCSPSNTFSHHGGVLDRKDSKIYHNLLDNPLTITNVQTNPSLEKDPSSPKDTESLTTLVWKEIMINDLECFKNYGILSDIPFANVFLS
LsWRKY7	MEKNKKRLNETLIKGEDSAKKLQALLCRRAYNDGSVSVEDLVMEILGSFSRGLSMLRSCDSGEFAGAPASPDMTLATSGDQTPEVKNRKKPAPALKERRGCYKRRRTIDSRVITSVTIEDGYAWRKYGQKMILNSQSPRCYYRCTHKPDHGCKAQKQVQKLEDESNMYHITYFGHHTCPTLNNFSHSGVVLDFNGGASKNPHSLSNSPSAITNFQVQPSIKQEVESKTQSTDVSVSDNVSSANDGYSHNSSPALEWNEIWQHNQLGSSGHEGPPFMWFDNEDSCASTSSHGYLDMDFLNNDGFSSDFLFDEVLS
LsWRKY8	MDGEWDLHAVVRSCATTTTADVKNTTVEDYDDGSYNLESLASGNEERNTFVYPSFANVSGGLEDVYKAGCGQPAGAKPATSAAIDLDIVEGFVHEQLPMLTDSHSFSMHTMSSQSTRTRKRKNQEKRVFQLTQEELSNDAWAWRKYGQKPIKGSPFPRCSTTKACGAKKQVERSPVDATIFIVSYSGEHIHPRPTHRSSLAGSTRSNKFNTDKPPVSGNTSSAVLEHPPCSSSSPAYASNFSPTTSSKEDECEINEENEYDEDILIPNTVMNDEILKRFRDLSGGGGSSGGGGNF
LsWRKY9	MADWALQAVIRPKQYDDDYFGSIDTKKEYDQALLFCFPHLFDHQASTPSMETVVVGDEVEQLYKPLYPIFGTEIELPPPPPPAGAADADLQVIHHHHHHHDSYHEVQQDQEQADIKTYCGSASKISQLAPKLKKRKNQQKRVVVQVTADGLSSDPWAWRKYGQKPIKGSIYPRSYYRCSSSKGCMARRQVEQSCTDPSIYILTYTAEHNHPQPTRRNSLAGINRNKFKTTPKSPTISDGCKSVPITMDSPFNSPTTPSVSSNDEEVLQQSNIKQETMFYSNFDDQGHTMMTGMNDEDHMVFSDDFFEGLEDLSSYNCSNRQFPHVFS
LsWRKY10	MEGDEHSSQTPQPPMNDNNVNMNNINPYLLDYTPLINNPFQYPSSSPLLPQPLPVAHNLDNNIRLESSNVDWVSLLSGYMNGEGSMARGLCEGDENNAGRNSKAMKSGRGKKVTPSRVAFHTRSSEDILDDGYKWRKYGQKSVKNSHHPRCTHHTCNVKKQIQRLSKDNSIVVTTYEGIHNHPCEKLMETLTPLLKQLQFLARF
LsWRKY11	MVASSFAIDLNLFPFHKTDDTPIREVHTDDDYDDDDDDGEEEDDCSFGKEVDDHMISGDHLSRINNENKKLKEMLKIVWENYNSLQTHVKKLMQEKQVPESNPKKRKLDETVQQSLWKRQNWNLESPRNTGVQRVYIPTDPSDKSLVVKDGYQWRKYGQKVTRDNPSPRAYYKCSSSPTCPVKKKVQRSVDDPGVVVATYEGEHNHRSTKEEAAYALANEHKISSSERRSNSPRFDEVLVEKMATFLGKDPDFTAELAAAISSKILEVDLF
LsWRKY12	MNNNSDPVFSYSSSSPSSSAAAVNSSYLTLNMVNNNPADYNNYHEQMGLMEKDLQKYENSEEMVGGHHVSPSSSSLAHGDGSQLIMAAAAGKTNIRKGEKKIRKPKHAFQTRSQVDILDDGYRWRKYGQKAVKNNKFPRNYYRCTHQGCNVKKQVQRLSNDDGIVVTTYEGTHSHPIEKSTDNFEHILTQMQIYSR
LsWRKY13	MAASSSMEKSMFSFFKVNEEHDDQTIVSKTSAQDVEMGQVRQENQKLKHTLSMVLKDYNSLQTHYNDFFQQEIPKNTKNLVTNQEGDHGNELISLSLGTLSSYKQKDSQQKVNCFSKTKDGGDEQELKLGLGCEFDMKKDEKTQNLEPPVHNLKSERREDNDLLDQIPLKKARVSVKVVCDTQTMNDGCQWRKYGQKIAKGNPCPRAYYRCTVSSSCPVRKHVQRCAEDRSVLITTYEGTHNHPLSVSATAMASTTSAAASMLKSTSSTSQPGLTTTATSTSSSTATFSGHHGTTYNSRPPHQYPFYLPNTTISTYQSHPTITLDLTTNPHFYKSTSSNFLRTQPRFSSSSCLNFSSPTSSSSSSMESNYKNPINFSYLGRQTSYETLYQNPSNDNFQS…
LsWRKY14	MAETGGDSAPPPRRIPPMITLPPRSSSDTFLTGISPGPMTLVSNFFSDHYPDTDIYSLSQLLAGVLPSPAAENSPAPPLYNDYLSLLSPEESRTSQTSDPYVDNSSQIRSPETVSDSESGDSKPERVVALAKPASDGYNWRKYGQKQVKASELPRSYYRCTQVNCPVTKKIGHFLDGNTSEIIYSGRHNHEPPQLHKPAVVADEQAYELMPKRRQISIVLESFFLYMITKGHVKVESLVIDCRKTEVKCVDRSSSCRVVVTEPKIVVQTRSEIDILDDGFKWRKYGQKVVKGNIYPRSYYRCTYVGCKVRKHVERALSDLKSVVTTYEGRHKHDIPVVVKPSSNNEINFKAEIPFLLQLKEEKIMI
LsWRKY15	METSKKRPLINELTQGKELTNQLKDYLDKPMSAEACEFLVEKILSSYEKALSMLNRGIVFDESQTPLSFGEISPTTDVSDLADSDSKNVFKKRKTMAKWSEQVKVCSGTMVEGPLSDGYSWRKYGQKDILGANHPRAYYRCTHRHVQGCLATKQVQRSDEDSSVFEITYRGRHTCMQATQLSKALEKTPKQEQENIHVEKPTQKTHMERGFSFKSSKGMNTCEDGLFPSFKFDSTPIETEKLENLFYLGCDSTAFIAFNHNLHNSDSDVSEMMNSTPNSGSNSPMMDMGFSLDYVDFDGDILFDITDLEKFV
LsWRKY16	MDNLAAMFHYSSSSTSTSPAAALSSQLSLNMTNHYSHADHNYNNRYSSYTQSDDDHELRLIGENKKGPSDNAVVADRISPSSNSFSTGDGDDLNTSMASTKLNVRKGEKKIRKPKFAFQTRSQVDILDDGYRWRKYGQKAVKNNKFPRSYYRCTQQGCNVKKQVQRLSKDEGVVVTTYEGIHTHPIEKSTDNFEHILTQMQIYSSC
LsWRKY17	MDEIRRLISSSASFLPPNISIPATSTVENLFANGSGGGVGESPGPMTLISNFLSENDREADYHSFSQLLAGTMSSSVEIQGRIPPRDLDAGVSFPENIGGCGGVGRGVDFSPGYFPPAKGSYGTFHQQALAQAKTKATTHHRLPPSMADQYVIRPELSISGSHSQPLTADKPAEDGYNWRKYGQKQVKGSDYPRSYYRCTHQRCLVKKKVERSTDGLVTEIIYKGQHNHQPPRSIGTSGEFEPFKGREDQESSHEQSGLNDSDGASDDVAKPQTKKRNVEAREFDPVASHQKVMEPRIVVQATSEIDLLDDGYKWRKYGQKVVKGNSHPRSYYKCTSKGCKVRKHVERAANDPKAVITTYEGKHNHYVLANGKNNCELTKETTSQLKAQDPVGLLRLKD…
LsWRKY18	MDDKDKVDQISGGFSSDPTWTFQGDYSFFGSDVRENSVLSEFGWSFQPPPAAFDRIDSDVSLPEVGVGGVVGSDQVQTGSVDDQAAGDVSMSTPMVSSSSSEDRAETSTASGGAASGGKPPSSERASKVKKKGPKKIRQPRFAFMTKSEIDHLEDGYRWRKYGQKAVKNSPYPRSYYRCTNSKCTVKKRVERSSDDPTIVITTYEGQHCHHTVGFPRGLMTHHETAYARQLAPTSSALQPLNYSRPHFPNLVDVVRASQSRPQLLLSNESKDHNIPHKLPQSSSQDSHVDQGLLGDIVPPRMRNQ
LsWRKY19	MDADWDLHAVVRGCYSAVSSSSSTTTTAAATLNWPVDAYNQQKPTFYGENLMGFSSDLFQPRNENSIEQFLNNLYNPLHFSNLQKPPPSPQNFPISPLSVLGGLPDPPYHHYHHHQQEKQFQGKQQSLSITRCTNSHAQGTTKFKKRKNQIKKVCQVPAEGSSSDLWSWRKYGQKPIKGSPYPRGYYRCSTSKGCMARKQVERNRSDPGMLIITYTGEHSHPTPTQRNSLAGSSRNKPTTSSDDDNINKHTPTSPVSPTMEKMEEIERDDTDDDNNFDAAGVVIDDDIFDGLDELIGPATGDSFSTSKTGAPFRGCQITWPPQPPPLPAGVDF
LsWRKY20	MEDHEEHDNSPENSGESPTSDMFNDMKTTSTSSTLKRSRRSIQKRVVSVPLRDIEGSRLKSETNAPPSDSWAWRKYGQKPIKGSPYPRGYYRCSSSKGCPARKQVERSRTDPTMVMVTYACEHNHPWPASRNNNHHHHHYNSAASPPPAASTTTTTTTEETVSNSDDQEEDPPLITKQSISEPDEKFTSTLDQVVTGGPFVTSSDQFGWCYDLESTTSTMLESPLMAGDIVGDADMAMIFSIREEDESLFADLGELPECTTVFRRREIINEEEHHHRRPCNLAPWIRYF
LsWRKY21	MGKAGWGLTLDTSEPLELLSPRWNFPVKPAMFSGVSPKMTDEKNSNRKVLSEVDFFSTSKSNDDQIVVKKENISHATELDVNTGLHLHTTNSDQSSVDDGVSSSGDDKQAKNKLTILQVELEKMNTENQRLRGMLSQVSNNYTALQMHIANEIQKQQNSSKQIVLQDQKPVPQQLNHLPPTSHDSSSSEERTQSGSTLNAIELSKNGKRTGRENTPDSDTWVSNKIPKLNTTKNIEQANDPTMRKARVSVRARSEAPMITDGCQWRKYGQKMAKGNPCPRAYYRCTMAVGCPVRKQVQRCVDDQTILITTYEGTHNHPLPPAALAMASTTSAAASMLLSGSISSADGLMNQNVLARSILPNASSIATISASAPFPTITLDLTHNPNQYQRINNSNQFQV…
LsWRKY22	MEYTSLVDTSLDLNSNPSHFLSLVPKQEVQSSFNIELGLKMSSVNDQEMFIAQDASELVEELNRVSAENKKLTEMLTVMCENYNALQNHLADYISKNPAPSDSATNNNPNKRKPENPVNQIINNERGNSESSSSDEDSCKKPRQEQNLKAKISRVCVRTEASDTGLLVKDGYQWRKYGQKVTRDNPSPRAYFKCSHAPTCPVKKKVQRSVEDQSILVATYEGEHNHPNQAKNEQAGSCLSRTVATTTLGSVPCSASLSSSGPTITLDLTKPVSNASDEQKVGGNRRVDTPEFQQFLVDQMASSLTKDPSFKAALAAAISGRMVQQNQSQKW
LsWRKY23	MNAYRTTALHNKIEENSVQEAAAAGLQSVENFIRLLSSSSQSYQSNTNTTSSSSSSPPAGATDSSATTDYVAVVDVAVTKFKKFISLLDRNRTGHARFRRGPVSVSVSNSNPPEKISPLVPAPASVPHQKLYSPAPIQQRMPPVPQSTLHHPLAISGSFDRKDFPVTTISFAAPPPPASQVNSFRSTLTGDTDSLQPSMSSGFQITNMSQASSGCQPNLSSSSFKRKCNSMDDSHTKCANSSGRCHCSKKRKSRMRKQIRVPAISMKMADIPPDDYSWRKYGQKPIKGSPHPRGYYKCSSLRGCPARKHVERALDDASMLIVTYEGEHNHSHNVNDTPGAIVLESS
LsWRKY24	MLNQGFLEDQQISFFPFPANMISLPNQNLKTLSPSYHLPQHSKPEQHLTSHFGLPLQSSNANYWAWGEVGEIISNKILGMGRDDHHHHLGVSGMKMKKMKSRRKVREPRFCFKTMSDVDVLDDGYKWRKYGQKVVKNTQHPRSYYRCTQDNCRVKKRVERLAEDPRMVITTYEGRHAHSPSQNEEDSEANTAKLCNFWL
LsWRKY25	MAAVDLIMGFRNTTSDETNAVQEAASGLESVQKLIRLLSQSQSQQQNQSPADYKAVADVAVTKFKRVISLLGRPSRELTGHARFRRAPVNHGGYLNHNQTIMKDHDQDDVVSDEGENKVYCPTPIQQVPFVPPPPPAAPATGNQPAVFQRKDSLPKTISFSYSPAVSRASSFMSSLTGDSDGKQLSAGGKPPLCSSSCLKRKCSSSENGASGKCSGGSTGRCHCSKRRKLRMKRVIRVKAISMKLADIPPDDYSWRKYGQKPIKGSPHPRGYYKCSSVRGCPARKHVERALDDPSMLIVTYEGDHNHALSVAETSGLILESS
LsWRKY26	MAETNGGSAAAAPPPQQQRRVPPMIALPPQTSFETLFTGGPGPGFSPGPMTLISNFFSDHNTDIDCRSFSQLLAGAMASPASQIPPTSMFDDCSSSKQPDSEKKQGGFKQNRPMDLVIAQSPSGFMFPSTFSPSGLLNSPGFFSPLQSPFGMSHQQALAHVTAQAALSQSYFNQIQPENQNKSSQSHEEPQIVNTKSDLSDSQIGSPDDVSFSQSDISEPRHVITAPTDTNDGYNWRKYGQKQVKASEHPRSYYKCTHANCPVKKKVGQSFDGHISDIVYKGQHNHDPPLVNKRGKESADVSKPNNYQFETRVVEAAAQPARDIPRSNELIRIDESDDEPNPKRRNTEVGPVAAPVESNFSHNKMVAEPKIVVQTRSEVDLLDDGFKWRKYGQKVVKGN…
LsWRKY27	MEVDHRKTTQMKQEDKGDDRHCKQEVVDDKEDEKQFELTKTEMGEVREENQRLRLHLDQIMKDYQNLQKKFQDILHQQQETTSSTPHVAPTNEQPQINDESELVSLSLGRTSSTELVKKDKIRSTTPPTKNAEGLGLGLEYGKFELSSTTQTESSVNPSPENSLDQEAKDEAGETWTPQKPSTPKRSADDQDVQQNPAKKTRVSVRVRCDTPTMNDGCQWRKYGQKIAKGNPCPRAYYRCTVSPTCPVRKQVQRCPQDMSILITTYEGTHNHPLAASATAMASTTSAAASMLTSGSSTSGANSNPNTVTTSHGLNFYLNENSKLQPIYLPHSSISPSPSCPTVTLDLTSNTLSTSSPYSYRSPPMATTFPPRYSTTNLNFSSLESNALPISWSNGHLNY…
LsWRKY28	MDETFLGIDLNVSPYYKTDDTPMNDDMPEELNQMRLKNKKLREMITVVLENSNSLQNHVNKLMQEHDLVASNTNKRKFSECDDRNSFESRKSLHQESLKSRNDGVTKVYRRTDPSDKSMIIKDGYQWRKYGQKVTRDNPCPRAYYKCSFAPSCPVKKKVQRSVDDEGLLVAIYDGEHNHENVESEHKLASYERFKSPKEVGSFDAIFVEQMANSLRKNSDFIEELAVAISSKILQHDVF
LsWRKY29	MAVELVGIQTVEHLNRIFQLQNHDYAASSSFKQAVSALKRSGHARFRRGPSSSDPHAPSISSQSEEKLPIEPPLRESTASEKFDLKRSGTDTTSSFLSITSSVAGGSLEGSVSDGKQLSSLGIVAPTLSFSSRKPPLPSSHRKRPSTDRPSGSLQGSGRENNSVSRSGCHCCKRRKTGSKREVRRIPIIGSKVESIPADDYSWKKYGEKKIEGLPFPRVYYKCNTVKGCPARKRIELSLTDSKMLLVTYDREHRHHHTPTPVPASFSGLKIH
LsWRKY30	MGREEENTDMEIDLTLKLDAQDQEPVRDSSESYHQDQVNEDDDDRQVPSPEHQVQHSELDVQTGTDPTEAPKKQDLDHRNEEKIEMNRMKEENKVLRQVVEQTMKDYYDLQMKFSVVRQSSSQFKDPKAFLSLNGHDKDQDIKKISPRSSPLQESENENLGLSLRIQGNTTTSPHARDHQEGNHKDLSETTTKFMPMQQDNLMNSGNFGGENKASNIANNPMASLPNRKARVSVRARCESATMNDGCQWRKYGQKIAKGNPCPRAYYRCTVAPGCPVRKQVQRCLEDMSILITTYEGNHNHPLPVGATAMASTTSAASTSFMLMDSNNHISSELRAMNQQPFANYHMSSNILNSNSSPYSSAHMTPNDPTKGLVFDLTNNPLNPHHSPSSQLGFPWMPN…
LsWRKY31	MDNTSNNLQLTVVPESKEQPSLSNQERNPEPIHDMHQSPSSDSGTHVSNSNQEPPVTPKKASSNTSQQTPPPPGSISEADQENYIVAIRPEKGLDKLPLRRNIDNLTPTQSDQGITFSKLPEKPTGDGYNWRKYGQKLVKGNTFVRSYYKCTFGNCPARKQVEHSHDGHITEINYLWKHEHPKPINTLVKGSAFVLPIQSKASDDLSLVTSEDHSSVHPAASHEPETNQLQLVPVPDNSQELAVSRSEGNNDISSESKRQKRENEGISTKTNCEPRVVVHTTSAVDIVNDGYRWRKYGQKLVKGNVNPRSYYRCSSAGCPAKKHVERAAHDEKVVITTYEGRHDHDLPAGGRNVTPNISGIGTGTGNADSNDGSRPQPVESGAN
LsWRKY32	MSTPSTGISFDSDRITSDHRHHHQLEFMDSTRHNRSSSSHSPPPTTIHFPVNYLDPDPYKSDDKRINEVDFFNDTKHYPSKSIDFDLNCKEEITKPAIDLDFNVNTRLNLLTGNTSSDQSVIDDGISPSYEDKRANHELVSAQAKLKRMNGENQRLREALNQVIYNYNALENHLAMMIHQKQRGENPNGEGSRRQVMDLALTHPAKAETDKNLQLSTSEERNNDEQSMRPILNNQNTGNIDQSSEAPIRKARVSVRARSEASVIADGCQWRKYGQKIAKGNPCPRAYYRCTMAAGCLVRKQVQRCAQDRSILITTYEGNHNHPLPPAAMAMASTTSSAAGMLLSGSMPSSDGYLGRNLLPFSSSMATISASAPFPTITLDLTQTQNPLQFQEPFSNPNH…
LsWRKY33	MSSSGISFESPSNSPPSPPPPSTTAVPPAAGVPKFKSTPPPLLPITPPAFSPSSYFSFTGALTSADLLDSPLLLSSSHILPSPTTGSFPLQASNWTSNYQSQEHGIKKEHDNFTDFPFQTQSNPNTVSFQEIYQQPRIEDDRSLVKSEYSFQKQSFESNYPTNRNIYNHRSSQKKLDDGYNWRKYGQKQVKGSENPRSYYKCSDRNCSMRKKVETSSDGDITEIVYKGNHNHPKPQSTKRSSSSSVSNNSLVMNQFNDFQDQSHGSGQWELIGTPENSSVSIGDDEFDRSTSGGDEFIENETPAKRLKIESENEGISRTVRESRVVVQTISDIDILDDGYRWRKYGQKVVKGNPNPRSYYKCTTPNCSVRKHVERASHDMRSVITTYEGKHNHDVSPAR…
LsWRKY34	MESACVHEQTTVVHELTQGIEMAKQLRLNLDSAEAREFLIEKILSSYDKALFVLKSAGQPRASPLPESSLPKSSITTSSPQSTEYEFEFGQNVASKKRKASTPWDNEVKILSDNEIEGNANDGYSWRKYGQKDILGAKFPRSYYKCSYRKVQKCLATKQVQKTDEDPTVFEITYRGIHTCNGVAQSALPPPPSPEKHEIKPTHHHHQLTTPNAGENFSNPRANLTVNTWDLGCTLPSSHSIPPTVFEFNDNDFHPLNFPNHFDEELLQGYSPSFISPATSESNYFTDWASSSSLDLPKDAADLFPDFMS
LsWRKY35	MELARQLKAILSSNCSPESKHNLIQGIIASYNRALLIINSAQSELPALAAQPVSVSVLSQPESPVSIDGSPQSGDFNQGFDNFQDQKIVSKKRKAMLTWKNQIRISTDNGLEGNSDDGYSWRKYGQKDILGAKFPRSYYRCTYRYVHNCMARKQVQRTDEDPTVFEITYRGKHSCNNSATTATTAAQSVVPPQSPENHQPPPPKSGEMLSNLRENLRVSTSDLDAMVPCSFSFPSSSFGCIENYQQFHFTSEADHNFSQAANSGSNYFPEWNHEFHHHDDSNLSGIISATTSATNSPLAFTDSHDFNPNFPFNNSGFFI
LsWRKY36	MANLASLDQIPSVCGGGGGGFLDTPQAYGLDMLAFHDYGGASLFDMLQQPTPPQSLMVKSAPQASTMLETSEVVNTPPTNSSSLSSSSNEPVNDVDQENNTRSDDDQEKNANKQLKPKKKNQKKQKGPRFAFMTKTEVDHLDDGYRWRKYGQKAVKNSPFPRSYYRCTSASCGVKKRVERLTEDPAVVVTTYEGIHIHPCPVTPRGMLPETATYGGLGGGGGSSYILPPFHYQQPLRPFFHNQTNSLSFNNTTTPSSYSHYLQERQFCPPSMTSSLHRDQGLLQDMVSFQIRKEEPKVEPS
LsWRKY37	MEVDWDLHAVVRACCSTAASSSSAASTATTSTATAGAPAWPVDAYNQQKSSFQDENFMGFFPDPFQRRNDNSIEQFLNDLNNPLDFPKLQKPPLSPQSLPISPLSVLGGLQDPPLQHHHHHHQQQQQQQQQQQQPKQLQEKQQSFGISRCTTSNAQSTRSKKRKNQMKRVCQVPAEGLSSDIWSWRKYGQKPIKGSPYPRGYYRCSTSKGCLARKQVERNRSDPDMFIVTYTGEHSHPVPTHRNSLAGSTRNKPTTSGDEDSTTKTNKQTSSPPVSPPASQSPTTEKAEDNDTDDDNFDMVMEDDFFEGLDELVGPVIPATSTPSPPFPWLSNNAANTSTTAAGGS
LsWRKY38	MGNFTLDTSEPLVLFNKTSRWNPFSMVPGGAAADVVAEGQDNRRNVLSEMDLFSTRNHSHNRVVVKKENFLGNDLDLNTGLNLVTMVSNRSKMGDDISTTGEDQTIDKLKDIQNELERMNIENQRLREMCLQVSNNYNALQTHFVTLMHQQEQEMRNENIQNLDQNANDHLSHDQVSVAVPRQFMELRQSTHDHLISRDSSSEEKTIDRDTKTIAREDTPDSDVWTSNKVPKLVVPENIEHTNDPTMRKVRVSVRARSEAPMISDGCQWRKYGQKMAKGNPCPRAYYRCTMAVGCPVRKQVQRWADDQTILVTTYEGTHNHPLPPAAVAMASTTSAAATMLLSGSTSSVDGFMNSNLLAQAIRPPNIATISASAPFPTITLDLTHPPNSTPIFEGYNNP…
LsWRKY39	MEVGFHPFTLHQEDNQNSPENSDESPPSPLFYDTKATSTSSPKRSRRGTHKRVVQVPIKDVEGSRLKGETNAPPSDSWAWRKYGQKPIKGSPYPRGYYRCSSSKGCPARKQVERSRTDPTMVMVTYSCEHNHAWPASRNHNHHPHQNPPPASPPSASTPTTEAETSNTDDRIEEETPILITQSEPDQLEPEQKFSSLDVGSCGPFITDQYGWFSDLDSTSSTMLESPLMTRDVVEDSDMAMIFSIREDEESFFADLGELPECTTVFRRREIERVEEHSRNLAPWCGSTG
LsWRKY40	MENNYLGDLADIFRPGSVNSGDPPGVSDWQYFDQSDQEPQMIQKSTRIHDQAGFGQPFTSLLADPLVHEGTSIPCFFGNSLDEIEQPTPATRTHLGFDDHKIKDNHNHNHNHNIFSKMLQISPNAAKSTFSSNNDIITSSNSSSAAAAASSKRCLLETSSTTLQISSPRNPGIKRRKSQAKKVVCIPAPAPANSRPTGEVVPSDLWAWRKYGQKPIKGSPYPRGYYRCSSSKGCSARKQVERSRTDPNMLVITYTSEHNHPWPTQRNALAGSTRTPQPPKSTTTTEQPPQIETTEDEGSTLVGVRLEVKDELQVLEGSFPAQGYRPELPDQGGGGGGQPDDFFSGLGEIEVDPISMLLNQGFLGGEEEAENYNKDLDPFG
LsWRKY41	MSEDQRDLYYHDPFHDDQRTSETLFSFFGPNSTVRDDSSPPNHQRFHDYMGLSHFFNGSTGYNTSTTTFGYSSSSSQQVFSLHDDQNPVPIPGNLIGVNEMTPVTPNSSSVRSSSTDAADEEHELNEGKKENQTKSIPEDVEDCPKKVSKQKKKEEKKQREPRFAFMTKSDIDHLEDGYRWRKYGQKAVKNSPYPRSYYRCTTQKCTVKKRVERSYQDPSTVITTYEGQHNHHLPATLRGNVGGMLYPPSMMVAQGAMMAGSGGGSSFPNEFLAQIPHGFYNSGGGGGGGGGGGGGGGLFNYNQTTLTPLQQLQIPDYGLLQDMVPSMTFKQEP
LsWRKY42	MDDDSDRSSEATELENLTTQRKRHSDTDDAEDSGTVNEDEFDDDETDDQREVSELDTSPMEIDAYSRTCQSETLVSGLAEVPIQYEMRRDELEHLKNQLQGSHQEALAIVIAKAAQSQSGSKIQIPIIPSLPSELSPISNIPKSNSQGEILSIEGNPIKSDHKTISTSRTVRTPIDGYNWRKYGQKQVKSPEGSRSYYKCTYNECEAKKIESCDQYNSITKIVYKGQHKHEQPKKVFTRRGKVLSSSKGQERKFTSKLCKSSGPVSNGPILVEEMDAPPPKRRVKKNSMVSPGSVLKAAKKPKFVVHAAGDVGISADGYRWRKYGQKMVKGNPHPRNYYKCTSAGCPVRKHIEMAVDGSSEVILTYKGVHDHDIPNIHTKHININSPNANALLLTAVSS…
LsWRKY43	MAVDCVGVQTVDNLNRMFHLTSHDFNVSSNYKQSVSGLKRTGHARFRRGPSSSSSTDSQGTSTSSQSEEKQQDAPLTASKACFLNKSVSDSEAEAVTSSRSTSSSSLVSSLAGGGLEEESVSNGKRFSSLGIVAPSLTFSSRKPPLPSTHRKRCSADNPAASLHRSGRENRSSGCYCCKRRKIGSKREIRRVPIIGSKVTSIPADDYSWKKYGEKKIDGSNYPRVYYKCNTGKGCPARKRVELALDDSKMLLVTYDGEHRHHHAPTPVPTSLTGLVVQSK
LsWRKY44	MSKAYSYRSVDSPDMDYDVPNQQTYEFVESFLSFDDWITEDKASTVPEYQDHTPVYPSATIEDGGLSIGSSSSNSHLHDGSRSRATGFGQAQNGKKEKVAFKTKSQVEILDDGFKWRKYGKKMVKNSPNPRNYYRCSAAGCSVKKRVERDVEDARYVITTYEGIHNHQRPSNY
LsWRKY45	MWRKYGQKEILNAKYPREYYRCTYRNTHGCCATKQVQRSSDDSSIFEITYLGKHTCPKISKTNHPSSTTESGYGLINFSNTSKTVSTTSRTSDPSATQSSSSITRNSFELSNWPQNHHQY
LsWRKY46	MAKRSSGLSFDSDPIRLLFPHKLTAINSFPDHRSTTWRPMEAATATGNVNTSSSSPPPPPPTTIQFPLNLNCNLHDQHHHHHHPHKQINEMDFFSDKTHDVEEEEDRSRLQPVSSSDPPPPVTELDFNINTGLHLVTGNTSSDQSVVDDGISPNSEDKRAKNELAVVQAELERMNTENQRLREVLDQVTMNYNTLQTHLVTMMQQKQSHEEQSNEDHKIASNEGGGSEAATMVPRPFMDLGLAAPTAAETEEISQSSSDEHSRSPPLHTNSNIDQREESPDQQVIRAGNSNKVPRLSSSKNNNTTNIDQATEATIRKARVSVRARSEAPMIADGCQWRKYGQKMAKGNPCPRAYYRCTMAAGCPVRKQVQRCAEDRTILITTYEGNHNHPLPPAAMAMA…
LsWRKY47	MEARCENMVLNSFDGHKFPINRHENRSAIINEVDFFSRSSTTGNSSQLHPSSIHHAIENKEHDRVNQELQLNLNVGSNLNTINTKNQDAHKLAILQNELEKMKRENESLRSMLAQIKEKYSFLQRHIKTINKVEDDTLEFKKLTPPLMKIDPNVDSSDMNKDVKLNSPKDICDQGATAETTMRRARVSVRVRSEASMISDGCQWRKYGQKMAKGNPCPRAYYRCTMVVGCPVRKQVQRSMDDQTILITTYEGTHNHPLPQTAMAMASTTSAAASMLLSGSVSSSNHHNHNLIVGSMLSSYHPNITTTLSATTPFPSITLDLTNPSSNHLQQPPFHFPFSTNTNPNFSLPNKPSLLAQLDAQQYSVRKFSGIPNSDQELMDAATAAVTTNPHFMAAXVIG…
LsWRKY48	MGGFDDHGGIIGDWMPPSPSPRSFFAAMLGDDPGSRSVPDPPKHDTNNDTGFTFPGPNPQIGSENGDATKSSEFGDQKTSSRAPLVERMAARAGHNAPRLNTEIIKSSDNSQTQQSPYLFSPGVSPTSFLESPVFLSNSLVQPSPTTGKFQFVPNGNGRSSMMFLDSSNRVKENFFEDTNNTSFAFKPFPDSAPVSRDHVNPPFMSTQSFQHNETLVQSERQFPPQKIEPTQNETSSLHIRSGFLNGSSERSQEHHEDDADQRINGDIGNNSNSASSEDGYNWRKYGQKQVKGSEYPRSYYKCTHLNCPVKKKVERSHEGHITEIIYKGAHNHPKLGPTKRSGLGCSNMLSDMQGDGNDQGGNGGQWGQEGNYEVTSSGMAMQGQNGHFESSDAVDGSS…
LsWRKY49	MEDQDACNSSTNTNTGGGGGARYKLMSPAKLPISRSSCITIPPGLSPTSFLESPVLLTNVKAEPSPTTGSFFKSQPVQRLSSSAAFSLNGNYSGSKSLDDSNCSFFEFKPQTGSSSLGLEVSAGYNIQRSSVPNKDRSQYQLYAAPNEEETLANGVEGEGHKVAGDDHDGYNWRKYGQKVVKGSEFPRSYYKCTHPNCEVKKIFERSCYTGKITEIVYKGTHDHPKPQPTRRLNPSSILIQEEDHHNATDKVSSMAITGQPQPAKANNNNNNNNNSDTSGTQVDENNTRDEDDEDDDPYPKRRRMDYDVTPVVKPIREPRVVVQTISEVDILDDGYRWRKYGQKVVRGNPNPRSYYKCTSGGCQVRKHVERASHDPKAVITTYEGKHDHDVPIARNGSH…
LsWRKY50	MDHKRVVYELTQGKEFAEELKIHLNNPSSSQETQEILIHNILNSYENSLSLLTNHVLTTNGSNDEPHLHGKKGIIRKMESQVPFSESPCSEDSDPEFKDLDPNDFGAKRKRNGGIEKWKKQVKVRGEMEFEEALDDGYNWKKYGQKDILGAKHPRGYYRCTYRQLQGCLATKQVQRTNEDPNIFNMTYQGIHTCHPATATDTPPTLPLPSSSSPPPKIQHPPPQNQLLGSPKILQTDRKAITKNLETHYSAHFPSTSNNNFVFPTPNSTSDGNETPSFITPTTLGSTYFMMSQPQVSMCEINENIVGVESELNDIVSAATSSTSFHNADLPLPFGELEFGSTFSFDNSIFFD
LsWRKY51	MDDEWDLHAVVRSYTTISTDATTAASGTNTTTSDDGFDMVETVASGNEIYQFSYSNTGENQSEGLEEVYKEGCSQRLGTTATAVVSGDDEQLPVFDGSCDSFSNETPSRKRKNQQKKVVVELTQEELCSDTWAWRKYGQKPIKGSPFPSTTKACGARKQVEQSHVDPTVFIVSYSGEHMHPRPTHRSPLAGSTRSNKSTMAHLPPPISDDCP
LsWRKY52	EVNNLDDPTLSFSPFHLTFHTSQRTFFLRVIILTHSLSPKTLNSLSKSFFKSPLLHRNQYMDDDSSIDPLSGDSTWTLPGDYSFFGITDTRDNNILSEFGWNFHPPAPVLDRMDSGGSCGVPEEINPTTSPVPVHSQVGSVENVRDVSMSNPLVSTSSSEDRPESSAASGDAASGGQPPSSDTGGKVKKKGPKRIRQQRFAFMTKSEIDHLEDGYRWRKYGQKAVKNSPFPRSYYRCTNSKCTVKKRVERSSTDPTTVITTYEGQHCHHTVGFPRGLLNHENAYSRLLASHHSTTHQVIYPRTPLPNLGTSKLQPKVESNEAADFNHRHSDEKPQESFQDSRLDHQGLLGDIIGIALQVIHQRLVDF
LsWRKY53	MDENRGLSLSVPSTRPSITLPPRSTVETLFAGGGSGPGASPGPMTLVSNFFSENDPDSDCRSFSQLLSGAMLSPAEIPDRRPSSHLDIRHSYSNKESVNSGGGGGGGGGGGNVDFQFSNNGRPSSLVVTQPSMFTIPPGLSPATLLDSPGFFPQTQASLGMSHQQALAQVTAQASSLPQIHSFTSTAATYHRLPPAKPDHNTAKDSSDFSNSDNRYYPSSIAVDKPADDGYNWRKYGQKQVKGSEYPRSYYKCTHPNCPVKKQVERSVEGQVTEIIYKGQHNHQPPQSKRGKDSSNGTSSVNEHKFEGQIGNFNHSLMKDQESSQATYEHSGSSDSEEVGNDVSRVDERHEDEPQQKRRNIEARGVDPVSSHRGVTEPRIIVQTTSEVDLLDDGYRWRK…
LsWRKY54	MDDDSDRSSEATQLEENTTAEDTMHHDDDDDDDQSDATPLQYSSMSPEEDSATSQSLTLAVSDLSEVPIKYEMQRDELERLKNQLQGSHQEALATVIAQAARARSRIQISNSQGQIQLNNADVAEAKQNNTIDVPRSLSASHNVKTQIDGYNWRKYGQKQVKSPQGSRSYYKCTYSNCDAKKMESCDEYNSVTKLVYKGQHKHDPPTKIVSNGSKILSTPKRKSISTPGLKLSNSQQNQRVKKSKSSGESHDCVLKNPKKPKFIVHAADDVEISADGYRWRKYGQKMVKGNPHPRNYYKCTCAGCGVTKHIEKAIDGTSNIVITYKGVHDHDKPVPKKRRGHPHPHAHAHAHGVVTFSPSSNMLSTQVSGAESVKRIESTPTLVSVGFEIK
LsWRKY55	MFQLTNHDFAVSSNFNQAVSALKRTGHARFRRGPSSSSSSSDSHGPSTSTQSAPAFIRSTEASNEWCFGKSVTDMTTSSSSRSTNSSSLVSPLAIGEEATVSNGKQFGCLGIVAPAPAFSSRKPPLPSSHRKRCRADRPSVSLQGSGTKHHSVSRSGCHCCKRRKTASKREIRRVPITGSKVTTIPADDFSWKKYGEKSVDGSRYPRVYYKCNTGKGCPARKSVELALDDSKMLLVTYDGEHIHHHDPSPILTGLTGAVVQSK
LsWRKY56	MEEVEAANRAAVESCHKILSLLAQPQDQVQYKNLMVQTGDAVVRFNKVVSLLDNGLGHARVRMVKKISTPVPQNILLDTPTTITTHHHPPKPLQLLLDSHPIQEVGSNVVKSTLSLANHHHPSLELNSNGKCSIQVSQNTPHPSSNYHFLQQQKLKQQAEMMYRRSNSGISLNFDSSTCTPTMSSNRSFMSSLSIEGSVANLDGSSFRLIGSTRSADQASYQHKRRCSVRGDDGSVKCGSSGRCHCSKKRKHRIKRSIKVPAISNKLADIPPDEYSWRKYGQKPIKGSPHPRGYYKCSSMRGCPARKHVERCLEDSTMLIVTYEGEHNHPRLPSQSANA
LsWRKY57	MASSGGSLNTSTTTSQYPPFSFSTSFSDLIASNTGEDPNWGFFSGGGGGGGGGGESPKPTPTPFSPSAFLSTPTGLNQNQFLDSPFFPFNSNIVPSPTTGSFSGLDFKDEERTYSNFSFQSQARPLASMASIKMEEQVKTQPQQWGKQTDFTSEINKNKSESTQSVQTQYVSDPSQAVKDQTRLEDGYNWRKYGQKQVKGSENPRSYYKCTFPNCPTKKKVERNLEGHITEIVYKGNHSHAKPQNAKKSSSNSYSEAPIESNHFDSSASFGEDEFEQGSSISKSGDDHENEPEAKRWKGETESEAISGPGSRTVREPRIVVQTTSDIDILDDGYRWRKYGQKVVKGNPNPRSYYKCTFNGCPVRKHVERASHDLRAVITTYEGKHNHDVPAPRGSGSYA…
LsWRKY58	MLNFVEVFPYNFSSSTSLTAASSNLSLNLMKDNSKTTYSDYNNSHNQLEDDTELDLIGKNPKCSSHEVVVDHVPPTTSSGIGNSEGNDFNSVSGSKLINTIKKGEKKIKKAKCAFQTRSQVDIIDDGYRWRKYGQKAVKNSKFPRSYYRCTYQECNVKKQVQRLSKDEGVVVTTYEGTHSHPIEKSTDNFEHILTQMQIYSSC
LsWRKY59	MDTKELMMMMMIKMENQNNPYPPHIHMDIDIPSDPFSSLPVLDQTAFGSEQKTSLGFMELLQGGFHDHNYSSPSSSSSIFDINNMMMMYHHDHQLPSPPSSSSAHPHSNQHDHDHNHYKEEDVTVDEVAGEESSISVVLNVAHPSISSPNSSSLSSPQPAAAASVDQCMGSKRTKVDGDDEKKTLKKKKKEREARFAFMTRTEIDHLDDGYRWRKYGQKAVKNSPFPRSYYKCTSASCNVKKRVERCMGDPSFVVTTYEGQHIHPSPSPSPSPSAAPTLKIPSFNHHLNNNIIINPTTYN
LsWRKY60	MFRLPRKGKKAAEKIVVTVKLEENEGKKRSENSSSCDCWSWRKYGQKPIKGSPYPRGYYRCSTSKSCSAKKQVELCRTDASMLIITYTSTHNHPDPTLPKKPKTKILHDSISETNTAPDPLDQENENQKPVTTIAVEDEDATTCTENDNFHYIQTPEDETRLTLNLENTFFDEEPLSYPNLMTFSAPKTEENDFYDELEELPMSSSSFKIFMRSNFFEERVLVQPP
LsWRKY61	MDEVEAANKAAVESCHRILNLLAQPQDHVQSKNLMLQTGEAVVRFKKVVSLLDDGLGHCRVRKLKKTQNLIPQNILLDSTPVQEPLKPHQFLLTPPNQTHPIQEIGSNGVKNTLSLVNHKPSLELSTTGKNPIQISQQNPNPNSNYQFLQHHHHHQQQAQLQLKQQAEMMYRRSNSGINLNFDNAPTISSNKSFISSLSMEGSVTTLDGSSFHLIGSSRSTDQATYQHKPRCSARGDDGSTKCGSSGRCHCSKKRKHRVKRSIKVPAVSNKLADIPPDEYSWRKYGQKPIKGSPHPRGYYKCSSMRGCPARKHVERCLDDSTMLIVTYEGEHNHTRLPSQSANT
LsWRKY62	MSSFSDQAPAPRTGGLAARIAERVGSGVPKFKSIPPPSLPISPPAVSPSSYFAIPAGLSPADLLDSPVLLSSSHILPSPTTGSFPFQAFNWKNLSSNNQNHEQSIKKEQKSFTDFSFQQQSNHLTEQLWNHQKSREQDEKAFVQSEHASQFQSFSPEISTIQTDSNSQTQSFQSGYAASNNNLNNQPSQKKSDDGYNWRKYGQKQVKGSENPRSYYKCTYPNCSMKKKLETNLDGQITEIVYKGNHNHPKPQSTRRSSSSSSASNHLQMTQVSSNHELLDYPDQSYGSHGSGQFDSVATPENSSISDDLDRSSCQRSRSGGDEFDEDEPDAKRWRASENEGISTIGGTRTVREPRVVVQTTSDIDILDDGYRWRKYGQKVVKGNPNPRSYYKCTSSGCS…
LsWRKY63	MKESEACNWSQGFEDDLLRELLYDESPYVLSPQEIAGDPDNYSVNKLISSIYSGPTITDIGKALVASSYTNNTPELSALTRISDMERGVSRVENKYVLKVKCSGNVMADDGYKWRKYGQKSIKNSSNPRSYYKCTNPRCGAKKQVERSNDDPDTLIITYEGLHLHYMYPFFMFGQSDNPDPPTKKFRTLNFEQDAHQNYQQPTKDMDENTRHFCLDHQPPTMIKDFQEESIDQEVAICSQGLLEDMVPLVIRNPMIYTTNSSTSCSSSSSHPSPPASPSFSWSPKY
LsWRKY64	MNSFGGRLNTRFSFDNSSRSLVSNDNKNEERKWDLFEFNNGVESPKQSFITPFYTSPFTSTNPNQFLDPPFFSFNSNIISSSGSYSDFHFKEEKANDTNLNFQSQIWPTSSSISGNKKEESTKSQALDWNVESQQKPTDFSIEISKTEPKSIQSPQSHSNFNSIQATNEQNRYQDGYNWRKYGQKQIKRSNNPQSYYKCTYPNCPTKKKVEKDLNGFITKIIYKEKHNHTMPTNFQKSSSNSFNNTIFEHSNRFQPYSECSFIEHEQELGSLICKSRIDHENEPEAKRWKLDEVESEVISSSLSKTLEEPRLVVETKSDIDILDDGYKWRKYGQKVVKGNMNPRSYYKCTYVGCRVRKLVERASHDFQSVITTYEARHNHSVPMPRRGGNYAINQASTS…
LsWRKY65	MESPTWPESSQSNRIKAIQELTNGQEWTNKLQEALWCPENFESDPTSIDGVLLQILEMFEKTISIMGSSSINNATLDHLLTSDLHSSASLGKPKSENINESPNSVIPVKIKKRCVKRRKSSWTSTKVTSDLIDDGHAWRKYGQKEILNANHQRSYYRCTYKSDQGCLATKQVQMIEDKPPKYRITYFGNHTCNNLQRAPPIILDSPDPRDESIILNFETKELIKKKHLHPNFLSIKQELKDGFPSLSSLGGNPSSSCNNDPPWGPFTHVPQDPTESVSLMSSWLDHEEMVSPRAYSGLDRGDIIS
LsWRKY66	MDSRSWPEGSPCRRSKATQELIQWPENSYCVEDQALDIFGNTLSFMSSYSVNKVSKIPINNISSNCLDGRRSIATDKMVKTVKNSRGCYIRKRSWTSTKVTSLIDDGHVWRKYGQKEIINAKHKRNYYRCTHKFDQGCQATKQVQQTEHEPTKYKITYNRHHICNNFLSTPQMIYDSINLEDTSILLSFESNGLVDKEQVGSHFPSYLHDKSKEALSFSELTDNQPLCSLPSNLIMSDQSAPSLRSTRLAHGDVISKEVYSPIFEMDQILETIDYSENPFDLAHCELISLNYSFNV
LsWRKY67	MESSCWPESLPSNRIKAIQKLTQGQHLTSKLREMLRRSEKTEPDINSVDDVVGEILGMFDNTLSILNSSSFEEVPDMPIGDIRSPGSWDDQKSENYGESTKTLTPLKVKRGCYKRRKDSWTSIKITPRLIDDGHAWRKYGQKVILNAKHQRNYYRCTHKTDQGCRATKQVQMTEDEPPQYKITYSGHHTCNNLLRSPLIILDSPDHKDNSFVLSFEGTGLNNNKQVDSCFPSAKQDPKEGFPSLVFRHNEASSSDNYLPWDLTTQVPSEPMSMMSSGLDHEDMISSEVYSSTCSTHGYEIDNIIGSNIFGDFPFEMCS
LsWRKY68	MDQTATWPESLPSDRIKAFHELIQGKELTNNLREMLQWPRKIECNPTYEDGLVMQIIAMFKNTLLILGSCTSNQHLEIPTSDMCLSYSSDGQKSENSGKNEGNIIPAKRKKGCHKRRKNSWTSSQVTSTLVDDGHAWRKYGQKHINNTNHQRSYYRCTYKFDQGCLAAKQVQKIQDKPPKYKTTYMRNHTCQNLQRAPEIILDSLNSKDTSILFNFETKGLIARTRVGTFFPSIKHEQKESYPSHGNLRNEEYSFANDLHCALNACVSNNPFEPNI
LsWRKY69	MCNGERLHDGTKIAFRVRTELEVLDDGYRWRKYGKKKVKSSPNLRNYYKCYTAGCKVKKRVERDRNDSRYVIATYIGRHNHRAQSTIPCNPTGVWTLQFT
LsWRKY70	MSEKEENGGDCGEDDDEWRDLIATPNRLISDDFFVLKSEKLDDREEDIGKGNDGSSSEDRDRVRGRRVSIAERRAAMRGNSDTNASSIRVSVSSSRVTAWPPILTIPCGISPTSLLDSPVLLPNSQASPTTGSFQYPPPLSQEEILGMKSELDDMNCDTSSFIYQPDGGSLSWPSFSQVQNQPPLMCEHPGALMEETVTKGSSDGFKVPKSTIAGVKQDDDSKRHMDGYQKETSFSNMRNSEDGYNWRKYGQKQVKGSEYPRSYYKCTHPNCQVKKKVERSHDGHITEIIYKGAHNHQIQGHRSNINGSPDANGSYVKIEERDNISIHPEWNTDRMDRSSSTSVGIDNPDLISPPKGKSIGIIESNPNYDYNEEDGTNIGTHSPGDDADEDKSDLKRRK…
LsWRKY71	MEETSSPNKKRLIAELIKGRDSTKKLQNLLRRKVDDDDGSVSADDLVMKILGSFSDSLSVLSSCGSAVLCPVPVSMYVGSSCSGDRTCDSGESEKKPAPAVKDRRGCYKRRKTEDSRVKIVDTIEDGYAWRKYGQKEILNAKFPRCYFRCTHKTEGCKALRQVQKLEDGSQMFHITYYGNHTCQNTNKNTHMFSDSGALSFFLHNFKDSNTNNLPSSPSTITNVHNTPSLEQEDDSNVQSDEHISSSNYGQSSIASWNDIFDHGSSMDDLKFDDAVFCKFDY
LsWRKY72	MDDQHSPHSHSSTTATSNVDVTGHRRQGGGDVFGLRSAGAGGGAKYKLMSPAKLPISRSNSINVPPGLSPTSFLESPVLLTNMKAEPSPTTGSFFNSSLMQRSITTAAFSLDANCSSRKPLDDSNSGFFEFKPHTQITSVPQSSSAGYQVSTGSNLQRGEPSGQYQNQSEPQSYASASSSAYMSHEETNGLGKHKDAGPTIQVDRSSDDGYNWRKYGQKVVKGSEHPRSYYKCTHPNCEVKKIFERSYTGQITEIVYKGTHDHPKPQPSRRFSAGALMSIQEENLDKLQYANYQPGMSANNVQNPNLDDSGTPVQSPKYANQENTDGIDDEDDPYSKKRRTDFGALDVTPVVKPIREPRVVVQTTSEVDILDDGYRWRKYGQKVVRGNPNPRSYYKCTS…
LsWRKY73	MLKSSGYLKLTGGSYGKNQASLSDQERNFQSVMTKDSDDIHLGSGTHTLHSNQEGSSSPISVNQEKTIATSEQNPSPKEGNFVVNVSKSPEKPTVDGFNWRKYGQKLVRDNAFVRSYYKCTYAKCPARKQVEHSHDGHIKEINYLCKHQHPKPNHSSETLNENFVEFEMLQTNETEIGVDNNAPQLKRQKKESDNVVTKTNYEPRVVVETKSVVDIVNDGYRWRKYGQKMVKNSPYPRSYYRCSNAGCPVKKHVERASHDEKVVITTYEGRHDHDMPSGIRNVTQNVKENNNGTMDDDGNDHDDDDDDDDDNDGDGDGDDPQPQPKTNESKGMEMFVIVI
LsWRKY74	MDAEADSAGNTTASSSHSPTTIQFPVNLTGTASDDQNKQMMDFFADRKDVDEQSKFDCDTSDHLHRNINTGLHLLTRSTSNDHSVSDDGMSLTNSKRTKNEVIHHYIQQLEEEKSENQRLKQELNQANLNYNTLLTKVIRQKQEKNLDEYRKPNIDGGGGGEIPFIGLADPTTVETDENSRSSSDELHRKSINNIIGKDQREESPEQALICSNKVMRLNDLKNDGDCNIDQATEATIRKARVSVRARSEAPMITDGCQWRKYGQKMAKGNPCPRAYYRCTMAVGCPVRKQVQRCAEDRTILITTYEGNHNHPLPPAAMAMSSTTSSAARMLLSGSMPSSDGIINPNFLARTLLPCSSNIATISASAPFPTVTLDLTQSPPLGQQQNFAGQNGALLPQIF…
PgWRKY1	MGGFDDHVAIIGDWMLPSPSPRTFFSSMLGDEISGSMGDDKSGALFPGNEEHNMLVNADGKDREQTDAAHCSTNPGPFSEQKMSSRGGLLERMAARAGFNAPRLNTESIRPADLSQNSEIRSPYLTIPPGLSPTTLLDSPVFLSNSQVQPSPTTGKLPFASSGNGRSSMFMMGGPDKSKDNFLENMNTSTFAFKPVAESSPSLFLGAVSKGAPSTLPQQSFPGTEISVQSENSYLPSSVEPGKANSLSGIAWHFQADFSQSTSEKDTGGNNISAEHRAFDTVAGSADHSPPLDEQQDEDADQRVSGDSNVGNVPAEDGYNWRKYGQKQVKGSEYPRSYYKCTHPNCPVKKKVERSHEGHVTEIIYKGAHTHSKPPLNRRSAIGSSNTLSDMQQEITEQG…
PgWRKY2	MTDTSPNTEESTSMEYSREEEQLDIDRGVSNRLVLPEDGFEWRKYGQKFIKNIGKTRSYFKCRKSNCIAKKKVEWSVSEPGNLKIVYEAEHNHLSPQETSSTTTAATENPYDLLTQVLGDNQTSTSSYYSLRRHA
PgWRKY3	MDLSSPNTVRFPVNLNCITHDHDQEFHSLPSDDKRPIIDEMDFFADKNDHHSKVTDNDISHDSNVHKVLCVPSNLDFNVNTGLQLLTANTSSDHSMVLDDGLSPNSEKKRVKSEVAAELERMNTENQRLRDLLNQMTNSYNTLQMHLVTLMQQQHQKAADHHELEQGDGSNNKVELGRQQSSNNMVPRQFIDLGLGGQINGDDPDHREPSLSSSEGRSGPTEATIRKARVSVRARSEAPMITDGCQWRKYGQKIAKGNPCPRAYYRCTMAAGCPVRKQVQRCAEDRTILITTYEGNHNHPLPPAAMAMASTTSSAARMLLSGSMPSADGIMNSNLLARTLLPCSSSMATISASAPFPTVTLDLTQSPNPLQLIQRPQNQFHAPFPNTQQNFGGALPAAL…
PgWRKY4	MGEFVSMEEDWGLQAIVRGSTDYFDDPTISSFGSLDYIQNNNNDDDFHFTFPDLFEANYNSNDKVLVDELDELYKPFYPMFNSFSPQAPIITSSSSSDSFPEEVLKLKPENQEIEVIQKHTIPAKAASPNKSNTAHAAKYKRKNQHKRVVVQVTADGLSSDLWAWRKYGQKPIKGSPYPRSYYRCSSLKGCLARKQVEQSCNDPGMFIITYSGEHSHSHPTRRSSLAGTNRHKFTTPKSSSSVNTDTIVATPKDSSCSPTSDISEEVVIPQQPIKHEEEAEGIGKDAEFVISDMILNDDFFVGLEELDSLISTSTFYNCSTEHFR
PgWRKY5	MAANAVTHHEDVRTGAETHTGDMTSTSSPRRSRRAIQKRVVSVPIKDVEGSRLKGEMSTPPSDSWAWRKYGQKPIKGSPYPRGYYRCSSSKGCPARKQVERSRADPTMLMVTYSCEHNHPWPASKNNHNQNHNRNNNSNNNNSNNQDITPSTAASISTSSTNVTTPNFEEDDQNPTIFPTDEKFNNLEGSLISEFGWFMDLDSNSSTILESPFLARDCIGDADIATIFSTREEDESLFADLGELPECSVVFRRGVMGREEERRRCSLTPLCRTTG
PgWRKY6	MAGNSEDNTFRSLDSTQSDYANFELSELLEFDEWAEEEEPAMMVSGYPVNPVYAANEVGSSIGTSSHLEGPADRDIGSEREKKDNNKLERIAFRTMSEIEILDDGFKWRKYGKKMVKNSPNPRNYYKCSVEGCPVKKRVERDGEDPKYVITTYESVHNHRGWRKRETSCEVMVCVVSGIVFQEVENGREVRKVLGETESEGADLE
PgWRKY7	MDDKDKVDPATDYPTELSWSLGGGDSDGVYFFGSNYRDSSILSEFGWNIQPDNSVATGVVGLDRMDYNLAESSTPATSAVWCGGGEPVVEAKPAKNTQSVSSSSWEDVPEKSTGSAGSAEKATPETARKVNKKGVKRVREQRVAFMTKSEIDHLEDGYRWRKYGQKAVKNSPFPRSYYRCTNSNCTVKKRVERSCEDPSIVITTYEGQHCHHTVGFPGGGVMKINYNNNDDQAAFGRQLIINSSSASHYFYNYPAAGPAAGSVLGFPREGTQISSGESTPRLPTDGLLGDIVQLHPSWIPP
PgWRKY8	MDENKNSSEVLEEVNNLKPEEYEEDGIEEEGEDDDDDDDDDDDDDDEEEEEEEEEFDDENQQRQLHELESSRTPITTTDSNVSQLETLVLPENDLQFDLITSSHLLSEVPVEYTLQPHDSAEFKHQTRVCQQQALVSVATRTDHEHLLNHLQLSGCQNSSLELSPTSVSQSILSVPRPTLQEQRVSPLGNSNGICVSEVNQKNSSYSKTVSTAPSVKAFSVDGYNWRKYGQKQVKSPQGSRSYYRCTYSQCYAKKIECCDNSSSVIEIIYKSGHNHDPPQKINCTRERRLALSVVPVVGSNNTSHPVRTLSNTELSTSSGEMIQEKTPVPETKQQNLSGSDGIAQVNVMEEHIDKPNLKRRLKKNSIAYPGPNVKPFKKPKFVVHVAGDVGISGDGYRW…
PgWRKY9	MDQIEGSSSSRASSVPLRPTITLPPRSSVETLFTGAPGTSPGPMTLVSSFFSENDPDSDCRSFSQLLAGAMASPAVVSGHRPGFPAAAEGSSSKDRESASGGDSDVDFRFKFNQPSGLVVSQPSMFAIPPGLSPASLLDSPGFFSTGQGALGISHQQALAHVTAQAAQAQPQMHIQAEYQSLSAVPSASFPQLPSFTSNTATHQQMYSSIPEPNIVKESSELSYSDQRSQPSFTVDKPADDGYNWRKYGQKQVKGSEYPRSYYKCTYINCPVKKKVERSFDGQVTEIIYKGQHNHQLPQSRKRAKDTGNPNGTSNLQQNSEFGSESQSGNLNKFNGVTAYSLSMKDQESSQATPEHLSGSSDSEEGGDAETRVDERNEDEPEPKRRNTEVRVVEPVSSH…
PgWRKY10	MEVEEANKAAIESCHRVLSLISHPQDHQIQYRNLMVETEEAVFKFKKVVSTLNGGLGHARVRKGKKINTPFPQNILLEESPIGRNDFQPKALQLLPTSSLGIPIHDMGSNVKSSLSLGNSSLELSSNGKNHLQLAQQTPPPQNFHFLLQKQQQQKYQLQQQQLKQQTEIMFRRSNSGINLNFDSSTCTPTMSSTRSFISSLSVDGSVANLDGSVANLEGNAFHLIGATRSLNQSSYQHKRRCSARGDDGSVKFGSSSRCHCSKKRKHRVKRSIKVPAISNKLADIPPDEYSWRKYGQKPIKGSPHPRGYYKCSSMRGCPARKHVERCLEDPSMLIVSYEGEHNHPRLPVQSTTT
PgWRKY11	MAKGNGLSIDPPDPLRLFLPNKPSPVTINSSFPPQHRRHHHHKLKLEPPSSPPMNHHHHQITSSSVNNRLSPPNTIQFPLNLNCTTHDHDQDHSLPSDDKRPIIDEMDFFAHKKDDHHKYKGLTDNNSDADDDKAALCGPPFNVNTGLHLLTANTSSDQSIVDDGISPNSEERRVKSELAVLRAELERMNTENQRLRDLLNQVTNNYNTLQMHLVTLMQQQNQKTAAEDELEQAGDHGTNIKVDQLVRQLSGSGNMVPRQFIDLGLGGPINAETDQEPSLSSSEGGDPLRARINNNNNNNNTIEDTEDSPDQGSQVWGGPNKISRLNPAKNVDQATEATIRKARVSVRARSEAPMITDGCQWRKYGQKMAKGNPCPRAYYRCTMAAGCPVRKQVQRCAE…
PgWRKY12	MEILGMDCEQKSLINIELTQGKELANQLKNQLDQKSSGEEICEGLVEKILSSYEKALSMLKSSANLLTTTLELESSPHSFTSDSPRSEISDQPHKNNVFKKRKALPRWSEQVQVSSEKGLEGPTGDGYSWRKYGQKDILGARFPRAYYRCTHRHAQGCLATKQVQKSDEDPSILGITYRGRHTCNQTSHLSTASVSLSPGKKQKKERYEQQQQPKQEDGIQKQTEEMVLNFGTGSKVERFPSFSFPSTLFESSQNVENNLFPKNNFISQETSESNYFPLSQCCSSSHMNTTFGSESDLTEIWSAPNSVTNSPIGDLDLDFSLDQVDFDPNFPLDILDHFFTS
PgWRKY13	MEELMKTTWSEEELVRELLDDESPLIFMLPQAQEEITDDSNSKYPSSNDTLLLHQPMSDPGPTIEEEEEEEEGYVNESGLSVTSTDHHHNYFNHSQPSSSMLERGVCKGESKYTLQIKSCGNVMADDGYKWRKYGQKSIKNSSNPRSYYKCTNPRCSAKKQVQRSTDDPDTLIITYEGLHLHFTYPFFLLGQAVSSPKKPKKSIPQVQDHEHDQQIQQEEEGPQNVETGPPQAKVLAQEEVGSQGLLEDIVPLVIRNPQVNTSSSHSSSGSTCPPSPPTSPPSFPWSPYDYSPLSFDIGVL
PgWRKY14	MERSEQVLPNYEHHQITFSAPNSIHQIGFLQFEDHQHHNNNHVMMSNFLTPSHASHLSHGPLDNICTTTGAAATAAAAPATTGNNWSLGFNHIEHLERPSWDNEQQVGKLDAKAANEEKCSGNASEDNNSWWRSSCSDKGRVKLVRRKLREPRFCFQTRSDVDVLDDGYKWRKYGQKVVKNSLHPRSYYRCTHNNCRVKKRVERLSEDCRMVITTYEGRHNHIPCDDSNSSENECFTSF
PgWRKY15	MGEAEETSQVTAPPRPTISLTLPPRPSMETLFDGGPGLSPGPMTLVSNFFSEYYPDSDSCSFSQLLAGAMASPVGRPNLLSGNSSKEMNSGDGSDKKMGFKQNRPMNLVVAQSPLFMMPPGLSPSGLLNSPGFFSPLQSPFGMSHQQALAHVTAQAALSQSYMHMQAENQPSTLPASAENLTQHPSSAPSSTLQQQIHAAKLEAESSKMEPSEVLHSDKKSLPASLGTDKPGSDGYNWRKYGQKQVKASEYPRSYYKCTHLNCPVKKKVECSPSGQITEITYKGQHNHELPQSNKRPKDGGDRGRIVNVEEKLEPDLPGQMESSRLDERQLLGSAYHADDAKLGVYEEEDGEPIPKRRNIEVGVLESASSHKAVTEPRIVVQTRSEVDLLDDGFKWRKY…
PgWRKY16	MDTNCNWEQNILANEIIQGMEIAKQLKFHLSSSTSSPETQEMLLQRILSSYDNALLILNWGGSSVGQPQQGAKATAMPESPISVDGSSRIGDSKTGFKDQQEQDNKYVSKKRKALPTWTDQVRICSDNGIEGSSDDGFSWRKYGQKDILGAKYPRSYYRCTYRNTQTCWATKQVQRSDEDPALFEITYKGRHTCHQASHAIALPASPEKQEQKHKNHYNNHQQQQHPDENLFNLRANLRVKSEDLNKKDMYDPFSFPSAFGCLTSESQLSFSTLVNDNLTGSFSPFISPATSGSPFISPATSGSSYFSVSPYQINSFGQVSESDHTDIISANTTTTNSSIMDLDFSLDQVDLDPNFPFNNPGFFT
PgWRKY17	MMNQIGLFEVEDHDELEMASSSSSQMGLIFYPSPFGTNMSTSINTITNSLPLPFCCNQSPRKSSNFTTTTIPQSSSLAAADSPKDQNHFGGPHQLLSLQRSAQINLWTWGEENACITSSSNNYIKRRNNIIGGENNDHNHNLGISAIKMKKIKAGGGGRRKVREPRFCFKTLSTDVDVLDDGYKWRKYGQKVVKNTLHPRSYYRCTQDNCRVKKRVERLAEDPRMVITTYEGRHVHSPSQDEDDSSSQLNNFLW
PgWRKY18	MFWGKKGEKPMERSEQVLPNYEHHQVSFSTPNSIHEMGFVLFEDHHHHHHHNNNQVMSFLAPSQSSQLSHPLDIIRTTTATGTTTDAAAADTDNSSSIGFRQNELLERPSWNNESVENLDAKAANGEKCAGNADEDNNLWWRSSCSDKGRMKVRRKLREPRFCFQTKSDVDVLDDGYKWRKYGQKVVKNSLHPRSYYRCTHSNCRVKKRVERLSEDCRMVITTYEGRHNHSPCDDSNSSEHECFTSF
PgWRKY19	MPPSPSPRTFFSSMLGDDVSFRSISESMVVDKSGARFPCPEENNMSGSADETDRVRTSADDDHATNPGPFSEKTMSSRGGLLERMAARAGFNAPRLNTESMRSADLSQNQEIRSPYLTIPPGLSPTTLLDSPVFVSNSLVQPSPTTGKFSFAPSGNGRSSMFLMEGPEKSKDNFFENMNTSSFAFKPDTESSPLLFLGAGNKGPPSTLPPQSFPGMEVSGQSENSYPPITVEPGKTNPQNGTALNLQTDFSRSSAEKDTGGNNISSEHTTFDTVGGITEHSPPLDEQQDEDTDQRFIGDTNVGNAPSEDGYNWRKYGQKQVKGSEYPRSYYKCTHQNCPVKKKVERSHEGHITEIIYKGAHNHPKPPSNRRSAFGSSNTPSDMQYDITEQGGSGVDGDP…
PgWRKY20	MDEEWGLLAVVRGCSAAVTSTKPTTTFSSSTATTAMPSCSLDVYSLPCFQTEQKDDSFMYFSDLHKPRSENIEGLHDLFEPVFCPKLLPISPQTIPISSPLSVLDNLQDLSQPPQKLQQEKQKQVLVGSKTTFSTAAAAAAATRHNSQNPRSKKRKNQMKRVCQVPAEGVSSDMWSWRKYGQKPIKGSPYPRSYYRCSTSKSCLARKKVERNRSDPNMFIVTYSQEHNHPVPTHRNSLAGSTRQKPTSSQTVSLSPAPEKIEVEEEGDDNGLSDMALSDDFFMGLEEFTSPIAWDGFSDHIPFPWLANYNATTAAALAGK
PgWRKY21	MEDDWDLYAVVRGCSYSSSTTTNSAAATTSSSSSFTTGAATSSCSTDVFSLSGFQTEQENDQFLYFSDLQELPRSNNNIEELHDLFKPFCSPRMPPISSQITIPVSPLSVLQDLSQQPIQKEKQKQILVGSRSTTFAAAAAAGGGTTRHNPQNPRSKRRKNQMKRVCQVPAEGLSSDMWSWRKYGQKPIKGSPYPRGYYRCSTSKGCLARKQVERNRSDPNMFIVTYTAEHNHPIPTHRNSLAGSTRQKPATSETVTDGDTSKPTCSTPISQAASLSPGTEKLEVEEEDDEFGGSDMALSDDFFMGLEEITSPIAGDGFSDHFPFPWSANNATTTAAGGV
PgWRKY22	MLTVMCENYNALRSNLMEYMSKNPETTTTTTTDHSNSTISRKRKLAAEKINNNNDAATAVGGGTSPLVNGNSESCSSEEDTTTSFKKPRSEQHIKPKIWRVYARSNASDTTSLVVKDGYQWRKYGQKVTRDNPSPRAYFKCSFAPTCPVKKKVQRSIEDQSILVATYEGEHNHPHPTRLEANSSAPNRCASTLPCSASLTSSGPTITLDLTKSKSTEDASKSSPALRMESPEFQQFLVDQMASSLTKDPSFKSAIAAAISGKILQLN
PgWRKY23	MENYQGDLADIIRAGSGPISGTLAGTTSSSSTTTDSWQFQFDPMNYQEDFGLPFPSLRDDPLLLNELDMSFFTSSNSLENDSGGYFGNYVGHKIDNNSDHHQEEIIKRPCNNNIFSRVLQISPSNAKLPIPPLDSPILAASSPRVLKGPPPGLILPNDHVISGNSSKASSCLIDNTRVQISSPRNSGIKRRKSQAKKVVCIPAPAPANSRPTGEIVPSDLWAWRKYGQKPIKGSPYPRGYYRCSSSKGCSARKQVERSRTDPNMLVITYTSEHNHPWPTQRNALAGSTRSTTQPTKSSINNSPAASKNSPTTSHQSQKAPAFKEEQKECNNINLENTTAANSRIVKEEEMDDKEIIEMEDGDQFSEGFSTHDQSYKHPALPVDQSINSDQDFFADLGEI…
PgWRKY24	MEDDWDLYAVVRGCSYSYSSSSATTTNSAATTTTSSSSSFATGAATSSCSTDVFSLSGFQTEQENDQFLYFSDLQELPRSNNNIEELHDLFKPFCSPRIPPISSQITIPISPLSVLQDLSQQPIQQEKQKQILVGSRSTTFTAAAAGGTTRHNPQNPRSKRRKNQMKRVCQVPAEGLSSDMWSWRKYGQKPIKGSPYPRGYYRCSTSKGCLARKQVERNRSDPNMFIVTYTAEHNHPIPTHRNSLAGSTRQKPATSETVIDGDTSKPTCSTPISPAASLSPGTEKLEVEEEDDEFGGSDMGLSDDFFMGLEEITSPIAGDEFSDHFPFPWSANNATTTAAGGV
PgWRKY25	MDTNCNWEQNILANEIIQGMEIAKQLKFHLSSSTSSPETQEMLLQRILSSYDNALLILNWGGSSVGQPPQPQQGAKATAMPESPISVDGSPRIGDSNTGFKDQQEQDNKYVSKKRKALPTWTDQVRICSDNGIEGSSDDGFSWRKYGQKDILGAKYPRSYYRCTYRNTQTCWATKQVQRSDEDPALFEITYKGRHTCHQASHAIAPPASPEKQEQKHKNHYNNHQQQQQHPDENLFNLQANLRVNSEDLNKKDTYDPFSFPSAFGCLTSESQLSFSTPVNDNLTGSFSPLISPATSGSPFISPATSGTSYFSVSPYQINSFGQVSESDHTEIISANTTTTNSPIMDLDFSLDQVDLDPNFPFNTPGFFT
PgWRKY26	MSDQQPARDLYYHDPFHDPSSFMTFTECLHGSTDYDTLATAFGLSPSSSEPFSTPKDDQKPKMETGETPVTPNSSVFSSSTEAGDDEEGNNISKKGKQPKVTGEDGGESSKKVSKAKKKGEKKEKEPRFAFMTKSEVDHLEDGYRWRKYGQKAVKNSPYPRSYYRCTTQKCTVKKRVERSFQDPSTVITTYEGTHNHHLPATLRGNVAGMFPHSMLNPALAGGPSFPHQEFLVQMPPAMMNNHPIYNYGSGSGITSSSIYHHHQQQQQNNTLTPFQQLQLSDYGLLQDIVPSMGFKQEP
PgWRKY27	MEKKDQEVNNSSSMANSAFSDQIPISFPLSNIFDMPCDGEKDEFMDMLQGTRDYFAPATSLFDLLQPLPLPPHQPLLSPVSTVPESSEVVNTPATPNSSSISSSSIEAANDDQQQSKTPDEQAEQDPQEKTKKTLKPKKKNPKRQKEPRFAFMTKSEIDNLDDGYRWRKYGQKAVKNSPFPRSYYRCTTAACGVKKRVERSSDDPSIVVTTYEGTHTHPCPVTPRGSIGIIPETSAFGGIAGGGTGTIGGGATNSPYVVPQLHYQQILMQQQQQQQNPYLYNNSTLSSFNFRATNISTTSTNPVSFPNLFLQDRRFSPNPSALFRDQGLLQDMVPSQMRVEKKEDQ
PgWRKY28	MSGFDEHVSIVGDWMPPSPSPRTFFSSMLGDDVSFRSISESMGDDKSGARFPCPEENNMSGSADETDRVRTSENDDHATNPGPFFEQTMSSRGGLLERMAARAGFNAPRLNTESMRSADLSQNQEIRSPYLTIPPGLSPTTLLDSPVFVSNSLVQPSPTTGKFSFAPNGNGQSSMFLMEGPEKSKDNFFENMNTASFAFKPVTESSPSLFLGAGNKGAPSTLPRQSFPGMEVSGQSENSYPPISVEPGKTNPQNGTALHLQTDFSRSSAEKDTGGNNISSEHMTFDIVGGITEQSPPLDEQQDEDTDQRVIGDTNVGNAPSEDGYNWRKYGQKQVKGSEYPRSYYKCTHQNCPVKKKVERSHEGHITEIIYKGAHNHPKPPPNRRSAFGSSNTPSDMQY…
PgWRKY29	MAGYTADATFRSIDSPQSDYTTFEFSELLEFDEWAMEDLTKMVSGYPMNPVYAANEAGNSIGTSRGLEGPDGSVSGSGRENKDSKDRVAFKTMSEVEILDDGFKWRKYGKKMVKNSPNPRNYYRCAVEGCAVKKRVERDREDPRYVITTYEGVHNHQGPSTC
PgWRKY30	MEKNKNITLEGVENLKPEGGDDDDEDEENEQMQLNELVNSTSPIIATDSKVIELETLAMPENDIQSGIITSSHHLSEGPVEYTLQPHESAEVKSQVRVSQQQALVSVMTQTDEAHLLNHLQLPGWQTSSLELSPTSVTQSILSVPSPTLQEQRVSPLGNSMCVAEVKQKNSSDSKTVSAAPIVKASSVDGYNWRKYGQKQVKSPQGFRSYYKCTYSECYAKKIEFCDSSSSVIEIIYKSHHNHDPPLKINCTKGKRLALSVAPIVGSTNTRNPVGPLSSKDPATSSGESTEKKFPITETKQQISSGSDGNAQMNDVEEHADKPEPKQRVKKSSSVYNDPVCISGKKPKFVVHAVGDVGISGDGYRWRKYGQKVVKGTPHPRNYYRCTSAGCPVRKHTEM…
PgWRKY31	MDSGIVDLSLSINLNVSPPPNIDDDHHHQTPNKSQGAFVDEKKPSLMKHENDPIVDELNRMNTENERLTKMLALVCENYNTLQSRFAELVQKDTSSTSPPTKRKSTDQEHENYGNVYYSDLQGADSYKRLIEVKTNVSRVFVRIEPSDKTLVVKDGYHWRKYGQKVTRDNPSPRAYYKCSFAPNCPVKKKVQRSVEDCTMVVATYEGEHNHKNPSQAKEPMGFNRNVVPDSSPGSNSMPLGNSSDIELDLVQPAAGRLCSTSTTNVVVPQAAKSPPHLVQQLLVEEMASSLTRNPCFTEALAAAISNKILEYDLEDGW
PgWRKY32	MESTLRKSNCAIGGAVKEEKRSESNSDEEDHSKVGNGRKDQNDYSLRPPSPKELSCEKQDNHLELAKAEMNEVRQENQRLKMYLDQMMKDYKSLEKQLHSIGHGHQEAPKNSTDTAHDKIHQETAEEPEYVSLSLGRSSSSELIKRDRSPNKVETAVNVRQDKEGGLVLGLDCKFDVPKQSSTESSRNPSPENSLEEVRKEAGETWPPQKSPKTMRSTGDDEVSQQNPAKKARVSVRVRCDTPTMNDGCQWRKYGQKIAKENPCPRTYYRCSVASSCPVRKQIQRCSDDMSILITTYEGTHNHLLPLSATAMASSTSAAADMLLSGSSTSGSGPNPSGSAHELGGLNFSLSNNSKSKLPPFYQPNSSISSPCPTITLDLTSSSNSTSSHLNKMPITNLI…
PgWRKY33	MDGRINPFVSEQEDYENSPENSQESPPSGLFSDSKMTSTSSPRRSRRAIQKRVVSVPIKDVEGSRLKGEMSSTPPSDSWAWRKYGQKPIKGSPYPRGYYRCSSSKGCPARKQVERSRADPTMLMVTYSCEHNHQWPASKNNHNRNNNNNNNNQDITPSTAASITTSSTNVTTPNFDEDDQNPTIFPTDEKFNIEGSLISEFGWFMDLDSNSSTMLESPFLARDCIGDADIATVFSTREEDESLFADLGELPECSVVFRRGVMGREEERRRCSLTPLCRTTG
PgWRKY34	MDNWEQSTLANELIQGMEIAKKLKFHLSSSTASPETQQLLLRRILSSYDKALLILSCNGSTVVQPQPVAAAVAAAVPESPISTDGSPRNADFYTGFKDHQDHRDVSKKRKALPTWKGQVRICSDNGMEGSSDDGYSWRKYGQKDILGATYPRSYYRCTYRNTQTCCATKQVQRSDDDPTVFEITYRGKHTCHQASHSVAPPASPEKQEPKHKNHHQQQQPNDMMFNLRANLRVKTEDLDKKDASDPFSFPSGIGCMTSDSQICSFSTLVDENLMGNFSPSFISPATSGSSYFSVSPYQMNSFGHFSESDHTEIVSANTSTTNSPILDLDFSIDQVNLDPNFPFHTPEFFP
PgWRKY35	MDSGIVDLSLSINLNVSPPPNIDDDDHHQTPNKSQGAFVDEKKPSLMKHENDPIVDELNRMNTENERLTKMLALVCENYNTLQSRFAELVQKDTSSTSPPTKRNSADQEHENYGNVYYRDLQGADSYKRLKEVKTNVSRVFVRIDPSDKTLVVKDGYHWRKYGQKVTRDNPSPRAYYKCSFAPNCPVKKKVQRSVEDCTMVVATYEGEHNHKNPFQAKEPMGFNQNVVPDSSPGSNSMPLGNSSNVELDLVQPAAGRLCSTSTTNVVVPQAAKSPPHLVQQLLVEEMASSLTRNPCFTEALAAAISNKILEYDLEDGW
PgWRKY36	MERSEQVLPNYEHHQVSFPTPNSIHEMGFVLFEDHHHHHNNNQVMSFLAPSQSSQLSHPLDIIRTTTATGTTKDAAASNTDNSSSIGFRQNELLERPSWNNESVENLDAKAANGEKCAGNADEDNNLWWRSSCSDKGRMKVRRKLREPRFCFQTKSDVDVLDDGYKWRKYGQKVVKNSLHPRSYYRCTHSNCRVKKRVERLSEDCRMVITTYEGRHNHSPCDDSNSSEHECFTSF
PgWRKY37	MDDKEKVDPATDFQTELSWSLGGSDSDGVYFFGSNYRDSSILSEFGWNIQLDNSVATGVGLDRMGYNLAESSSPATSAVWCGGGEPVVEAKPAENTQSVSSSSWEDVPEKSTASAGSAEKATPETARKVNKKGVKRVREQRVAFMTKSEIDHLEDGYRWRKYGQKAVKNSPFPRSYYRCTNSNCTVKKRVERSCEDPSIVITTYEGQHCHHTVAFPGGVMKMNYNNNDQAAFGSVLGFPREGTQISSGESTPRLPTDGLLGDIVQLHPSWIPP
PgWRKY38	MDYTTFVDTSLDLNTNPLQLFTETPKQEMQSNFIDFGMKTVSVKQEICSGALTEELKRVSAENKKLTEMLTVVCENYDALRSNLMEYMDKNPQPTTTDTASTRKRKISTTTSCMINNKVNSDHAAATAAAAAAGFGNNSESCSSDEDNNSFKKFKPREEEMIKDKISRVYVRSEASDTTSLVVKDGYQWRKYGQKVTRDNPSPRAYFKCSFAPTCPVKKKVQRSIDDQSILVATYAGEHNHPHPSKVEANSSSNRCAAPCSTSLGSSGPTITLDLTKSKSNQDANKSSVRRIESPEFQQFLVDQMASSLTKDPSFKAALAAAISGKILQHNQTDGEMVKFKGLERV
PgWRKY39	MSEAEGVSKVTAAPRPTITLTLPPRPTMETLFTGGPGLSPVLLDYSIHPASFQLFRNTEVGALELALSHKVVTEPRIVVQTRSEVDLLDDGFKWRKYGQKIVKENAHPRSYYKCTYTGCNVRKHVESASKDPKAVITSYEGKHNHDIRIGRSNSHNSTNTGAHQLKPKKVETGKKPAIIK
PgWRKY40	MDEEWGLLAVVRGCSAAATSTKPTTTTTFSSSTATTTMPSCSLDVYSLPCFQTEQKDDSFMYFSDLHKPRSENINEGLHDLFEPVFCPKLLPIYPQTIPISSPGLSVLDNLQDLSQPPQKLQQEKQKQVLVGSKTTFSTAATATTTRHNSQNPRSKKRKNQMKRVCQVPAEGLSSDMWSWRKYGQKPIKGSPYPRSYYRCSTSKSCLARKKVERNRSDPNMFIVTYSQEHNHPVPTHRNSLAGSTRQKPTSSQTVTDGESNKPTCSSPISPTASLSPASEKIEVEEEGDDNGLSDMALSDDFFMGLEEFTSPIAGDGFSDHIPFPWLANYNATTAAALAGK
PgWRKY41	MAVQLMIGCYSNNNNNFVAQMEENAVKEAASGLESVGKLIQLLSQSQEQLQQQKGQTQIQIQDDVHNHQQQQRGIEMDCRAVANVAVTKFKKVISLLDRTRTGHARFRRAPVIPSLPKQRDSLSENKVYCPTPIQQIPPPIHYHPLQSETHAVIPRNGVLERKDSMSKTISFSYSPAISRANSFMSSLTGETDIKQQPSSTSSFQIGNISQVSSSAGKPPLLSSCLLKRKCSLSENEGSGKCSGSSGRCHCSKRRKLRMKREIRVPAISMKLSDIPPDDYSWRKYGQKPIKGSPHPRGYYKCSSVRGCPARKHVERALDDPSMLIVTYEGDHNHSLSLAETSANLILESS
PgWRKY42	MDENKNSSEVLEEVNNLKPEEYEEDGIEEGEEEDDDDDEEEEEEFDDENQQRQLHELESSRTPITTTDSNVAQLETLVLPENDLQFDLITSSHLLSEVPVEYTLQPHDSAEFKHQTRVCQQQALVSVATRTDHEHLLNHLQLSGCQNSSLELSPTSVSQSILSVPRPTLQEQRVSPLGNSNGICVSEVNQKNSFYSKTVSTSPSVKAFSVDGYNWRKYGQKQIIYKSGHNHDPPQKINCTRERRLALSVVPVVGSNNTSHPVRTLSNTELSTSSGEMIQEKTPVPETKQQNLSGSDGIAQVNVMEEHIDKPNLKRRLKKNSIAYPGPNVKPFKKPKFVVHVAGDVGISGDGYRWRKYGQKMVKGTPHPRNYYRCTSAGCPVRKHIETANDSRSSVVITY…
PgWRKY43	MEISKSASSADHHNDLINELKQGKELAKQLLIHLNVPSSSREAREFLVHKILLSYDKALSLLNSTTTSTDHQQHTTGTATGIILSESPRSFSGSPRSEDSDHDFKDPDNKNIASRKRKTMPRWTKQVQICPGAGLEGPLDDGYSWRKYGQKDILGAKYPRGYYRCTNRHIQGCLATKQVQRSDSDPTIFEITYRGRHTCAEASNLIPAVLPQPQLDQNPEAITSPSTLNFHDHHQPPQNHQPQHSQEVITEDLDTREQRQSITPPPPPPSSFYFPSSSNNEAQSYSFAQYYNMLGNNFVGNISSPSFVSASNYYNLSLSPSNMSSFGEYILTRNMQASDSELTEIISAPTSATNSPTVGVNFPLGQLEFNSNFTFDNPGF
PgWRKY44	MENYQGDLADIIRAGGGPISGTLAGTTSSSTTTDSWQFQSDPMNYQEDFGLPFPSLRDDPLLLNELDMSFFTSSNSLENDTGGYFGNYVGHKIDNNIDHHQEEIIKRPCNNNIFSRMLQISPSNAKLPIPPLDSPIMAASSPRVGPPPGLILPNDHVISGNSSKASSCLIDNTRVQISSPRNSGIKRRKSQAKKVVCIPAPAPANSRPTGEIVPSDLWAWRKYGQKPIKGSPYPRGYYRCSSSKGCSARKQVERSRTDPNMLVITYTSEHNHPWPTQRNALAGSTRSTTQPTKSSINNSPAASKNSPTTSHQSQKAPAFKNEQKECNNINLENTTAANPRIVKEEEMDDKEIIEMEDGDQFSEGFATHDQSYKQPALPVDQSINSDQDFFADLEKIESD…
PgWRKY45	MTSSFGELLGRPNINGDFGSNWGFEISKLTKSSFQTPFSPPPVSPSSYLAFLDSPIQVSSSNILPSATNGNLTSFKEENRNYSDFSFPTQTRPATSSSSSSSSPPFISANRNPLGESLKRQQGEWNFSKPAKETEFALDKTMVKSDLGTIQRFSPEMATTQTNMQSNAALQSNQIHYTQSSQSNREQRRLDDGYNWRKYGQKQVKGSENPRSYYKCTFPNCPTKKKVERTLDGHITEIVYKGNHNHVKPQSTRRSSSQSYQNSIGMNSEISVQQGSLLENARLDSVTTTPENSSISFGEDDLDQGSMSKSGDDENEPEAKRWKGEYDNEAMSALGSRTVREPRIVVQTISDIDILDDGYRWRKYGQKVVKGNPNPRSYYKCTYVGCPVRKHVERASHDL…
PgWRKY46	MLQQQKWLRYSPVHSTDLLLHPQLLEQQQDQAGLLEGIVLPNLGGGEMERWRGSGGDEVVQPMAMDVADAGRGSSSQRSTRRRKDDGDNRKVRVAAPRMGNTEIPPEDGYTWRKYGQKEILGSRFPRSYYRCTHQKLYQCPAKKQVQRLDHDPFTFEVNYRGHHKCTMSSTAPSVSPTPRPSSQLQPPSDSVPLGHWLSMDLRPPTEESAGTSTSAFVDMQRYSNFSLSGSSSDMVPSGGGGAGPSTLQFGRDPDQNYQPVAEFADVMFNSASSTNSNMDLIFSAAMNDKWNTGTGDRKQN
PgWRKY47	MKKVEENLSKRLKEKQMEMEQMAEKIMHLEDKQARYNAETRFLKEKLKEKQMQAEQMFRRVVELEDKQAYYRTEMRVWKEKVDRAEEMLWNFTAAPRMVGQEEEEEEEEEDVASSFVGPPEEDKPVQLACKVCGKSGNNYDVAMQTCGSISSAHLNSQDSGESVKGSTVKDLRGCYKRKKTLDSRMIVSSTTDDEYAWRKYGQKGILNSKYPRCYFRCTHKHDQGCQALKQVQQFENDTKMFNITYFGRHTCSSTSDTLNADPQMISDSISVLESCSHVHSFEPKIIDSESREYKEETSHDDQQSNDNMLDSTTSSWQGDAIALELYNNNMPPMFFPPEMGSEDHEDFSIGYLCASTSSYGLDVEMSLLEFVDFDIDFLFDENEFFGAPS
PgWRKY48	MINDICNKMEYYNRFVHDQDDSPETASGSPLSGEDTIMADTPSPKKSRRIAGKRVVTVAIADGDVYPPADSWAWRKYGQKPIKGSPNPRGYYRCSSSKGCPARKQVERSRKDPTVVVITYACEHNHLIPTTTKHSQPTIPVKFPPEEVVVFANQTDLEPDNIDFAEFVADFGYFTNITSVILESTVITSPRCMEPDSAVIFTRGDDEDSLFADLGELPGCSLIFQQYARDKNYRCNLHRNNIFSP
PgWRKY49	MSKQDRDLYYHDPFHDHHHFLTTNSSSIAPHLPSPYMTFTECLNGSTDYNTLATAFGLSPPSSEPFLSIPKDDQKPKMDAGDTPVTPNSSVFSSSTEAGDDEEANNSKKDKQSKGTGEDGVESTSKKVSKLKKKGEKKEKEPRFAFMTKSEVDHLEDGYRWRKYGQKAVKNSPYPRSYYRCTTQKCTVKKRVERSFQDPSVVITTYEGTHNHHLPATLRGNVAGMFPHSMLNFPAQVNGPGFPQYQEFLVQMPPMNFPIYNYGGSGTSSSNLTPLQQLQLSDYGLLQDIVPSMGFKQEP
PgWRKY50	MSEKVPYNLKPVQSPDGVIDSSQSNQERSSVSTLRETSNQEGSSVSILRETELDNLHQRQSPDSGTHTAQSCQEGSSLSTVPKKELENIEQTQSPNTSILASETNQDGRSLPFIPENVLDLHPGIRIPTTQSYQEKFSLSIRPEKVLGKLPLRRNPDIMVPALQSVQEGNTLSKIPEKPSEDGYNWRKYGQKLVRGNQFIRSYYKCTFPNCPSKKQVERSHEGNITNINYRGKHEHPKPQQSSQTAVSIQARRPNKPSLTKSEDESSNVHNRASHQIVPIEDPKISTVETSVDVMEGAAPESIKTRDEVDHDEDPDFKRQKRDISTVDTLALANTINDESRLVVKTTSLVDIVNDGYRWRKYGQKLVKGNPNPRSYYRCSSTGCPVKKHVERASHDPKV…
PgWRKY51	MAKGSGLSIDPPDPLRLFLPNKPSPVTIINSSFPPQHRRHHNHHKLKLEPSSSPPMDHHHHQITSSSVNNRLSPPNTIQFPVNLNFTTHDHDQDQDQDQDHSSPSDDKRPIIDEMDFFAHKKDDHHKSKGLTDNNSDADDDKAALCGPPFNVNTGLHLLTANTSSDQSIVDDGISPNSEERRVKSEDELEHEAGDHGTNIKVDQLVRQHSGSGNMVPRQFIDLGLGGPINAETDQEPSLSSSEGGDPSRVRINNNNNNNTTTEDTEDSPNQGSQVWGGPNKISRLNPAKNVDQATEATIRKTRVSVRARSEAPMITDGCQWRKYGQKMAKGNPCPRAYYRCTMAAGCPVRKQVQRCAEDRTILITTYEGNHNHPLPPAAMAMASTTSSAARMLLSGSMP…
PgWRKY52	MTSSGSLDTSANSYPTSTFSFSSSTINNNNNNSSFFMPTSFSDLLNSSSAASDVNPTTTTAAVSRGLGDRIAQRTGSGVPKFKSIPPPSLPISPPSVSPSSYFSIPPGLSPAELLDSPVLLSSNNILPSPTTGTFPFQAFNWKRDSSNNNNNQQQQQDIKTEQKNYSDFSFQTQTRPATSSTTNFPSQSTTITTEQQPWSYQEPAKKDENFMVKSEFPPMQSFSPEIATIQTYSKTGFQSDSQSVREQKRAEDGFNWRKYGQKQVKGSENPRSYYKCTYPNCPMKKKVERSIEGQITEIVYKGSHTHPKPQSTRRSTTASALSASSQAIQAINPPTNEIPDQSYASHGTGQMDSAATPENSSISVGDDEFEHSSQKSKSGGDDFQEDKPDAKRWRGDTE…
PgWRKY53	MEYYNRFVHDRDDSPETATGSPLSGDDTIMADTPSPKKSRRIAGKRVVTVAIADGGVYPPADSWAWRKYGQKPIKGSPNPRGYYRCSSSKGCPARKQVERSRKDPTVVVITYACEHNHLIPTTTTKHSQTTTTIPVKFPPEEVVVFANQTDLEPDNIDFAEFVADFGYFTNITSVILESTVITSPRCMEPDTAVIFTRGDDDDSLFADLGELPGCSLIFQQYARDKNYRCNLHCNNIFSP
PgWRKY54	MDDKDKIDPGTDLSTESSWTLGGDSDGVYFFGSDRESTILSEFGWNLLPDNSEASGADFVDFDRIDSNFAGNSCVTLLESSRAPAASAVRSDGGETAVQASPAENNQSVSSSTSEDLPEKSTASADKASKVKKKGPKRIRQPRFAFMTKSEIDNLEDGYRWRKYGQKAVKNSPFPRVERSSEDPSIVITTYEGQHCHHAVGFPRGGGGGLMMINHDQAAAAFGPPPNSAYNYPGIRFPQGATPRMIQPPQILAGHEAPQSHQATPTDGLLGDIVHRSSWIA
PgWRKY55	MSDQQPARDLYYHDPFHDPSSFMTFTECLHGYTDYDTLATAFGLSPSSSEPFSTPKDDQKPKMETGETPVTPNSSVFSSSTEAGDDEEGNNISKKDKQPKVTGEDGGESSKKVSKAKKKGEKKEKEPRFAFMTKSEVDHLEDGYRWRKYGQKAVKNSPYPRSYYRCTTQKCTVKKRVERSFQDPSTVITTYEGTHNHHLPATLRGNVAGMFPHSMLNPALAGGPSFPHQEFLVQMPPPMMNNHPIYNYGSGSGIISSSIYHHHQQQQNNTLTPFQQLQLSDYGLLQDIVPSMGFKQEP
PgWRKY56	MRKMEATLGKISGHEGEVKEEKRITDSNFDEEEDCKVDEMLIKVDNGRKDQTDCNMRLPSPNKKEFISCAKQDNELELAKTEMDKVRQENQRLKKYLDQMMKDYKNLQNQFHKIVHQEAPMKSTDTITNDQQMAAEEPEFVSLSLGRSSSSEIRMRDDHDQKHRKTESALNHIEQDKEEDGLGLRLDCKFEVTAPSVPNKSGRAESSANPSLEEEVKEETGERILPSQKIMKTMRSSTRDDDDDEVISQQNPAKRARVSVRVRCDTPTMNDGCQWRKYGQKIAKGNPCPRAYYRCTVAPTCPVRKQVQRCSDDMSILISTYEGTHNHPLPNSATGMASTTSAAAVMLLSGSSTSGSSGPNPSSTASSTTAAAQLHGLNYYLSNSKPQFSLPNPSNSSSP…
PgWRKY57	MDGRINRFMNEQEEYDNSPENSGDSPPSSMFSDTKMASTSSPRRSRRGMQKRVVSVPIKDVERSKLKGEMASTPPSDSWAWRKYGQKPIKGSPYPRGYYRCSSSKGCPARKQVERSRADPTTLLVTYSCDHNHPGPASRNNNRKHNRSRNNNQDITTTSASASASNITTSSTNLTISNSEDDQISEFFETDEKFNNLEGSLISEFGWFSGLESTSSTMLESPFLARDCIGDADMATIFSMGEEEESLFADLGELPECSVVFRPGVMEREEERRRCSLTTL
PgWRKY58	MAVELMSTGFRNENFGAKMEENAVQEAATAGLQSVENLIKILSHSQQYNHQNPNISSSATAAMDSGNTDYRAVTDVAVNKFKKFISLLDRNRTGHARFRRGPVLNNQRRPDQTQTHESEPMIQSVTHQHHHQTAEKEQISNVSRIYSPTPVQRLPPLPMPLPLSHNHNHHQLVKNVSMEKKEPITTINFSATAAAVAASPATSFMSSLTGETDGSGFQITNMSQVSSASRPPLSSSFKRKCSSVDDSAGKCSGSSGRCHCPKKRKSRVRKVVRVAAISMKMSDIPPDDFSWRKYGQKPIKGSPHPRGYYKCSSVRGCPARKHVERALDDPSMLIVTYEGEHNHSHSINDNTPPASLTLARAVEDYDHTIQYHCGKKNVVADALNRRSYAFTSVMLLTQK…
PgWRKY59	MEKKQKVKAEEDPTQCSSDPNLLLADLLDFVGNQKSSLGFMELLGIQDYNNTSSIFDILREEHSAPPPPAGQASTNPADSSEVLNTPATPNSSSVSSVSSGAPEQSKIVIEQQGHQQHKTKQQLKAKKTSQKKKQREPRFAFMTKSEVDHLEDGYRWRKYGQKAVKNSPFPRSYYRCTTSSCNVKKRVERSFEDPSIVVTTYEGQHTHQSPVMPRGISPAGFPPGSGISAAGSAGFHLPVQMNLLSHHGQPHFNNLAVPFNFGYNMMINGCTNPNVAASMNDRGFVGTPATMAFLRDNGLLQDIVPSIMRTEDQ
PgWRKY60	MISNPSQVRVSQQQALVSVMTQTDEAHLLNHLQLPGWQTSSLELSPTSVTQSILSVPSPTLQEQRVSPLGNSMCVAEVKQKNSSDSKTVSAAPIVKASSVDGYNWRKYGQKQVKSPQGFRSYYKCTYSECYAKKIEFCDSSSSVIEIIYKSHHNHDPPLKINCTKGKRLALSVAPIVGSTNTRNPVGTLSSKEPATSSGESTQKKFPITETKQQISSGSKGNAQMNDVEEHADEPEPKQRVKKSSSVYNDPVCISGKKPKFVVHEVGDVGISGDGYRWRKYGQKVVKGTPHPRNYYRCTSAGCPVRKHTEMATDNTSALIITYKGVHDHDMPVPKKRHGPPSAPLLAAAAPASMNNLKIKKPEALQNEQSATQWSVDKKGELTGETLDRRGEKAMDSAR…
PgWRKY61	MAVELMSTRYRNENFGAKMEENAVQEAATAGLQSVENLIKILSHSSQQYNHQNPNISSIAAMDSANTDYRAVTDVAVNKFKKFISLLDRNRTGHARFRRGPILNNQHRPDQTQTHESEPMIQSVTHQHHHQTAEKEQISNVSRIYCPTPVQRLPPLPMPLPISHNHNHHQLVKNVSMEKKEPITTINFSATAAAVAASPATSFMSSLTGETDGSGFQITNMSQVSSASRPPLSSTSLFKRKCSSMDDSAGKCSGSSGRCHCPKKRKSRVKKVVRVAAISMKMSDIPPDDFSWRKYGQKPIKGSPHPRGYYKCSSVRGCPARKHVERALDDPAMLIVTYEGEHNHSHSINDNTPPASLVLESDGDEINRCQEGHWHGEPGPVVYYSKEVFKNRLMKMVDE…
PgWRKY62	MTKSEIDNLDDGYRWRKYGQKAVKNSPFPRSYYRCTSAACGVKKRVERSSNDQSIVITTYEGTHTHPCPVTPRGSIGVILPETSSFGGAGGGGGGDTFPFIFPQPQYQLVLQQQQQQQRQEAYFYNHPTTSPLNIRATNYNYSPSFPNQRRVISSSPNLSLFKDQGLLQDMVPFQMQVEKEES
PgWRKY63	MDHHVNPTPPSNCAGKAYNFNEIINRPDFEKPCTNFNENFEVSDFEISDFLMFEQSSEVDFMSQSGVVSPEYLTGASPEFSSSSSRIRNIKSENGVKKRVEVESRIAFITKSAVEIMDDGFKWRKYGKKMVKNSPNPRNYFKCSNGGCHVKKRVERDSQDNRNVITTYEGVHNHESPCVVYYNETPLTIAGGFTLQPSNSAAHSNSL
PgWRKY64	MEDSQSYSNSHSHSNRASRDPNSDAGAGAGAGGASPYSGAGSNGARYKLMSPAKLPISRSTSITIPPGLSPTSFLESPVLLSNIKAEPSPTTGSFFQSHLMQGFGGSAAFSLSGNCSNSSPFDEQKSNCFEFRPYTGCNPVSGLSSAGPEISSGFYPQKLDPREQIQDPCQFRSFVSLPLVNSEVSASKEFSQCAPVNMSASRVSLPAGVEYDELNQRGHSNMGNHPPQSDHNDTVPSVTPEKSSDDGYNWRKYGQKLVKGCEFPRSYYKCTHPNCEVKKIFERSLDGQIKEIVYKGTHDHPKPQPSRRITAGALMSVQEEKTVKASSLTGQGDYSTIYTQTPDNDLNGTPLSSPRGANANNMDVASPLGDDVDDDDQFSKRRKTDVGSIDIMPVVKPI…
PgWRKY65	MVSGYPVNPVYAANEVGSSIGTSSHLEGPADRGSGSEREKKDNNKLERIAFKTMSEIEILDDGFKWKKYGKKMVKNSPNPRNYYRCSVEGCPVKKRVERDGEDPRYVITTYESVHNHRGPSTF
PgWRKY66	MAVELMIGGYSNNNNNFVGQMEENAVKEAASGLESVGKLIQLLSQSQSQSQSQSQSQEQLQQQKGQTQIQIQDDVHNHQQQQKGIEMDCRAVANVAVTKFKKVISLLDRTPTGHARFRRAPVIPSLPKQRDSLSENKVYCPIPIQQIPPPIHYHPLQSESHAVIPRNGVLERKDSMSKTISFSYSPAISRANSFMSSLTGETDNKQQPSSTSSFQIGNMSQVSSSAGKPPLLSSCLLKRKCSLSENGGSGKCSGFSGRCHCSKRRKLRMKREIRVPAISMKLSDIPPDDYSWRKYGQKPIKGSPHPRGYYKCSSVRGCPARKHVERALDDPSMLIVTYEGDHNHSLSLAETSANLILESS
PgWRKY67	MEVEEANKAAVESCHRVLSLISQPQDQIQYRNLVVETGEAVLKFEKVVSLLNAGLGHARVRKIEKIQTPFPQNILLDNPIGRPDYQPKAIQLLPANSLDTPIHDKGSNVRSTLTLGNSSLELSSNGKNSLQIPQQTPPSNYHFLQQKFQLQQQQLKQQAEMMFRRSNSGINLNFDSSTCTPTMSSTRSFISSLSVDGSVANMEGNAFHLIGATRSLDQSSYQHKRRCSAKGDDGSVKCGSSGRCHCSKKRKHRVKRSIKVPAISNKLADIPPDEYSWRKYGQKPIKGSPHPRGYYKCSSMRGCPARKHVERCLEDPSMLIVTYEGEHNHPRIPVQSTTT
PgWRKY68	MCDSFLLQRMDNYQGDLNDIISGTIGSTTTSSSGDLQPTVENSWQFNDQSSDPMIYHSDDLFGHPFSSLRDPLLLEELDSSFFTSSNSVDQDSSGFCGGSSNIFVGDNNKNIEDQQEDQIKRAAACNNSNNHNIFSRILQISPNNNVKLPIPPCESPVPRVVLRPPPPPPPSNSSLICNDHHMIENTGLQISSPRNTGIKRRKSQAKKVLCIPAPAPANSRPTGEIVPSDLWAWRKYGQKPIKGSPYPRGYYRCSSSKGCSARKQVERSRTDPNMLVITYTSEHNHPWPTQRNALAGSTRTQPTKNINTKNSPGSQFQKAPLSSLKEEQKQKESTNDIINNVSPSVKEEEMDEEKEIEMHNGEQLGFPNHDQIYRPELPSSINHPDQDFFADLGEIEAD…
PgWRKY69	MCDSFLLQRMDNYQGDLNDIISGTIGSTTTSSSGDLQPTVENSWQFNDQSSDPMIYHSDDLFGHPFSSLRDPLLLEELDSSFFTSSNSVDQDSSGFCGGSSNIFVGDNNKNIEDQQEDQIKRAAACNNSNNHNIFSRILQISPNNNVKLPIPPCESPVPRVVLKPPPPPPSNSTLICNDHHMIENTGLQISSPRNTGIKRRKSQAKKVVCIPAPAPANSRPTGEIVPSDLWAWRKYGQKPIKGSPYPRGYYRCSSSKGCSARKQVERSRTDPNMLVITYTSEHNHPWPTQRNALAGSTRTQPTKNINTKNSPGSQFQKAPLSSLKEEQKQKESTNDIINNVSPSVKEEEMDEEKEIKMHNGEQLGFPNHDQIYRPELPSSINHPDQDFFADLGEIEADP…
PgWRKY70	MQNSYGCNNINITSNLYEYDNSKKEIHAYASEAKLDFDNSTVLTENEVKPCRKLKGITDKKKNKNARFAFQTRSQVDILHDGYRWRKYGQKGVKNNKFPRSYYKCSYEGCNVKKQVQRLSKDEGVVMTTYEGKHTHSIEKPSHNFQQILSEMKICPPFPTY
PgWRKY71	MVTSREGVSDEISSHKLQQRENFDTGLHDSVSNQKQSLLSVLPEKESGKLQQRQNPSTEPVVLQISQESSTLPVIPEVVPNNLKPQSPDVVIDASQSTQEGSSMSVVRETEPDNLRQRQSLDSGNLTSESCQEGSSLSTIPERELDNLQQTQSPNTSTLSSETNQDGRTLPIMSEIVPEQRQDPDIELPASQCDQEKFTLSIKPEKILGKLPLRRNPDIGVPALQSAQEGNTLGKIPEKPSQDGYNWRKYGQKLVRGNQFVRSYYKCTFPNCPAKKQVERSHEGNITNINYRGKHEHPKPQHGPLIVPIQARRPEKPNLNKTEDESSNVHSETPHHVAPVETPKLLIAEASVDVMESAASQSNKTRDEVDHDGNPKSKRRKKDISSADNTLALANRTNG…
PgWRKY72	MKTLINMELTQGKEVANQLRNQLLDQKSGEEICEGLVEKILSSYEKALSMLKSSTANLLLRVTTTLDSPPRSFTSDDHSPRSEISDQPHKNVFKKRKELPRWSEQVQVSSERGLEGPTGDGYSWRKYGQKDILGARFPRAYYRCTYRHAQGCLATKQVQKSDEDPSILGITYRGRHTCNQTTHTTASVSPGKKQKKERDEQQLPKQTEETVLLKTEEFGSKVVERIPSFSFPSTLIESPENVENNLFPKNNFMISQETSESNYFPLIEDYIEAICYQYVEVEHISKL
PgWRKY73	MTDGWDLYEVVRSCTTTAATATPSVGDNQYHMVMEDDEDPNPDFGSLLNTPLFSYPPDDQITIANHSRVQGLEEIYNQFSIGTQPQQIHQPQHQALLAPQAGSTIITNSQTITTTRSRRRKNQQMKMVHQMTQEELYGDSWAWRKYGQKPIKGSPYPRNYYRCSTSKGCAARRQVERSPIDGTILIVSYTGEHTHPRPTHRSSLAGSTRNKLSTMSKPASCSSSSAASASSFSPPLMEGESHEAQHDNNVKLVELEVDDDDGDEEEPEEEEEEDILIPNSVRNEDVFKGFHELNGRTGFFD
PgWRKY74	MTSSFGELLGRPNINEDFGSNWGFEISKPTKSSFQTPFSPPPVSPSSYLAFLDSPIQVSSSNIMASATNGNLTSFKEESTNYSDFSFPTQTRPATSSSSSSSSPPFISADRNPLAESLKRQQGEWNFNKPAKETEFALDKTMVKSDLGTIQRFSPEMATTQTNMQSNAALQSNQIHYTQSSQSNREQRRLDDGYNWRKYGQKQVKGSENPRSYYKCTFPNCPTKKKVESTLDGHITEIVYKGNHNHVKPQSTRRSSSQSYQNSIRMNSEISVQQGSLLENARLDSVTTTLENSSISFGEDDLDQGSMSKSGDDDENEPEAKRWKGEYDNEAMSALGSRTVREPRIVVQTISDIDILDDGYRWRKYGQKVVKGNPNPRSYYKCTYVGCPVRKHVERASHD…
PgWRKY75	MDTITQERLSLVIDSKIKEEATLISETSKVSSVTTTESSSVETDSRDSLSTHKNQNDDQLKSAKAEIGEVIEENGRLKLVLTQIMKDYQSLQQENFKKYEDAAASLLHKQDHDDQLVALSLGRSSLVEPKSKEQEVNNSPKEEDGKFNESLALRLDGKYDSSDSTGVLKNENPTKSFNELKELEEPSDTCPPSKKSSRMARNGDDEEVIQQNPSKKARVSVRAICSAPTMNDGCQWRKYGQKISKGNPCPRAYYRCTVSPSCPVRKHVQRCAEDMSILVTTYEGAHNHKLPPSATAMASTTSAAVSMLRSSSSSSTSQSGGLGATTSANLHGLNLSTRPNNSFYIPNTTTISTSQLHPTITLDLTTPTASSDHYNKYASTFIPAPKYSPTCLNFCAGNS…
PgWRKY76	MEKKDQEVNNSSSMANSAFSDQIPISFPLSNIFDMPCDGEKDEFMDMLQGTRDYFAPATSLFDLLQPLPLPPHQPLLSPASTVPESSEVVNTPATPNSSSISSSSTEAANDDQQQSKTPDEQAEQDPQEKTKKTLKPKKKNPKRQKEPRFAFMTKSEIDNLDDGYRWRKYGQKAVKNSPFPRSYYRCTTAACGVKKRVERSSDDPSIVVTTYEGTHTHPCPVTPRGSIGILPETSAFGGIAGGGTGSIGGDAINSPYAVPQLHYQQILMLQQQQQQNPYLYNNSTLSSFNFRATNISTTSTNPVSFPNLFLQDRRFSPNPSALFRDQGLLQDMVPSQMRVEKKEDQ
PgWRKY77	MDYTTFVDTSLDLNTNPLQLFTETPKQEMQSNFIDFGMKTVSVKQEISSGALTEELKRVSAENKKLTEMLTVVCENYNALRSNLMEYIDKNPQPTTTDTASTRKRKISTTTSCMINNKVNSDQAAAAAAAAGFGNNSESCSSDEDNNSFKKFKPREEEMIKDKISRVYVRSEASDTTSLVVKDGYQWRKYGQKVTRDNPSPRAYFKCSFAPTCPVKKKVQRSIEDQSILVATYEGEHNHPHPSKVEANSSSNRCAAPCSTSLGSSGPTITLDLTKSKSNQDANKSFVRRIESPEFQQFLVDQMASSLTKDPSFKAALAAAISGKILQHNQTDGEMVKFKGLERV
PgWRKY78	MKTQETPPPLEPPPPATNQPYLFTPQSTPQPQVVLSDIDWANLLLSAPPPTPLLPMSSENINNISEAGQDEDDINKLDIKRRSFRKISRKVIRPRVEFQTKSSEDILDDGYRWRKYGQKSVKNSIYPRSYYRCTHHTCSVKKQVQRLSKDTSIVVTTYEGIHNHPCEKLMETLSPLLNQIQFLARI
PgWRKY79	MASSGGGSLNTSSVGSHPSFSLSSQFMTSSFSDLLSQPNNEYFGSNWGFETPKPKSFQNPSLPFSPPVSPSSYLGFLESPIQVSTSNILPSSTNENFNVQNFNEENRNYSDFSFPTQARPISSSSSISATRNSVEESLKRQQDGWNFNRPANGTDFSSADKTHGVKPEIGTTERFSPEMATTKTKVQNNAALPPNQPFYTQSSQSSREQRRLDDGYNWRKYGQKQVKGSENPRSYYKCTSPNCPTKKKVERTLDGHITEIVYKGNHNHPKPQSTRRSSSQSYQNPIGTNSEISIHHDNAQLEPVTTPENSSVSFGEDDLDQGSMSKSGDDDENKPEAKRWKGEYENEAMSALGSRTMREPRIVVQTTSDIDILDDGYRWRKYGQKVVKGNPNPRSYYKC…
PgWRKY80	MAVDLVSENHVGIHESAAAEMKTIEQQLFRILQSHHQQIQLDFSKKAVNRTGHARFRRRPSDPSTSSQSEPFTPIQLKPIPKPCDSKISEECKTKNTPISSGSSSITGEEGTVSNGKRGLLNNAAAPAPRVYSSRKPPLPSSHRKRCRDLEPTDGISGKRSISRGCHCCKRRKTAEIRRVTTTKGGSSSIPADEYSWRKYDQKLIPGTLFPRGYYKCNSVKGCPARKHAVRSQDDPTVLVVTYEGEHRHNRWILAERLNRSGSVGGILVESK
PgWRKY81	MEVSQSYSNSHSHSNRASRDPNSDAGAGAGAGGAGPYSGAGSNGARYKLMSPAKLPISRSTSITIPPGLSPTSFLESPVLLSNIKAEPSPTTGSFFQSHLMQGFGGSAAFSLSGNCSNSGPFDEQKSNCFEFRPYTGSNPVSGLSSAGPAISSGFYQQKIDPREQIQDPCQFRSFVSVPLVNSEVSASKEFSQCAPVNMSASRASVPAGVEYDDLNQRGHSNMGTHPPQSDHNDTVPSVTPEKSSDDGYNWRKYGQKLVKGCEFPRSYYKCTHPNCEVKKIFERSLDGQIKEIVYKGTHDHPKPQPSRRITAGALMSVQEEKTVKASSLTGQGDYSTIYTQTPDNDLNGTPLSSPRGANANNMDVASPLGDDVDDDDQFSKRRKTDVGSIDIMPVVKPI…
PgWRKY82	MTSSGSLDTSANSYPTSTFSFSSSTTNNNNNNSSFFMPTSFSDLLNSSSDVNPTTTTAAVSRGLGDRIAQRTGSGVPKFKSIPPPSLPISPPSVSPSSYFSIPPGLSPAELLDSPVLLSSNNILPSPTTGTFPFQAFNWKRDSSNNHQQDIKTEQKNYSDFSFQTQTRPATSSTTNFPSQSTTITTEQQPWSYQEPAKKDENFMVKSEFPPMQSFSPEIATIQTYPKTGFQSDYNQFNQQSQSVREQKRAEDGFNWRKYGQKQVKGSENPRSYYKCTYPNCPMKKKVERSIEGQITEIVYKGSHTHPKPQSTRRSATASALSASSQAIQAINPPTNEIPDQSYASHGTGQMDSAATPENSSISVGDDEFEHSSQKSKSGGDDFQEDEPDAKRWRGDTEN…
PgWRKY83	MEKGWGLALDSNSDHSAGFFLNKTSAASIGLSLTPRRPSINYSMFPATEEFKSAAASSPVGENRKVAGVLDFFSCKPKDDNGNYYSVINSSSIVVKQEKSHAESNQMDVNVNTGLRLLTANAGSDDQSTVDDGVSSNVVGAKDELSLASINFELERMNTENQRLKGMLSQVSNNYSALQMHLVTLMQHQQQISRTETSTPINSVEGKLEEKKDGIEGHENIVPRQFIDLGPSGTHDTNDQQSLSLSEERTHSGSPMNNVEFSNNENRNNPNKAPKLIATKAVDQTTEATMRKARVSVRARSEAPMITDGCQWRKYGQKMAKGNPCPRAYYRCTMAVGCPVRKQVQRCAEDRTILITTYEGTHNHPLPPAAMAMASTTSAAANMLLSGSMSSADGIMNPN…
PgWRKY84	MAKGMEFEQKNLINIELTQGKEVANQLKNHLESRKKSGETCGFLVEKILSSYEKALSMLKSRALILETTSLSSPHSFTSDSPRSEISDQSHKNIFKKRKAMPQWSEQVQVSLGTGVDGPLGEGYSWRKYGQKDILGASFPRAYYRCTHRHAQGCLATKQVQKSEENPSLLEVTYRGRHTCHHQAALVSPGKRKKRGNCQLPENENKIPKQTEEKFINFGKGLKGEEEMERIPSSFSFPSTRIESENHFFSRQFLEEVEALEEVTASKEVVMVASEAAVMAMEEVTMAVAVVAEMVVVAQVVVTKTVEMEAGAVVAGATISVVKGNSQDTAEEKIISNVMVTKLL
PgWRKY85	MTRFRRCTRRFILSLLAVSVFLPVFLLSGRHLHLISDASTANFEDLSTIKYRKDVLNLRAIDKEEVKVVNEPPSLVYKDGNFSSNVTVSPFDEKLKSKELKNSGGNVTLSERKEANYDTTEDNQKRKTENSLSISRGKEEYKEKIAQHDRKVQSLSRRVIDEKWKEMKDQVIRARAYLSFAPPNSNSHLVKELKQRIKDLERAMGESTKDSELSKRALLRSRAMEGTLSKAVHVFPDCSAMVKKLRAMTYNAEEQVRAQKNQASFLVQLAGRTTPKGLHCLSMRLTAEYFALPPEKRKLPSHQDLHDTDSYHFAVFSNNVLACAVVVQSTISNAKEPERIIFHIVTDSLNLAAISMWFLLYPPGNATIEIQSIDNFNRLSNNYDITMQKENSPDTRYTS…
PgWRKY86	MADFFSMDEDWDLQAIVRDDIYKPFYPIYNSFSTQAHIVTPSNSFPEEVNLEPEEIKKVLDKEIVVDQSAKTVAHAAKYKRRKNQNKKVMVEATAEGLSSDLWAWRKYGQKPIKGSPYPRSYYRCSSSKGCLARKQVEQSCTDPGMFIINYSGEHNHSQPTRRSSLAGTNRHKFFVPKKMTSSSDSCTAATTKEESSCSPPSDIVMLSPTTPLMPSIEEVLTLQQSIKNENSTIGEEINNDVEFVIPDIMINDDFFVGLEELDGLISDSVFYTCSTQQFQ
PgWRKY87	MDDKDKIDPGTDFSTESSWTLGGDSDGVYFFGSDRESTILSEFGWNLLPDNSEASGADFVDFDRIDSNFAGNSCVTLLESSRAPAASAVRSDGGETAVQASPAENNQSVSSSTSEDLPEKSTASADKASKVKMNGPKRIRQPRFAFMTKSEIDNLEDGYRWRKYGQKAVKNSPFPRSYYRCTNSNCMVKKRVERSSEDPSIVITTYEGQHCHHAVGFPRGGGLVMINHDQAAAAFGPPPNSAYNYPGIRFHQGAMIQPPQISAAHEAPQSHQATPTDGLLGDIVHPAGMRN
PgWRKY88	MDERIVVAKPIACRPTCSTFGSFSELLAGAINVSPNNASSEAAVNAIRPKTVRLKPAGSCAPVEVLSSQVEIPAPAIHYSSDKDLKLDSERTVVYKPLAKLVSNTTVSLLANLENSYVNKQPALAQVEACFSPSNQVHHHLTSDVEGSLDGQIAEIVYNGEHSHLKPQRPKCNTSGGQGQGRVSDATGQDSNESNEGSEVGALKASVASPDDSCGLSGDYKEDSKGVEAVNDEPKSKRRKIENQSSEAGKSELGLQEPCSTESDLIGDGFRWRKYGQKAVKGNQRSYYRCTAVKCKVRKHVERASDDPSLYYSILGKHNHDMPIKNKKLVASEPDSKGK
PgWRKY89	MEGTYPMLFLGSSTVPPYGSNNNNNNIGTNFYNNPNGFSGVSNSMEIHASTSGTKEVVNNSNGSGSFLSAENHEGKLVGKKKGDQKKIKKPRFAFQTRSQVDILDDGYRWRKYGQKAVKNNKFPRSYYKCTYQGCNVKKQVQRLSKDEGVVVTTYEGMHTHSIEKPSDNFEQILSEMKICPPPYN
PgWRKY90	MPMGIEKTSSVRKGKHSWESGKGRRKQKRLSPVQVLYNTCKEVFANCGHGIVPLSEKIERLKAVLDGITGADVGMKPNMQFFREQKTEGFPRIAYIQIYECDKFSIGLFCLPPSAVIPLHNHPEMTVFSKLLFGTMHIKSLDWVNDAPDKTVLNVKPPDANGVISAGARLAKVKVNTDFTAPCDTSILYPADGGNMHCFTALTSCAVLDVLGPPYSNPEGRDCTFYREYPFTRLSALNSNTPMKLRGDISLSRNPRSSWQCNAELITALPGQPANVTFQQHSGYIVTDARHGRALFYYFVQADSPHPLSRPLTLWLNGGPGCSSLGFGAFMENGPFQPGKNGKLIQNKYSWNLESNMLYLESPIGVGFSYSNTSSNYILWNDTRTAEDNLKFMINWLEE…
PgWRKY91	MDKYSPSPILNSAETQASKKRKMSQKTVLTVKIEENENGKQKSEGPPPSDCWSWRKYGQKPIKGSPYPRGYYKCSTSKGCSAKKQVERCRTDASLLIVTYTSTHNHPSPKEPKQEQPNIQITEEDNSLITPEEKDEQSLNGHEEDGASENITDFHYCQSPFNSSDHQDIVINIRHEEESTFTENLQTVLFDEKEKPLCYPHLMTFSTPKSEENDFYDELGELPPSTSYFTSFMRGNFFEDRILVHLS
PgWRKY92	MEMEQMAEKIMHLEDKQARYNAETRFLKEKLKEKQMQAEQMFRRVVEVEDKQANYRTEMRVWKEKVDRAEEMLWNFTAAPRMVGHEEEDVASSLVGPPEEDKPVQLACKADQGSISSAHLNSQDSGESIKGSTVKDRRGCYKRKKTLDSRMIVSSTTDDEYAWRKYGQKGILNSKYPRCYFRCTHKHDQGCQALKQVQQLENDTKMFNITYFGRHTCSSTSDTLKADPQMISDSISVLESCRHVHSFEPKIIDSVSREYMEETSHDDQQSNDNMLDSTTSSWQEDAIALELYNNKPPMFFPPEMGSEDHEDSSIGYLCASTSSYGLDVEMSLLKSVDFDIDFLFDENELFWAPSY
PgWRKY93	MDKYSPSPILNSAETQAAKKRKMSQKTVLTVKIEENENGKQKSEGPPPSDCWSWRKYGQKPIKGSPYPRGYYKCSTSKGCSAKKQVERCRTDASLLIVTYTSTHNHPSPKEPKQEPPNIQITEEDNSLITAEEKDEKDQQSLNGHEEDGAIENITDFHYCQSPFNSSDHQDIVINIRHEEESTFTENLQTVLFDEKEKPLCYPHLMTFSTPKSEENDFYDELGELPPSTSYFTSFMRGNFFEDRILVHLS
PgWRKY94	MEKKQKVKAEEDPTQCSSDPNLLLADLLDFVGDQKSSLGFMELLGIQDYNNTNSIFDILREEHSAPPPPAGQASTNPADSSEVLNTPATPNSSSVSSVSSGAPEQSKIEVNEQQGHQQHKTKQQLKAKKTSQKKKQREPRFAFMTKSEVDHLEDGYRWRKYGQKAVKNSPFPRSYYRCTSSSCNVKKRVERSFEDPSIVVTTYEGQHTHQSPVMPRGISPAGFPPGSGISAAGSAGFHLPVQMNLLSHHGQPHFNNLAVPFNFGYNMMINGCTNPNVAASMNDRGFVGTPATMAFLRDNGLLQDIVPSIMRTEDQ
PgWRKY95	MEGSSRLNSLSSSSRSAAKEEKSDESVGHKESCTQESSKEDELELAKAKMKEVREENARLKMMLEKIEKDYKSLQKRFLDSVNHEEAKNNSNNNAACSTIEDTELIVSLRLGTSPSTEPKKDDNNNIIISSFSKSAATEDHDEQLKCGLKLGLDYHLGGSKSGPTVEVSPENSLEERKNEDVNAGETCPPSKASKTGRSEDDELSQQSNPKRARVSVRARCDTTTMNDGCQWRKYGQKIAKGNPCPRAYYRCTVAPACPVRKQVQRCAEDMSILITTYEGTHNHPLNVSATAMASTTSAAASMLLSGSSSSQPGLGLTPATTQPTNLHGLNVNLSRDISRTRPFYLPNTSSPTFPTITLDLTASTPSTPFNIFSSTFQSSPTPFPSKNLNFSSFESNNI…
PgWRKY96	MIVNNYEKFNLVLISKVKKLQKQTINSKKKERNVKEQDLQMDNSPSPKSDSVNISGEIPETQASKKRKLAQKTVVAVKIEENENGKQKSEGPPPSDCWSWRKYGKKPIKGSPYPRGYYRCSTSKGCSAKKQVERCRTDASLLIITYTSTHNHPGPKDQKQEEPKIQITQENNLTVPEKEDQQEEDPKEEEEEEEKEKEQQSLFFDEDGANEKITSNFHYCQSPFNSSDHQDIIINIKHEEDIPFTEHLENVLFDEKENPLCYPHLMTFSTQKSEENDFYDELGELPISSSFTSSFMRSNFFEDRILIQLP
PgWRKY97	MDSSSPSTVRFPVNLNCITHSLPSDDKRPIIDEMDFFADKNDHHSKVTDNDISHDSNDHKVLCVPSDLDFNVNTGLQLLTANTSSDHSMVLMDDGLSPNSEEKRVKSEVAAELERMNTENQRLRDLLNQMTNSYNTLQMHLLTLMQQQHQKAADHHELEHGDGSNNKVELGRQQSSNNMVPRQFIDLGLGGQINGDDPDHREPSLSSSEGRSGRDRSQSPINNNNNVDDKDTPDQVWTGPNKVSRLNHSNKSVEQATEATIRKARVSVRARSEAPMITDGCQWRKYGQKIAKGNPCPRAYYRCTMAAGCPVRKQVQRCAEDRTILITTYEGNHNHPLPAAAMAMASTTSAAARMLLSGSMPSADGIMNSNLLARTLLPCSSSMATISASAPFPTVTLDL…
PgWRKY98	MEKKLEEVPVIFKTENSMANSAFANHIPMTTFPFSSIFDMPCDGEKGLLLDMLGTQDYYDPTSALFDLLQPPPQQPPLLSPASAAQESSEVVSTPNSSSISSSSTKAPNDDQQSKTAEEEDHQEKTKKMLKPKKKNTKRAKEPRFAFMTKSEIDHLDDGYRWRKYGQKAVKNSPFPRSYYRCTSAACGVKKRVERSSNDQSIVITTYEGTHTHPCPVTPRGSIGMILPETSSFGGAGGGGDTFPFIFPQPQYQQVLQQQQQQQQQQAYFYNHPTTSPLNIRATNYNYSPSFANQRRLISSSPNLSLIKDQGLLQDMVPFQMQVEKEEGRQNLTIKKN
PgWRKY99	MDSGNTDYRAVTDMAVNKFKKFISLLDRTRTGHARFRRGPIVHHQQHQQRPETQTHESEPLIQLNGHQNHHHHHQTVEKEMMSNGSRIYCPTPVQRLPPPVLNNKHHHQLVKNGSIEKKEPITTINFAPVALTAVLPATSFMSSLTGDTDGSGFQITNISQVSSGSRPPLSSSSFKRKCSSMDDSAAKCSGSSGRCHCPKKRKSRMKNVVRVPAISMKMSDIPPDDFSWRKYGQKPIKGSPHPRGYYKCSSVRGCPARKHVERAVDDPAMLVVTYEGEHNHSRAINDTPASLVLESS
PgWRKY100	MDYSTSSVPENLPADQKRAIQELIEGRELANQLRILLTKPLKDDDDAPLSGAGDLVTKILGSFKNSLFILNSSGSDEASQVPANTGGSCDGGKKTEEADSGESSKTSTAFKDRRGCYKRRRTAEAVTKFSPALIEDGHAWRKYGQKVILNAKYPRNYFRCTHKFDQGCHATKQVQRTGEDPPIYRTTYHDHHTCRYDHDLLLKPPQFILDSTAPRDSSILLSFEPNNNNPNPNPNPNPNTTLFFPFIKQETYKKEDLTSINHHHQSSSASTDYFLSPNNHVTTFGSSELLSPTGSDHGDMISSSGVYSSTTSTHSFEMDHMMVGVGVGVGVGGVHFDDDMVMDSFLL
PgWRKY101	MRKMEATLGKISGHEGEVKEEKRITDSNFDEEEDYKVDEMLIKVDNGRKDQTDCNMRLPSPNKKEFISCVKQDNELELAKAEMDKVRQENQRLKMYLDQMMKDYKNLQNQFHKIVHQEASMKSTDTITNDDQIAAEEPEFVSLSLGRSSSSEIRMRDDHDQIHRKVESALNHIEQDKEEDGLGLGLDCKFEVTAPPVPNKSGRAESSANPSLEEEVKEETGQRILPSQKIMKTMRSTGDDDDDEVISQQNPAKRARVSVRVRCDTPTMNDGCQWRKYGQKIAKGNPCPRAYYRCTVAPTCPVRKQVQRCSDDMSILISTYEGTHNHPLPNSATGMASTTSAAAVMLLSGSSTSGSTGPNPSSTASSTTAAAQLHGLNYYLSNSKPQFSLPNPSNSSSPS…
PgWRKY102	MASPAAVSGYRPGFPAAAEGSSSRDRESAGGGDSDVDFRFKFNQPSGLVVSQPSMFAIPPGLSPASLLDSPGFFSTGQGALGISHQQALTQVTAQAAQAQPQMHIQAEYQSLSAVPSASFPQLPSFTSNTATHQQMYSSIPEPNIVKESSELSHSDQRSQPSFTVDKPADDGYNWRKYGQKQHNHQLPQSSKRAKDTGNPNGTSNLQQNSEFGSESQSGNLNKFNGVTAYSLSMKDQESSQATPEHLSGSSDSEEGGDAETRVDERNEDEPESKRRNTEVRVLEPVSSHRAVTKPRIIVQTTSEVDLLDDGYRWRKYGQKVVKGNPYPRSYYKCTSPGCNVRKHVERAASDPKAVITTYEGKHNHDVPAAKNSSHNTANNTAPHLKPHSIAADRHGVIR…
PgWRKY103	MGEFVSMEEDWGLQAIVRGSTDYFDDPAISSFGSLNYIQNNNNNDDDFHFTFPHLFEANYNSNDKVLVDELDELYKPFYPMFNSFSPQAPIITSSSSSDSFPEEVLKLKPENQEIEVIQKHTIPAKSAKAASPNKSNTAHAAKYKRKNQHKRVVVQVTADGLSSDLWAWRKYGQKPIKGSPYPRSYYRCSSLKGCLARKQVEQSCNDPGMFIITYSGEHSHSHPTRRSSLAGTNRHKFTTPKSSSSVNTDTIVATPKDSSCSPTSDISEEVVILQQPIKHEQEAEGISKDAEFVISDMILNDDFFMGLEDLDALISTSTFYNCSTEHFR
PgWRKY104	MAKGMEFEHKNLINIELTQGKEVANQLKNHLESRKKSGETCGFLVEKILSSYEKALSMLKSRALILETTMLSSPHSFTSDSPRSEISDQSHKNIFKKRKAMPQWSEQVQVSLRTGVDGPLGDGYSWRKYGQKDILGASFPRAYYRCTHRHAQGCLATKQVQKSEENPSLLEVTYRGRHTCHHQAALISPGKRKKRGNCQLPENENKISKQTEEKFINFGKGLKGNRDGLAHMRTAKELGETKLGSRAFGQKTLVLVMVDTRKKDGKRKRIVEGDSVKNLKKFVVESKGKGRGKDVGNNSSKNESSLVIHSDIKHSEVQLDSDFDVFVKNESQVLIQKIIPTQRILKVC
PgWRKY105	MVTSREGVSDEISSHKLQQRENFDTGLHDSVSNQKQSLLSVLPEKELGKLQQRQNPSTEPVVLQISQESSTLPVIPEVVPNNLKPQSPDGVIDASQSTQVGSSMSVVRETEPDNLRQRPSLDSGNLTSESCQEGSSLSTIPERELDNLQQTQSPNTGTLSSETNQDGRTLPIMSEIVPEQRQDPDIELPASQCDQEKFTLSIKPEKFLGKLPLRRNPDIGVPALQSAQEGNTLGKIPEKPSQDGYNWRKYGQKLVRGNQFVRSYYKCTFPNCPAKKQVERSHEGNITNINYRGKHEHPKPQHGPLIVPIQARRPEKPNLNKTEDESSDVHSETPHHVAPVETPKLLIAEASVDVMESAASQSNKTRDEVNHDGNPKSKRRKKDISSADNTLALANRTNG…
PgWRKY106	MEGTYPMLFLGSSTVPPYGSNNNTNNIGTNFYNNPNGFSGVANSMEIHASTSGTKEVVNNSNGSGSFLSAENHEGKLVGKKKGAQKKIKKPRFAFQTRSQVDILDDGYRWRKYGQKAVKNNKFPRSYYKCTYQGCNVKKQVQRLSKDEGVVVTTYEGMHTHSIEKPSDNFEQILSEMKICPPPYN
PgWRKY107	MDGRINLFMNEQEEYDNSPENSGDSPPSAIFSDTKMASTSSPRRRRGMQKRVVSVSIKDVERSKLKGEMMSTPPSDSWAWRKYGQKPIKGSPYPRGYYRCSSSKGCPARKQVERSRADPTTLLVTYSCDHNHPWPASRNNNRNHNHNRNRNNQDITTTSTSTSASASNITTSSTNLTISNSEDDQKSEFFETDEKFNNLQGSLISEFGWFSGLESTSSTMLENPFLARDCIGDADDMATIFSMGEEEESLFADLGELPECSVVFRPGVMEREEEERRRCSLTTL
PgWRKY108	MLERGVCKGESKYTLQIKSCGNVMADDGYKWRKYGQKSIKNSSNPRSYYKCTNPRCSAKKQVQRSTDDPDTLIITYEGLHLHFTYPFFLLGQADHPESSPKKPKKSIPQVQDYEHDQQIQEEEEEEERPQNVETGPPQATVLAQEEVGSQGSLSRSTFQRSAVSGTYRVRNESVNAWNTRNLILFLRTQGFVGYFVAKLPKERTMKSIIQKIRKKCQGNKQKSGTKGMIMLTSSEIFIQLGGVEVVGRALKNQFWKERERESERRLPAKEDKGAASIQRRKRLREGREQHRFSSVKERRAKVYVKSSKGPTNATPDKGNGSQYKYYFNIGSVESFEEKLEEAQEDLGIDPHNYVPLYHVSEINWFQELMRFAPTTLLLGILWFMGSRIQGGIGVGGPGG…
PgWRKY109	MGEAEETSQVTARPTISLTLPPRPSMETLFDGGPGLSPGPMTLVSNFFSEYYPDSDSCSFSQLLAGAMASPVGRPNLLAGNSSKEMNSGDGSDKKMGFKQNRPMNLVVAQSPLFMMPPGLSPSGLLNSPGFFSPLQSPFGMSHQQALAHVTAQAALSQSYMHMQAENQPSTLPASAENLTQHPSSAPSSTVQQQIHAAKLEAETSKMEPSEVLHSDKKSLPASLGTDKPGSDGYNWRKYGQKQVKASEYPRSYYKCTHLNCPVKKKVECSPSGQITEITYKGQHNHELPQSNKRTKDGGDRGRIVNVEEKLEPDLPGQIESSRLDERQLLGSAYHADDAKLGVYEEDDVEPIPKRRNIEVGVLESASSHKAVTEPRIVVQTRSEVDLLDDGFKWRKYGQ…
PgWRKY110	MTFTECLNGSTDYNTLATAFGLSPPSSEPFLSIPKDDQKPKMDAGDTPVTPNSSVFSSSTEAGDDEEANNSKKDKQSKGTGEDGVESTSKKVSKLKKKREKKEKEPRFAFMTKSEVDHLEDGYRWRKYGQKAVKNSPYPRSYYRCTTQKCTVKKRVERSFQDPSVVITTYEGTHNHHLPATLRGNVAGMFPHSMLNFPAQQLQLSDYGRKGQDQILVQTRLNNAFLVSFLLGIIPIYITWIYSEWLEYKKSSSLSKVHSDMVELGNEMIKEDDRAVLLEGGLTKSASAKLSTSSIKSNLIKFLTMDDSFLLEHRATLRAMSEFGGILFYFYICDRTDIFAESTKSYSRDLFLFLFILLIIVSAVTSLNKHHDKSSFSGKAILYLNRHQTEEWKGWMQVL…
PgWRKY111	MEMESYPMLVLGSSIALSSNMQNSYGCNNINITSNLYDNSKKEIHAYASEAKLDFDNSTGGRFVLTENEVKPCRSKLKGITDKKKNKNARFAFQTRSQVDILHDGYRWRKYGQKGVKNNKFPRSYYKCSYEGCNVKKQVQRLSKDEGVVVTTYEGMHTHSIEKPSDNFEQILSEMKICPPFPSTSNI
PgWRKY112	MERHIGIHESAGSPEMKTIEEQLLRILQSHQQIQFDCKDLTVPDSKQAVNRTGHARFRRGPSDPSSSTSQSELVKPVQVKANPSESKSLSEECKSTNTPMSSGSSSITGEGTVSNGKQGLLTTVVTPAPRTFSSGKPPLPSSHRKRFRDLELSHGISGKQSISRGCHCCKRRKIVKREIQRVTTKESSSSSKVGADDIPADEYSWKKYDQKLIPGTLFPRGYYKCNSIKGCPARKKVERARNDPTALIVTYEGDHRHHHSHRWMKPEMTLTRFNGVGMLVESK
PgWRKY113	MFSGTMNLNGKENRKVTGELNFFSAGKPNDHTNFPVVDRSSIVVEHENSHGEANPDVNTGLHLTTTANNAGSDQSTVEDGISSNMVANRDKNELVQVQLELERIHTDNQRLRGMLSQVTNNYNALQMHLVTLMQHQHHNKIVQGKSEEKKDEIEGHIVPRQFIELEPKSTQSHSTSKERTRSGSPTNTIKLPKNGTTNPVARDGGERVGREESPESESWNPNKVPKLSAAASGGVDHQPAEATMRKTRVSVRARSEAPMISDGCQWRKYGQKMAKGNPCPRAYYRCTMAAVGCPVRKQVQRCSEDRTILITTYEGTHNHPLPPAAMAMASTTSAAANMLLSGSMSSADRIMNQNLLARAILPMSSSMATISASPPFPTVTLDLTHSPNPLHYHKPLSQF…
PgWRKY114	MDNWEQSTLANELIQGMEIAKQLKFHLSSSTASPGTQQLLLRRILSSYDNALLILSCNGSTVVQPQPVAAAVAVAAAVPESPISTDGSPRNADFYTGFKDHQDHRDVSKKRKALPTWKGQVRICSDNGIEGSSDDGYSWRKYGQKDILGATYPRSYYRCTYRNTQTCCATKQVQRSDDDPTVFEITYRGKHTCHQASHSVPPPASPEKQEPKHKNHHQQQQPNDMMFNLRANLRVKTEDLDKKDASDPFSFPSGIGCMTSDSQICSFSTLVDENLMGNFSPSFISPATSGSSYFSVSPYGPYQMNSFGHFSESDHTEIVSANTSTTNSPILDLDFSIDQVNLDPNFPFHTPEFFP
PgWRKY115	MNLNGKENRKVTRELNFFSAGKPNDHTNFPVIDRSSIVVEHENSHGEANPDVNTGLHLTTTANNAGSDQSTVEDGISSNMVANRDKNELVQVQLELERIHTDNQRLRGMLSQVTNNYNALQMHLVTLMQHQHHNKIVQGKSEEKKDEIEGHIVPRQFIELGPKSTQSHSTSKERTRSGSPTNTIKLSKNGTTNPVARDGGGERVGREESPESESWNPNKVPKLSAAAASGGVDHQPAEATMRKTRVSVRARSEATMISDGCQWRKYGQKMAKGNPCPRAYYRCTMAAVGCPVRKQVQRCAEDRTILITTYEGTHNHPLPPAAMAMASTTSAAANMLLSGSMSSADRIMNQNLLARAILPMSSSMATISASPPFPTVTLDLTHSPNPLHYHKPLSQFQLP…
PgWRKY116	MASSGGGSLNTSSVGSHPLSSQFMTSSFSDLLSQPNNEYFGSNWGFETPKPKSFQNPLLPFSPPVSPSSYLGFLESPIQVSTSNILTSSTNGNFNVQNFNEENRNYSDFSFPTQARPISSSSSISATRNSVEESLKRQQDGWNFNRPANGTDFSSADKTHELKPELGTTERFSPEMATTQTKVQNNAALPPNQPFYTQSSQSSREQRRLDDGYNWRKYGQKQVKGSENPRSYYKCTSPNCPTKKKVERTLDGHITEIVYKGNHNHPKPQSTRRSSSQSYQNPIGTNSEISIHHDNDQLEPVTTPENSSISFGEDDLDQGSMSKSGDDDENEPEAKRWKGEYENEAMSALGSRTMREPRIVVQTTSDIDILDDGYRWRKYGQKVVKGNPNPRSYYKCTYV…
PgWRKY117	MTVDLMSSGYNFGAKMEETTVQEAATAGLQSVENLIRILSHSSQQFHNQNPTNHSSFSSTSMDSGNTDYRAVTDMAVNKFKKFISLLDRTRTGHARFRRGPIVHHQQHQQRPETQTHESEPLIQLNGHQNHHHHHQTVEKEMMSNGSRIYCPTPVQRLPPPVLNNKHHHQLVKNGSIEKKEPITTINFAPVALTTVSPATSFMSSLTGDTDGSGFQITNISQVSSGSRPPLSSSSFKRKCSSMDDSAAKCSGSSGRCYCPKKRKSRMKNVVRVPAISMKMSDIPPDDFSWRKYGQKPIKGSPHPRGYYKCSSVRGCPARKHVERAVDDPAMLVVTYEGEHNHSRSINDTPASLVLESS
PgWRKY118	MEIDLSLKLDSTDEEEAHKEDNNEQQVVVDDNITKNMKIQEPEAPADEILASLHISKLQENFKPVELSVLQMEMSRMKEENMVLRKVVEQTMKDYYDLQMKFSVIPQNNHKKDPNFFLPLHGNDGVDQSQAPTSPTILERNNHTPPPRSSSSWQQKESELGLSLRIHESNTRSQQQRGGEEDNNKEDLMANPNPRQNKLQRTDLGGITSHVASPPNRKARVSVRARCETATMNDGCQWRKYGQKIAKGNPCPRAYYRCTVAPGCPVRKQVQRCLEDMSILVTTYEGTHNHPLPVGATAMASTASAAAASFLLADSCNPLYNTAAIHSNFNQASNFPYQNIISPSPSPYNNTISPPFIRSSSINPSKGIVLDYTNNVCNINIPQQFLVANPSPQLGFTNW…
PgWRKY119	MDYENLPADQKRAIQELIEGRELANQLRILLTKPLKDDDDAPLRTAEAVTKFSPALIEDGYAWRKYGQKVILNAKYPRNYFRCTHKFDQGCHATKQVQRTGEEPPMYRTTYHGHHTCRNDHDDLLLKPPQSILDSIAPRDSSILLSFEPNNNNPNPNTTLFFPYIKQETYKKEDLTSINHHHQSSSASTDYFLSPNNHVTTFGSSELLSPTGSDHGDVISSSGVYSSTTTTHSFEMDHMMVGVGVGGVHFDDDDDMVMDSFLL
PgWRKY120	MEKGWCLALDSNSDHSAGFFLNKPSAASVDFSLTPRRPSINYSMFPATEEFKSAAASSPVGENRKVAGVLDFFSCKPKDDHGNYYSVINSSSIVVKQEKSHAESNQMDVNVNTGLHLLTANVGSDDQSTVDDGVSSNVVGAKDELVQLQVELERMNTENQRLKGMLSQVSNNYSALQMHLVTLMQHQQQISRTETTQEQAPISVEGKLEEKKDGIEAQNIVPRQFIDLGPSGTHDTNDQQSLSLSEERTHSGSPMNNVEFSNNENRNNPIARDGKRVGREESPESEGWNPNKAPKLIATKAVDQTTEATMRKARVSVRARSEAPMITDGCQWRKYGQKMAKGNPCPRAYYRCTMAVGCPVRKQVQRCAEDRTILITTYEGTHNHPLPPAAMAMASTTSA…
PgWRKY121	MSEKVPYNLKLVQSPDGVIDSSQSNQERSSVSILRETSNQERSSVSILRETELDNLRQRQSPDSGTGTAQSCQEGSSLSTVPKKELENIEQTQSPNTSILASETNQDGRSLPIIPENVLDLHPGIRIPTTQSDQEKFSLSIRPEKVLGKLPLRRNPDIMVPALQSVQEGNSLSKIPKKPSEDGYNWRKYGQKLVRGNQFIRSYYKCTFPNCPSKKQVERSHEGNITNINYRGKHEHPKPQQSSQIAVSIQARRPNKPSLTKSEDESSDVHNRASHQIVPIETPKISTVETSVDVMEGAAPESIKTRDEVDHDEDPDSKRQKRDISTVDTLALANRINDESRLVVKTTSLVDIVNDGYRWRKYGQKLVKGNPNPRSYYRCSSTGCPVKKHVERASHDPKV…
PgWRKY122	MFMMGGPDKSKDNFLENMNTSTFAFKTVAVSSPSLFLGAVSKGVPSTLPQQSFPGTEISVQSENLYLPSSVQPGKANSLSGIAWHFQADFSQSTSEKNTGGFNISVEHRAFDTVAGSADHSPPLDEQQDEDADQRVSGDSNVGNAPAEDGYNWRKYGQKQVKGSEYPRSYYKCTYPNCPVKKKVEGSQEGHITEIIYKGAHTHSKPPLNRRSAIGSSNTLSDMEQEITEQGGSGVDGDQIWTTMKKGTTSGASDWRHDNLEVTSSEALGPECCNTFTTPQAQNGSQLESGDAVDRSSTVSNDEDEDDGGTHGSLSLGYDGEGDESNSKRRKVEA
PgWRKY123	MDNSPSTKSDSMNISGEIPETQASKKRKLAQKTVVAVKIEENENGKQKSEGPPPSDCWSWRKYGQKPIKGSPYPRGYYRCSTSKGCSAKKQVERCRTDASLLIITYTSTHNHPGPKDQKQEEPKIQITQENNLTVPEKEDQREEDPKEEEEEEEEEKEKEQQSLFFDEDGASEKITSNFHYCQSPFNSSDHQDIIINIKHEEDIPFTEHLENVLFDEKENPLCYPHLMTFSTQKSEENDFYDELGELPISSSFTSSFMRSNFFEDRILIQLP
PnWRKY1	MDQIEGSSSSRASSVPLRPTITLPPRSSVETLFTGAPGTSPGPMTLVSSFFSENDPDSDCRSFSQLLAGAMASPAAVSGYRPGFPAAAEGSSSKDSESAGGGDSDVDFRFKFNQPSGLVVSQPSMFAIPPGLSPASLLDSPGFFSTGQGALGISHQQALAQVTAQAAQAQPQMHIQAEYQSLSAVPSASFPQLPSFTSNTVTHQQMYSSIPEPNIVKESSELSHSDQRSQPSFTVDKPADDGYNWRKYGQKQVKGSEYPRSYYKCTHINCPVKKKVERSFDGQVTEIIYKGQHNHQLPQSSKRAKDTGNPNGTSNLQQNSEFGSESQSGNLNKFNGVTAYSLSMKDQESSQATPEHLSGSSDSEEGGDAETRVDERTEDEPEPKRRNTEVRVLEPVSSH…
PnWRKY2	MDVVFNYREYSREEEQLDIDRGVLSTRLVLPEDGFEWRKYGQKFIKNIGKTRSYFKCQKSNCIAKKKVEWSVSEPGNLKIVYEAEHNHLSPRETSTTTTAATANPYDLLTQVLGDNQTSTSSYYSLRRHA
PnWRKY3	MLNSVTPAADVDRVSDVSSFSFKHDGGPVSLPCISDLTKKPPMDVEFPADYQKQTATNNCATDSSADEVKLSEVMILDANCNALKQSRHTITAGDQMSRFIEPTNGGDAVLARLLEGQQKEGYAPTGMLRSSEDGYNWRKYGQKQVKGSEYPRSYYKCTHPNCQVKKKVERSHDGQITEIIYKGAHNHPKPQPNRREILGSRFSFSEISGIESNGSGIKVEGGEIWRNIQLGCEDIKVGSDCRPDGLERTSSTSVLTEISDLLSNTQGKPMGVFESAGTPELSAFASHDGDEDGATQGSISLEEDADDGESESKRRRKDSCINETNLTSRATREPRIVVQIESEVDVLDDGYRWRKYGQKVVKGNPNPRSYYKCTSAGCPVRKHVERASHNLKSVITIY…
PnWRKY4	MLNSSTTSTDHQQHTTGTATGIILSESPRSFSGSPRSEDSDHDFKDPDNKNIASRKRKAMPRWTKQVQIYPGAGLEGPLDDGYSWRKYGQKDILGAKYPRGYYRCTNRHIQGCLATKQVQRSDNDPTIFEITYRGRHTCAQASNLIPAVLPQPQLDQNPEAITSPRTLNFHDHHQPPQNHQPQYSQEVIAEDLDTREQRQSITPPPSSFYFPSTSNNEAQSYSFAQYYNMLGNNFVGNISSPSFVSASNYYNLSLSPSNMSSFGEDILTRNMQASDSELTEIISAPTSATNSPTVGVNFPLGQLEFNSNFIFDNPGF
PnWRKY5	MDTTSPEKLWGTKRRRVIEELVKGRDIATQLQNLLLLDDHKKPSELDHGCLSAEELVMKICTSFTESLSVFNSTDQIQGSISSAQLNSQDSGESVKGSTVKHRRGCYKRKKTLDSRMIVSSTTDDEYAWRKYGQKGILNSKYPRCYFRCTHKHDQGCQALKQVQQFENDTKMFNITYFGRHTCISTSDALKADPQLISDSISVLESCSHVHSFEPKIIDSVSREYKEETSHDDQQSNDNMLDSTTSSWQEDAIALELYNNKPPMFFPPEMGSEDHEDSSIWYLCASTSFYGLDVDMSLLKSVDFDIDFLYDENELFGAPS
PnWRKY6	MDKYSPSPILNSAETQASKKRKMSQKTVLTVKIEENENGKQKSEGPPPSDCWSWRKYGQKPIKGSPYPRGYYKCSTSKGCSAKKQVERCRTDASLLIVTYTSTHNHPSPKEPKLEQPNIQITEEDNSLITPEEKDENDQQSLNGHEGEGASENITNFHYCQSPFNSSDHQDIVINIRQEEESTFTENLQTVLFDEKEKPLCYPHLMTFSTPKSEENDFYDELGELPPSTSYFTSFMRGNFFEDRILVHLS
PnWRKY7	MTVDLMSSGYNFGVKMEETTVQEAATAGLQSVENLIRVLSHSSQQFHNQNPTNHSSSSSTSMDSGNTDYRAVTDMAVNKFKKFISLLDRTRTGHARFRRGPIVHHQQHQQRPETQTHESEPLIQLNGHQNHHHHLHQTVEKEMMSNGSRIYCPTPVQRLPPPVLNNKHHHQLVKNGSIEKKEPITTINFAPVALTAMSPATSFMSSLTGDTDGSGFQITNISQVSSGSRPPLSSSSFKRKCSSMDDSAAKCSGSSGRCHCPKKRKSRMKNVVRVPAISMKMSDIPPDDFSWRKYGQKPIKGSPHPRGYYKCSSVRGCPARKHVERAVDDPAMLVVTYEGEHNHSRTINDTPASLVLESS
PnWRKY8	MASSGGGSLNTSSVGSHPSFSLSSQFMTSSFGDLLSQPNNEYFGSNWGFETPKPKSFQNPSLPFSPPVSPSSYLGFLESPIQVSTSNILPSSTNGNFNVQNFNEENRNYSDFSFPTQARPISSSSSISATRNSVEESLKRQQGGWNFNRPANGTDFSSADKTHGVKPELGTTERFSPEMATTQTKVQNNAALPPNQPFYTQSSQSNREQRRLDDGYNWRKYGQKQVKGSENPRSYYKCTSPNCPTKKKVERTLDGHITEIVYKGNHNHPKPQSTRRSSSQSYQNPIGTNSEISIHHDNAQLEPVTTPENSSVSFGEDDLDQGSMSKSGDDDENEPEAKRWKGEYENEAMSALGSRTMREPRIVVQTTSDIDILDDGYRWRKYGQKVVKGNPNPRSYYKC…
PnWRKY9	MEKKDQEVNNSSSMANSAFSDQIPISFPLSNIFDMPCDGEKDEFMDMLQGTRDYFAPATSLFDLLQPLPLPPHQPLLSPASTVPESSEVVNTPATPNSSSISSSSTEAANDDQQQSKTPDEQAEQDPQEKTKKTLKPKKKNPKRQKEPRFAFMTKSEIDNLDDGYRWRKYGQKAVKNSPFPRSYYRCTTAACGVKKRVERSSDDPSIVVTTYEGTHTHPCPVTPRGSIGIIPETSAFGGIVGDGTGTIGGGATNSPYVVPQLHYQQILMQQQQQQQRNPYLYNNSTLSSFNFRATNISTTSTNPVSFPNLFLQDRRFSPNPSAMFRDQGLLQDMVPSQMRVEKKEDQ
PnWRKY10	MAKGMEFEQKNLINIELTQGKEVANQLKNHLESRKKSGETCGFLVEKILSSYEKALSMLKSRALILETTMLSSPHSFTSDSPRSEISDQSHKKIFKKRKAMPQWSEQVQVSLGTGVDGPLGDGYSWRKYGQKDILGASFPRAYYRCTHRHAQGCLATKQVQKSEENPSLLEATYRGRHTCHHQAALVSPGKRKKRGNCQLPENENKIPKQTEEKFINFGKGLKGEEEMERIPSSFSFPSTRIESENHFFSVDLGGNTLMGSSSSYSPPFLTQETSESNYFSLSPCSRMNNFEFAQNLHSPESDLTEFLSDPNPGTNSPIGDLDFDPNFPFDILEFFQ
PnWRKY11	MENYQGDLADIIRAGGGPISGTLAGTTSSSTTIDSWQFQSDPMNYQEDFGLPFPSLRDDPLLLNELDMSFFTSSNSLENDTGGYFGNYVGHKIDNNIDHHQEEIIKRPCNNNIFSRMLQISPSNAKLPIPPLDSPILVASSPRVLKGPPPGLILPNDHVISGNSSKASSCLIDNTRVQISSPRNSGIKRRKSQAKKVVCIPAPAPANSRPTGEIVPSDLWAWRKYGQKPIKGSPYPRGYYRCSSSKGCSARKQVERSRTDPNMLVITYTSEHNHPWPTQRNALAGSTRSTTQPTKSSINNSPAASKNSPTTSHQSQKAPAFKEEQKECNNINLENTTAANSRIVKEEEMDDKEIIEMEDGDQFSEGFATHDQSYKQPALPVDQSINSDQDFFADLGEIE…
PnWRKY12	MDCEQKSLINIELTQGKELANQLKNQLDQKSGEEICEGLVEKILSSYEKALSMLKSSANLLLPVLESPHSFTSDSPRSEISDQPHKNNVFKKRKALPRWSEQVQVSSEKGVEGPTGDGYSWRKYGQKDILGARFPRAYYRCTHRHAQGCLATKQVQKSDEDPSILGITYRGRHTCNQTSHLSTATVSLSPGKKQKKERYEQQPKQEDGIQNQTEEMVVNFGTGSKVERFPSFSFPSTLFESSQNVENNLFRKNNFISQETSESNYFPLSQCCSSSHMNTTFGSESDLTEIWSAPNSVTNSPIGDLDFSLDQVDFDPNFPLDILDHFFTSLNS
PnWRKY13	MAGNSEDNTFRSLDSTLSDYANFELSELLEFDEWAEEEEPAMMVSGYPVNPVYAANEVGSSIGTSSHLEGPADRGSGSEREKKDNNKLERIAFKTMSEIEILDDGFKWRKYGKKMVKNSPNPRNYFRCSVEGCPVKKRVERDGEDPRYVITTYESVHNHRGPSTF
PnWRKY14	MDYTTFVDTSLDLNTNPLQLFTETPKEEMQSNFIDFGMKTVSVKQEINSGALTEELKRVSAENKKLTEMLTVVCENYNALRSNLMEYMDKNPQPTTTDTASTRKRKISTTTSCMINNEVNSDHAAAAAAAAAAGFGNNSESYSSDEDNNSFKKFKPREEEMIKDKISRVYVRSEASDTTSLVVKDGYQWRKYGQKVTRDNPSPRAYFKCSFAPTCPVKKKVQRSIEDQSILVATYEGEHNHPHPSKVEANSSSNRCATLGSAPCSTSLGSSGPTVTLDLTKSKSNQDANKSFVRRIESPEFQQFLVDQMASSLTKDPSFKAALAAAISGKILQHNQTDGEMVKFKGLERV
PnWRKY15	MDGRINRFMNEQEEYDNSPENSGESPPSAMFSDTKMASTSSPRRSRRGMQKRVVSVPITDVERSKLKGEMTSTPPSDSWAWRKYGQKPIKGSPYPRGYYRCSSSKGCPARKQVERSRADPNTLLVTYSCDHNHPWPASRNNNRNHNHNRNNNQDITTTSASASASASASNITTSSTNLTISSSEDDQKSEFFETDEGSLISEFGWFSGLESTSSTMLESPFLARDCIGDADMATIFSMGEEEESLFADLGELPECSVVFRPGVMEREEERRRCSLTTL
PnWRKY16	MESYPMLVLGSSIALSSNMQNSYGCNNINITSNLYDNSKKEIHAYASEAKLDFDNSTVLTENEVKPCRKLKGITDKKKNKKARFAFQTRSQVDILDDGYRWRKYGQKGVKNNKFPRSYYKCSYEGCNVKKQVQRLSKDEGVVVTTYEGMHTHSLEKPSDNFEQILSEMKICPPFPSTSNI
PnWRKY17	MLIYVRLLHQNDQLKSAKAEIGEVIQENGRLKLVLTQIMKDYQSLQQENLKKYEDAAASLQDEHDHDDQLVALSLGRSSLVEPKSKEQEVNNSPKEEDGKFSESLALRLDGKYDSSDSTGVLKNESPTKSFNEVKELEEPSDTWPSSKKSSRMARNGDDEEEVIQQNPSKKARVSVRAICSTPTMNDGCQWRKYGQKISKGNPCPRAYYRCTVSPSCPVRKHVQRCAEDMSILVTTYEGAHNHKLPPSATAMASTTSAAVSMLRSSSSSTSQSGGLGATTSANLHGLNLSSTRPNNSFYIPNTTTISTSQLHPTITLDLTTPTASSDHYNKYASTFIHEPKYSPTCLNFCAGNSSSSSSLEYWGALSNNKNFNGSSYVGLTQLPSQSLPPFYQPYYNKM…
PnWRKY18	MDERIVVVKPIACRPTCSTFGSFSELLAGAINVSPNNASSEAAVNAIRPKTVRLKPAGSCAPVEVLSSQAGIPAPAIHYLSDKDLKLDSERTVVYKPLAKLVSNTTVSLLANLENSYVNKQPALDQVEACFSPSNQVHHRLTSDVHSYHNWNNPSVSATETATELPKKESENLKENKKSLVLTSTIDRPSYDGYNWRKYGQKQVKGSENPRSYYKCTHPNCPVKKKVEGSLDGQIAEIVYNGEHSHLKPQRPKCNTSGGQGKGRVSDATGQDSNESNECSEGRSENHNEVEVRNHSTYSAKGSLYNDATTVGALKASVASPDDSCGLSGDYKEDSKGVEAVNDEPKSKRRKIENQSSEAGKSELGLQETCSTESDLIGDGFRWRKYGQKAVKGNQRSYY…
PnWRKY19	MDVEEANKAAVESCHRVLSLISQPQDQIQYRNLVVETGEAVLKFEKVVSLLNAGLGHARVRKIEKIQTPFPQNILLDNPIGRPDYQPKAIQLLPANSLETPIQDKGSNVRSTLTLGNSSLELSSNGKNSLQIPQQTPPSNYHFLQQKFQVQQQQLKQQAEMMFRRSNSGINLNFDSSTCTPTMSSTRSFISSLSVDGSVANMEGNAFHLIGATRSLDQSSYQHKRRCSAKGDDGSVKCGSSGRCHCSKKRKHRVKRSIKVPAISNKLADIPPDEYSWRKYGQKPIKGSPHPRGYYKCSSMRGCPARKHVERCLEDPSMLIVTYEGEHNHPRIPVQSTTT
PnWRKY20	MESTLRKSNCAIGGAVKEEKRSESDCDEEDHSKDNQLELAKAEMNEVRQENQRLKMYLDQMMKDYKTLEKQFHNIGHDHLEAPKNSTDTAHDKIHQETAEEPEFVSLCLGRSSSSELIKRDRSPNKVETVVNVRQDKEGGLVLGLDCKFDMPKQSSTESSRNPSPENSLEEVRKEAGETWPPQKSPKTMRSTGDDEVSQQNPAKKARVSVRVRCDTPTMNDGCQWRKYGQKIAKGNPCPRAYYRCSVAPSCPVRKQIQRCSDDMSILITTYEGTHNHPLPHSATAMASSTSAAADMLLSGSSTSGSCPNPSGSAHELRGLNFSLSNNSKSKLPPFYQPNSSISSPCPTITLDLTSSSNSTSSHLNKMPITTLNFPPRYNNTNLIFSSLESNTLPISSNT…
PnWRKY21	MEYTSFVDTSLDLKTNIPLQLFSETPKQEVQINFIDFGLKKTSISEESSGALVEELNRVSAENKKLTDMLTVMCENYNALRSNLMEYMSKNSETTTTTTTTTDHSNSTISRKRKLAAEKINNNNDAATAVGGGTSPLVNGNSESCSSEEDTTTSFKKPRSEQHIKPKIWRVYARSNASDTTSLLVKDGYQWRKYGQKVTRDNPSPRAYFKCSFAPTCPVKKKVQRSIEDQSILVATYEGEHNHPHPTRLEANSSAPNRCAATLPCSASLTSSGPTITLDLTKSKSTEDASKSSPALRMESPEFQQFLVDQMASSLTKDPSFKAAIAAAISGKILQLN
PnWRKY22	MDEEWGLLAVVRGCSAAATSTKPTTFSSSTATTTMPSCSLDVYSLPCFQAEQKDDSFMYFSDLHKPRSENIEGLHDLFEPVFCPKLLPISPQTIPISSPLSVLDNLRDLSQPPQKLQQEKQKQVLVGSKTTFSAAAATRHNSQNPRSKKRKNQMKRVCQVPAEGLSSDMWSWRKYGQKPIKGSPYPRSYYRCSTSKSCLARKKVERNRSDPNMFIVTYSQEHNHPVPTNRNSLAGSTRQKPTSSQTVTDGESSKPTYSSPISPTASLSPASEKIEVEEEGDDNGLSDTALSDDFFMGLEEFTSPIAGDGFSDHIPFPWLANYNATTAAALAGK
PnWRKY23	MAVDLVSFQKMERHIGIHESAGSPEMKTIEEQLLRILQSHQQIQFDCKNLTVPDSKQAVNRTGHARFRRGPSDPSSSTSQSEPVKPVQVKANPSKSKSLSEECKSTNTPMSSGSSSITGEEGTVSNGKQALLTTVVTPAPRTFSSGKPPLPSSHRKRLRDLEPSHGISGKQSISRGCHCCKRRKIVKREIQRVTTKESSSSSKVGADDIPADEYSWKKYDQKLIPGTLFPRGYYKCNSIKGCPARKKVERAGNDPTVLIVTYEGDHRHHHSHSHRWMKPEMTLTRFNGVGMLVESK
PnWRKY24	MTSSGSLDTSANSYPTSTFSFSSSTTNNNNNNSSFFMPTSFSDLLNSSSDVNPTMTIAAVSRGLGDRIAQRTGSGVPKFKSIPPPSLPISPPSVSPSSYFSIPPGLSPAELLDSPVLLSSNNILPSPTTGTFPFQAFNWKRDSSNNNNNQQQQQQDIKTEQKNYSDFSFQTQTRPAASSTTNFPSQSTTITTEQQPWSYQEPAKKDENSMVKSEFPPMQSFSPEIATIQTYAKTGFQSDYNQFNQQSQSVREQKRAEDGFNWRKYGQKQVKGSENPRSYYKCTYPNCPMKKKVERSIEGQITEIVYKGSHTHPKPQSTRRSATASALSASSQAIQAINPPTNEIPDQSYASHGTGQIDSAATPENSSISVGDDEFEHSSQKSKSGGDDFQEDEPDAKRW…
PnWRKY25	MSGFDEHVSIVGDWMPPSPSPRTFFSSMLGDDVSFRSISESMGDDKSGARFPCPEENNMSGSADETNRVRTSADDDHATNPGPFSEQTMSSRGGLLERMAARAGFNAPRLNTESMRSADLSQNQEIRSPYLTIPPGLSPTTLLDSPVFVSNSLVQPSPTTGKFSFAPSGNGRSSMFLMEGPEKSKDNFFENMNTSSFAFKPVTESSPSLFLGAGNKGGPSTLPPQSFPGMEVSGQSENSYPPITVEPGKTNPQNGTALHLQTDFSRSSAEKDTGGNNISSEHTTFDTVGGITEHSPPLDEQQDEDTDQRVIGDTNVGNAPSEDGYNWRKYGQKQVKGSEYPRSYYKCTHQNCPVKKKVERSHEGHITEIIYKGAHNHPKPPPNRRSAFGSSNTPSDMQY…
PnWRKY26	MEKKLEEVPVIFKTENSMANSAFSDQIPMTTFPFSSIFDMPCDGEKGLLLDMLDTQDYYGPTSALFDLLQPPPQQQQQQQPPLLSPASAAQESSEVVNTPNSSSISSSSTEAPNDDQQSKTAEEEEDHQEKTKKMLKPKKKNTKRKKEPRFAFMTKSEIDHLDDGYRWRKYGQKAVKNSPFPRSYYRCTSAACGVKKRVERSSNDQSIVITTYEGAHTHPCPVTPRGSIGMILPETSSFGGGGGGGGGDTFPFIFPQPQYQQVLQQEEEEAYFYNHPTTSPLNIRATNYNYSPSCPSQRRLISSSPNLSLFKDQGLLQDMVPFQMQVEKEGG
PnWRKY27	MAGNTADATFRSIDSPQSDYTTFEFSELLEFDEWAMEDLTKMVSGYTMNPVYAANEAGNSIGTSSRLEGPDGSVSGSGRENKDSKDRVAFKTMSEVEILDDGFKWRKYGKKMVKNSPNPRNYYRCAVEGCAVKKRVERDREDPRYVITTYEGVHNHQGPSTC
PnWRKY28	MDNYQGDLTDIISGTIGSTTTSSSGDLQPTVENSWQFNDQSSDPMIYHSDDLFGHPFSSLRDPLLLEELDSSFFTSSNSVDQDSSGFCGGSSNIFVGDNNKNIEDQQEDQIKRAAACNNSNNHNIFSRILQISPNNNIKLPIPPCESPVPRVVLKPPPPPSNSTLICNDHHMIENTGLQISSPRNTGIKRRKSQAKKVVCIPAPAPANSRPTGEIVPSDLWAWRKYGQKPIKGSPYPRGYYRCSSSKGCSARKQVERSRTDPNMLVITYTSEHNHPWPTQRNALAGSTRTQPTKNINTKNSPGSQFQKAPLSSLKEEQKQKESTNDIINNVSPSVKKEEMDEEKEIEMHNGEQLGFPNHDQIYRPELPSSINHPDQDFFADLGEIEADPLNLLFSQGFS…
PnWRKY29	MDNWEQSTLANELIQGMEIAKQLKFHLSSSTASPETQQLLLRRILSSYDNALLILTCNGSTVVQPQPVAAAVPESPISTDGSPRNADFYTGFKDHQDHRDVSKKRKALPTWKGQVRICSDTGIEGSSDDGYSWRKYGQKDILGATYPRSYYRCTYRNTQTCCATKQVQRSDDDPTVFEITYRGKHTCHQASHSVLPPASPEKQEPKHKNHHQQQQPNDMMFNLRANLRVKTEDLDKKEASDPFSFPSGIGCMTSDSQICSFSTLVDENLMGNFSPSFISPATSGSSYFSVSPYQMNSFGHFSESDHTEIVSANTSTTNSPILDLDFSIDQVNLDPNFPFHTPEFFP
PnWRKY30	MEGSSRLNSLSSSSRSAAKEEKSDESVGHKESCTRESSKEDELELAKAKMKEVREENARLKMMLEKIEKDYKSLQKRFLDSVNQEEAKNNSNNNAACSTIEDTELIVSLRLGTSPSTEPKKDDNNNIIISSFSKSAATEDHDEQLKCGLKLGLDYHLGGSKSGPTVEVSPENSLEERKNEDVSADETCPPSKASKTGRSEDDELSQQSNPKRARVSVRARCDTPTMNDGCQWRKYGQKIAKGNPCPRAYYRCTVAPACPVRKQVQRCAEDMSILITTYEGTHNHPLNVSATAMASTTSAAASMLLSGSSSSQPGLGLTPATTQPTNLHGLNVNLSRDISRTRPFYLPNTSSPTFPTITLDLTASTPSTPFNIFSSTFQSSPTPFPSKNLNFSSFESNNI…
PnWRKY31	MDVNVNTGLHLLTANVGSDDQSTVDDGVSSNVVGAKDELVQLQVELERMNTENQRLKGMLSQVSNNYSALQMHLVTLMQHQQQISRTETTQEQAPISVEGKLEEKKDGIEGQNIVPRQFIDLGPSGTHDTNDQQSLSLSEERTHSGSPMNNVEFSNNDIRNNPIARDGKRVGREESPESEGWNPNKAPKLIATKAVDQTTEATMRKARVSVRARSEAPMITDGCQWRKYGQKMAKGNPCPRAYYRCTMAVGCPVRKQVQRCAEDRTILITTYEGTHNHPLPPAAMAMASTTSAAANMLLSGSMSSADGIMNPNLLARAILPMSSSNMATISASAPFPTVTLDLTHSPNPLQYQRPLSQFQVPFQVPPPQSFSLPPTPPMPQVFGQPLYNQSKFSGLHVS…
PnWRKY32	MAVELMIGGYSNNNNNNNLVAQMEENAVKEAASGLESVGKLIQLLSQSQEQLQQQKGQIQIQIQDDVHNHQQQQRGIEMDCRAVANVAVTKFKKVISLLDRTRTGHARFRRAPVIPSLPKQRDSLSENKVYCPTPIQQIPPPIHYHPLQSETHAVIPRNGVLERKDSMSKTISFSYSPAISRANSFMSSLTGETDSKQQPSSTSSFQIGNISQVSSAGKPPLLSSCLLKRKCSLSENGGSGKCSGSSGRCHCSKRRKLRMKREIRVPAISMKLSDIPPDDYSWRKYGQKPIKGSPHPRGYYKCSSVRGCPARKHVERALDDPSMLIVTYEGDHNHSLSLAETSANLILESS
PnWRKY33	MGEFVSMEEDWGLQAIVRGSTDYFDDPAISSFGSLNYIQNNNNDDDFHFTFPDLFEANYNSNDKVLVDELDELYKPFYPMFNSFSPQAPIITSSSSSDSFPEEVLKLKPENQEIEVIQKHTIPAKSAKAASPNKSNTAHAAKYKRKNQHKRVVVQVTADGLSSDLWAWRKYGQKPIKGSPYPRSYYRCSSLKGCLARKQVEQSCNDPGMFIITYSGEHSHNHPTRRSSLAGTNRHKFTTPKSPSSVNTSTIVATPKDSSCSPTSDISEEVVILQQPIKHEQEAEGISKDAEFVISDMILNDDFFVGLEELDALISTSTFYNCSTEHFR
PnWRKY34	MGGFDDHVAIIGDWMPPSPSPRTFFSSMLGDEISGSMGDDKSGALFPGNEEHNMLVNADGKDREQTDAADCSTNPGPFSEQKMSSHGGLLERMAARAGFNAPRLNTESIRPADLSQNSEIRSPYLTIPPGLSPTTLLDSPVFLSNSQVQPSPTTGKLPFTSSGNGRSSMFMMGEPDKSKDNFLENMNTSTFAFKPVAESSPSLFLGAGAPSTLPQQSFPGTEISVQSENSYLPSSVEPGKANSLSGIAWHFQADFSQSTSEKDTGGNNISAEHRAFDTVAGSADHSPPLDEQQDEDADQRVSGDSNVGNAPAEDGYNWRKYGQKQVKGSEYPRSYYKCTHPNCPVKKKVERSHEGHITEIIYKGAHTHSKPPLNRRSAIGSSNTLGDVQQEITEQVGSG…
PnWRKY35	MEKKQKVKAEEDPTQCSSDPNLLLADLLDFGGDQKSSLGFMELLAIQDYNNTSSIFDILREEHSAPPPPAGQASTNPADSSEILNTPATPNSSSVSSVSSGAPEQSKIVIEQQGHQQHKTKQQLKAKKTSQKKKQREPRFAFMTKSEVDHLEDGYRWRKYGQKAVKNSPFPRSYYRCTTSSCNVKKRVERSFEDPSIVVTTYEGQHTHQSPVMPRGISPAGFPPGSGISAAGSAGFHLPVQMNLLSHHGQPHFNNLAVPFNFGYNMMINGCTNPNVSASMNDRGFVGTPAAMAFLRDNGLLQDIVPSVMRTEDQ
PnWRKY36	MDGRINPFVSEQEDYENSPENSQESPPSGLFSDSKMTSTSSPRRSRRAIQKRVVSVPIKDVEGSRLKGEMSTPPSDSWAWRKYGQKPIKGSPYPRGYYRCSSSKGCPARKQVERSRADPTMLMVTYSCEHNHPWPASKNNHNQNHNRNNNNNNNQDITPSTAASINTSSTNVTTPNFEEDDQNPTIFPTDEKFNNLEGSLISEFGWFMDLDSNSSTMLESPFLARDCIGDADIATIFSTREEDESLFADLGELPECSVVFRRGVMGREEERRRCSLTPLCRTTG
PnWRKY37	MSSKQERDLYYHDPFHDHHQFLTTNSSSIAPHLPSPYMTFTECLNGSTDYNTLATAFGLSPPSSEPFLSTPKDDQKPKMDAGDTPVTPNSSVFSSSTEAGDDEESNNSKKDKQSKGTGEDGVLESTSKKVSKLKKKGEKKEKEPRFAFMTKSEVDHLEDGYRWRKYGQKAVKNSPYPRSYYRCTTQKCTVKKRVERSFQDPSVVITTYEGTHNHHLPATLRGNVAGMFPHSMLNFPAQVNGPGFPQYQEFLVQMPPMNFPIYNYGGSGTSSSNLTPLQQLQLSDYGLLQDIVPSMGFKQEP
PnWRKY38	MEDSQSYSNSHSHSHSNRASRDPNSDAGAGAGAGGAGPYSGAGSNGARYKLMSPAKLPISRSTSITIPPGLSPTSFLESPVLLSNIKAEPSPTTGSFFQSHLMQGFGGSAAFSLSGNCSNSSPFDEQKSNCFEFRPYTGSNPVSGLSSAGPAISSGFYQQKIDPREQIQDPCQFRSFVSVPLVNSEVSASKEFSQCAPVNMSNSRVSVPAGVEYDELNQRGHSNMGNHPPQSDHNDTVPSVTPEKSSDDGYNWRKYGQKLVKGCEFPRSYYKCTHPNCEVKKIFERSLDGQIKEIVYKGTHDHPKPQPSRRITAGALMSVQEEKTVKASSLTGQGDYSTIYTQTPDNDLNGTPLSSPRGANANNMDVASPLGDDVDDDDQFSKRRKTDVGSIDIMPVVK…
PnWRKY39	MDFFAHKKDDHHKYKGLTDNNTDADDDKAALCGPPFNVNTGLHLLTAYTSSDQSIVDDGISPNSEERRVKSELAVLRAELERMNTENQRLRDLLNQVTNNYNTLQMHLVTLMQQRNQKTAAEDELEQAGDHGTNIKVDQLVRQHSGSGNMVPRQFIDLGLGGPLNAETDQEPSLSSSEGGDPSRARINNNNNNNNNNTEDTEDEGSQVWGGPNKISRLNPAKNVDQATEATIRKARVSVRARSEAPMITDGCQWRKYGQKMAKGNPCPRAYYRCTMAAGCPVRKQVQRCAEDRTILITTYEGNHNHPLPPAAMAMASTTSSAARMLLSGSMPSADGIMNSNFLARTLLPCSSSMATISASAPFPTVTLDLTQSPNPLQFQRSQNQFQLPFQNPQQQNFS…
PnWRKY40	MSEKVPYNLKPVQSPDGVIDSSQSNQERSSVSILRETSNQEGSSVSILHETELDNLRQRQSPDSGTRTAQSCKEGSSLSTVPKKELENIEQTQSPNTSILASETNQDGRSLPIIPENLLDLHPGIRIPTTQSDQEKFSLSIRPEKVLGKLPLRRNPDIMVPALQSVEEGNTLSKIPEKPSEDGYNWRKYGQKLVRGNQFIRSYYKCTFPNCPSKKQVERSHEGNITNINYRGKHEHPKPQQSSQIAVSIQARRPNKPSLTKSEDESSDVHNRASHQIVPIETPKISTVETSVDVMEGAAPESIKTRDEVDHDEDLGSKRQKRDISTVDTLALANRINDESRLVVKTTSLVDIVNDGYRWRKYGQKLVKGNPNPRSYYRCSSTGCPVKKHVERASHDPKV…
PnWRKY41	MAVELMSTGYRNENFGAKMEENAVQEAATAGLQSVENLIKILSHSQQYNHQNPNISSSATAAMDSGNTDYRAVTDVAVNKFKKFISLLDRNRTGHARFRRGPILNNQHRPDQTQTHESEPMIQSVTHQHNHQTAEKEQICNVSRIYCPTPVQRLPPLPLPLPLPLPLPLPLPLSHNHNHHQLVKNVSMEKKEPITTINFSATAAVVAAASPATSFMSSLTGDTDGSGFQITNMSQVSSASRPPLSSSSLFKRKCSSMDDSAGKCSGSSGRCHCPKKRKSRVKKVVRVAAISMKMSDIPPDDFSWRKYGQKPIKGSPHPRGYYKCSSVRGCPARKHVERALDDPAMLIVTYEGEHNHSHSINDNTPPASLVLESDGPKQS
PnWRKY42	MAKGSGLSIDPPHPLTLFLPNNPTSTVIINSFPSQDHRHYHKWKLDQPSPPPLMDSSSPSTVRFPVNLNCITHDHDQEYHSLPSDDKRPIIDEMDFFADKNDHHSKVTDNDISHDSNDHKVLCVPSDLDFNVNTGLQLLTANTSSDHSMVLDDGLSPNSEKKRVKSEVAAELERMNTENQQLRDLLNQMTNSYNTLQMHLVTLMQQQHQKAADHHELEQGDGSNNKVELGRQQSSNNMVPRQFIDLGLGGQINGDDPDHREPSLSSSEGRCGRDRSQSPINNVNNNVDDEDTPDQVWTGPNKVSRLNPSNKSVEQATEATIRKARVSVRARSEAPMITDGCQWRKYGQKIAKGNPCPRAYYRCTMAAGCPVRKQVQRCAEDRTILITTYEGNHNHPLPP…
PnWRKY43	MAVDLVSIQKMENHLGIHESAAAAEMKTIEQQLFRILQSHHQQIQLDFSKKAVNRTGHARFRRRPSDPSTSSQSEPFTPIQLKPIPKPCDSKISEECKTKNTPISSGSSSITGEEGTVSNGKRGLLNTAAAPAPRVYSSRKPPLPSSHRKRCRDLEPTDGISGKRSISRGCHCCKRRKTVEIRRVTTTKGGSSSIPADEYSWRKYYQKLIPGTLFPRGYYKCSSVKGCPARKHAVRSQDDPTVLVVTYEGEHRHNRWILPGRLNRSGSVVGILVESK
PnWRKY44	METLFDGGPGLSPGPMTLVSNFFSEYYPDSDSCSFSQLLAGAMASPVGRPNLLAGNSSKEMNSGDGSDKKMGFKQNRPMNLVVAQSPLFMMPPGLSPSGLLNSPGFFSPLQSPFGMSHQQALAHVTAQAALSQSYMHMQAENQPSTLPASAENLTQHPSSAPSSTVQQQIHAAKLEAESSKMELSEVLHSDKKSLPASLGTDKPGSDGYNWRKYGQKQVKASEYPRSYYKCTHLNCPVKKKVECSPSGQITEITYKGQHNHELPQSNKRTKDGGDRGRIVNVEEKLEPDLPGQMESSRLDERQLLGSAYHADDAKLGVNIEVGVLESASSHKAVTEPRIVVQTRSEVDLLDDGFKWRKYGQKVVKGNPHPRSYYKCTYAGCNVRKHVERASTDPKAVIT…
PnWRKY45	MDNSPSTKSDSMNISGEIPETQASKKRKLAQKTVVAVKIEENENGKQKSEGPPPSDCWSWRKYGQKPIKGSPYPRGYYRCSTSKGCSAKKQVERCRTDASLLIITYTSTHNHPGPKDQKQEEPKIQITQENNLTVPEKEDQQEEDPKEQEEEDEEKEKEQQSLFFDEDGASEKITSNFHYCQSPFNSSDHQDIIINIKHEDIPFTEHLENVLFDEKENPLCYPHLMTFSTQKSEENDFYDELGELPISSSFTSSFMRSNFFEDRILIQLP
PnWRKY46	MSDQQPARDLYYHDPFHDPSSLMTFTECLHGSTDYDTLATAFGLSSSSSEPFSTPKDDQKPKMETGETPVTPNSSVFSSSTEAGDDEEGNNISKKDKQPKVTGEDGGESSKKVSKAKKKGEKKEKEPRFAFMTKSEVDHLEDGYRWRKYGQKAVKNSPYPRSYYRCTTQKCTVKKRVERSFEDPSTVITTYEGTHNHHLPATLRGNVAGMFPHSMLNPALAGGPSFPHQEFLVQMPPAMMNNHPIYNYGSGSGITSSSIYHHHQQQQNNTLTPFQQLQLSDYGLLQDIVPSMGFKQEP
PnWRKY47	MEATLGKISGHEGEVKEEKRITDSNFDEEEDCKVDEMLIKVDNGRKDQTDCNMRLPSPNTKEFISCAKQDNELELAKTEMDKVRQENQRLKMYLDQMMKDYKNLQNQFHKIVHQEAPMKSTDTITNDQQMAAEEPEFVSLSLGRSSSSEIRMRDDHDQKHRKVESELNHIEQDKEEDGLGLGLDCKFEVTAPSVPNKSGRAESSANPSLEEEVKEETGERILPSQKIMKTMRSTGDDDDDDEVISQQNPAKRARVSVRVRCDTPTMNDGCQWRKYGQKIAKGNPCPRAYYRCTVAPTCPVRKQVQRCSDDMSILISTYEGTHNHPLPNSATSMASTTSAAAVMLLSGSSTSGSTGPNPSSTASSTTAAAQLHGLNYYLSNSKPQFSLPNPSNSSSPSCP…
PnWRKY48	MEVEEANKAAIESCHRVLSLISHPQDHQIQYRDLMVETEEAVFKFKKVVSTLNGGLGHARVRKGKKINTPFPQNILLEESPIGRNDFEPKALQLLPTSSLGIPIHDMGSNVKSSLSLGNSSLELSSNGKNHLQLAQQTPPPQNFHFLLQKQQQQKYQLQQQQSKQQAEIMFRRSNSGINLNFDSSTCTPTMSSTRSFISSLSVDGSVANLDGSVANLEGNAFHLIGATRSLDQSSYQHKRRCSARGDDGSVKFGSSSRCHCSKKRKHRVKRSIKVPAISNKLADIPPDEYSWRKYGQKPIKGSPHPRGYYKCSSMRGCPARKHVERCLEDPSMLIVTYEGEHNHPRLPVQSTTT
PnWRKY49	MEELMKSTWSEEELVRELLDDESPLIFMLPQEEITDYSNSKYPSSNDTLLLNQPMSDPGPTIEEEEGHVNESGLSVTSTDHHHNYFNHSQTRSNSMLERGVCKGESKYTLQIKSCGNVMADDGYKWRKYGQKSIKNSSNPRSYYKCTNPRCSAKKQVQRSTDDPDTLIITYEGLHLHFTYPFFLLGQPDHPESSPKKPKKSIPQVQDYEHDQQIQEEEEEEEEERLQNVETGPTQATVLAQEEVGSQGLLEDIVPLVIRNPQINTSSSHSSSGSTCPPSPPTSPPYFPWSPYDYSPLCFDIGSAVSDTYRVRNESVNAWNARVDGGFGLVRGYLTSIGAGSGRQILSPTYLSELDSVFKNPRLRRLFCSEAPKRKNYEKYHPKNKKEVPKGNKQKSGSK…
PnWRKY50	MNDKDKVDPATDYPTELSWSLGGGDSDGVYFFGSNYRDSSILSEFGWNIQPDNSVATGVGLDRMDYNLAESGTPATSAVWCGGGEPVVEAKPAENTQSVSSSSWEDVPEKSTGSAGSAEKATPETARKVNKKGVKRVREQRVAFMTKSEIDHLEDGYRWRKYGQKAVKNSPFPRSYYRCTNSNCTVKKRVERSCEDPSIVITTYEGQHCHHTVGFPGGGVMKIHYNNNDQAAFGRQLIINSSSASHYFYNYPAAGPVAGSVLGFPREGTQISSGESTPRLPTDGLLGDIVQLHPSWIP
PnWRKY51	MVTSREGVSDEISSHKFQQRENFDTGLHDSVSNQKQSLLSVLPEKESGKLQQGQNPSTEPVALQISQESNTLPVIPEVVPNNLKPQSPDVVIDASQSTEEGSSMSVVRETEPDNLHQRQSLDSGNLTSESCQEGSSLSTIPERELDNLQQTQSPNTGTLSSETNQDGRTLPIMSEIVPEQRQDPDIELPASQCDQEKFTLSIKPEKILGKLPLRRNPDIGVPTLQSAQEGNTLGKIPEKPSQDGYNWRKYGQKLVRGNQFVRSYYKCTFPNCPAKKQVERSHEGNITNINYRGKHEHPKPQHGPLIVPIQARRPEKPNLNKTEEESSDVHSETPRHVAPVETPKLLIAEASADVMESAASQSTKTRDEVDHDGNPKSKRRKKDISSADNTLALANRTNG…
PnWRKY52	MTSSFGELLGRPNINEDFGSNWGFEISKPTKSSFQTPFSPPPVSPSSYLAFLDSPIQVSSSNILASATNGNLTSFKEENRNYSDFSFPTQTRPATSSSSSSSSPPFISANRNPLGESLKRQQGEWNFNKPAKETEFSLDKTMVKSDLGTIQRFSPEMATTQTNMQSNAALQSNQIHYTQSSPSNREQRRLDDGYNWRKYGQKQVKGSENPRSYYKCTFPNCPTKKKVERTLNGHITEIVYKGNHNHVKPQSTRRSSSQSYQNSIGKNSEILVQQGSLLENARLDSVTTTPENSSISFGEDDLDQGSMSKSGDDDENEPEAKRWKGEYDNEAMSALGSRTVREPRIVVQTISDIDILDDGYRWRKYGQKVVKGNPNPRSYYKCTYVGCPVRKHVERASHD…
PnWRKY53	MEYYNRFVHDQDDSPETATGSPLSGDDTIMADTPSPKKSRRIAGKRVVTVAIADGDVYPPADSWAWRKYGQKPIKGSPNPRGYYRCSSSKGCPARKQVERSRKDPTVVVITYACEHNHLIPSTTKHSQTTTTIPVKFPPEEVVVFANQTDLEPDNIDFAEFVTDFGYFTNITSVILESTVITSPRCMEPDTAVIFTRGDDEDSLFADLGELPGCSLIFQQ
PnWRKY54	MEDDWDLYAVVRGCSYSSSSAATNSSSSSSFTTGAATSSCSTDVFSLSGFQTEQENDQFLYFSDLQELPRSNNNIEELHDLFKPFCSPRIPQITIPISPLSVLQDLSQQPIQQEKQKQKQILVGSRSTTFAAAAAAGTTRHNPQNPRSKRRKNQMKRVCQVPAEGLSSDMWSWRKYGQKPIKGSPYPRGYYRCSTSKGCLARKQVERNRSDPNMFIVTYTAEHNHPIPTHRNSLAGSTRQKPATSETVTDGDTSKPTCSTPISPAASLSPGTEKLDVEEEDDEFGGSDMALSDDFFMGLEEITSPIAGDGFSDHFPFPWSANNATTTAAGGV
PnWRKY55	MDENKNSSEVLEEEVNNLKPEKYEEDGIEEEGEDDDDDEEEEEEEFDDENQQRQLHELESSRTPITTDSNVAQLETLVVPENDLQFDLITSSHLLSEVPVEYTLQPHDSAEFKHQTRVCQQQALVSVATRTDHEHLLNHLQLSGCQNSSLELSPTSVSQSILSVPRPTLQEQRVSPLGNSNGICVSEVNQKNSSYSKTVSTAPSVEAFSVEGYNWRKYGQKQVKSPQGSRSYYRCTYSQCYAKKIECCDNSSSVIEIIYKSGHNHDPPQKINCTRERRLALSVVPVVGSNNTSHPVRTLSNTEPATSSGEMMQEKTPVPETKQQNLSGSDGIAQVNVKEEHIGKPNLKRRQVSGCNLIFVPKSENAEFEAVYQFNLIFLFWIIRLKKNSVAYPGPNVKP…
PnWRKY56	MDTNCNWEQNILANEIIQGMEIAKQLKFHLSSSTSSPQTQEMLLQRILSSYDNALLILNWGGSSVAQPPQPQQGAKATAMPESPISVDGSPRIGDSNTGFKDQQEQDNKYVSKKRKALPTWTDQVRICSDNGIEGSSDDGFSWRKYGQKDILGAKYPRSYYRCTYRNTQTCWATKQVQRSDEDPAVFEITYKGRHTCHQASHAIAPPASPEKQEQKHKNHYNNHQQQQHPDENLFNLRANLRVNSEDLNKKDMYDPFSFPSAFGCLTSESQLSFSTPVNDNLTGSFSPLISPATSGSPFISPATSGTSYFSVPPYQINSFGQVSESDHTEIISANTTTTNSPIMDLDFSLDQVDLDPNFPFNTPGFFT
