# Supplementary material for: Genome-Wide Identification of WRKY Transcription Factors in the Asteranae
Source: Plants (Basel). 2019 Oct 1;8(10):393. doi: 10.3390/plants8100393 (PMC6843914; doi:10.3390/plants8100393)
Supplement: Supplementary file 1 [file plants-08-00393-s001.zip › Table S3.xls]

## Sheet: Sheet1
Table S3. WRKY synteny gene pairs between carrot, globe artichoke, sunflower and lettuce genomes
Gene name	Chr	Gene name	Chr
DcWRKY1	1	CcWRKY11	2
DcWRKY21	2	CcWRKY6	2
DcWRKY61	8	CcWRKY35	11
DcWRKY14	2	CcWRKY31	9
DcWRKY39	5	CcWRKY49	15
DcWRKY53	7	CcWRKY48	15
DcWRKY51	6	CcWRKY21	6
DcWRKY59	8	CcWRKY59	17
DcWRKY57	7	CcWRKY58	17
DcWRKY58	8	CcWRKY15	3
DcWRKY1	1	HaWRKY28	6
DcWRKY5	1	HaWRKY28	6
DcWRKY12	2	HaWRKY58	10
DcWRKY14	2	HaWRKY21	4
DcWRKY14	2	HaWRKY32	6
DcWRKY16	2	HaWRKY41	8
DcWRKY27	3	HaWRKY57	10
DcWRKY27	3	HaWRKY93	15
DcWRKY32	4	HaWRKY70	10
DcWRKY32	4	HaWRKY72	10
DcWRKY33	4	HaWRKY55	9
DcWRKY39	5	HaWRKY58	10
DcWRKY34	5	HaWRKY99	16
DcWRKY34	5	HaWRKY56	9
DcWRKY49	6	HaWRKY81	12
DcWRKY49	6	HaWRKY101	16
DcWRKY46	6	HaWRKY104	16
DcWRKY49	6	HaWRKY22	4
DcWRKY54	7	HaWRKY40	8
DcWRKY5	1	LsWRKY9	3
DcWRKY4	1	LsWRKY21	4
DcWRKY2	1	LsWRKY44	7
DcWRKY4	1	LsWRKY38	7
DcWRKY15	2	LsWRKY13	3
DcWRKY19	2	LsWRKY10	3
DcWRKY21	2	LsWRKY15	3
DcWRKY18	2	LsWRKY21	4
DcWRKY14	2	LsWRKY19	4
DcWRKY16	2	LsWRKY17	4
DcWRKY6	2	LsWRKY35	6
DcWRKY6	2	LsWRKY34	6
DcWRKY14	2	LsWRKY37	7
DcWRKY18	2	LsWRKY38	7
DcWRKY12	2	LsWRKY60	9
DcWRKY25	3	LsWRKY25	4
DcWRKY23	3	LsWRKY50	8
DcWRKY24	3	LsWRKY51	8
DcWRKY27	3	LsWRKY56	8
DcWRKY26	3	LsWRKY60	9
DcWRKY27	3	LsWRKY61	9
DcWRKY33	4	LsWRKY1	1
DcWRKY29	4	LsWRKY29	5
DcWRKY32	4	LsWRKY31	5
DcWRKY29	4	LsWRKY43	7
DcWRKY29	4	LsWRKY55	8
DcWRKY32	4	LsWRKY73	9
DcWRKY42	5	LsWRKY1	1
DcWRKY38	5	LsWRKY7	2
DcWRKY34	5	LsWRKY22	4
DcWRKY42	5	LsWRKY23	4
DcWRKY44	5	LsWRKY32	5
DcWRKY35	5	LsWRKY27	5
DcWRKY41	5	LsWRKY46	7
DcWRKY44	5	LsWRKY46	7
DcWRKY37	5	LsWRKY43	7
DcWRKY37	5	LsWRKY55	8
DcWRKY44	5	LsWRKY74	9
DcWRKY46	6	LsWRKY30	5
DcWRKY49	6	LsWRKY46	7
DcWRKY51	6	LsWRKY55	8
DcWRKY49	6	LsWRKY74	9
DcWRKY55	7	LsWRKY14	3
DcWRKY55	7	LsWRKY26	4
DcWRKY56	7	LsWRKY22	4
DcWRKY54	7	LsWRKY16	4
DcWRKY57	7	LsWRKY27	5
DcWRKY54	7	LsWRKY58	8
DcWRKY60	8	LsWRKY20	4
DcWRKY62	8	LsWRKY36	6
DcWRKY61	8	LsWRKY35	6
DcWRKY64	9	LsWRKY36	6
HaWRKY2	1	LsWRKY33	5
HaWRKY72	10	LsWRKY31	5
HaWRKY73	10	LsWRKY29	5
HaWRKY57	10	LsWRKY61	9
HaWRKY58	10	LsWRKY60	9
HaWRKY84	13	LsWRKY72	9
HaWRKY86	14	LsWRKY7	2
HaWRKY105	16	LsWRKY20	4
HaWRKY99	16	LsWRKY22	4
HaWRKY104	16	LsWRKY30	5
HaWRKY101	16	LsWRKY46	7
HaWRKY109	17	LsWRKY13	3
HaWRKY112	17	LsWRKY19	4
HaWRKY10	3	LsWRKY28	5
HaWRKY7	3	LsWRKY42	7
HaWRKY9	3	LsWRKY72	9
HaWRKY15	4	LsWRKY1	1
HaWRKY21	4	LsWRKY37	7
HaWRKY17	4	LsWRKY56	8
HaWRKY24	5	LsWRKY38	7
HaWRKY25	5	LsWRKY55	8
HaWRKY28	6	LsWRKY9	3
HaWRKY29	6	LsWRKY10	3
HaWRKY39	7	LsWRKY4	2
HaWRKY37	7	LsWRKY34	6
HaWRKY40	8	LsWRKY58	8
HaWRKY41	8	LsWRKY53	8
HaWRKY42	8	LsWRKY52	8
HaWRKY45	8	LsWRKY62	9
HaWRKY51	9	LsWRKY71	9
HaWRKY52	9	LsWRKY71	9
HaWRKY39	7	CcWRKY3	1
HaWRKY4	1	CcWRKY34	10
HaWRKY83	13	CcWRKY35	11
HaWRKY38	7	CcWRKY36	11
HaWRKY32	6	CcWRKY40	12
HaWRKY41	8	CcWRKY43	13
HaWRKY42	8	CcWRKY44	13
HaWRKY108	17	CcWRKY50	15
HaWRKY109	17	CcWRKY48	15
HaWRKY28	6	CcWRKY51	15
HaWRKY10	3	CcWRKY53	16
HaWRKY84	13	CcWRKY57	17
HaWRKY9	3	CcWRKY57	17
HaWRKY17	4	CcWRKY5	2
HaWRKY99	16	CcWRKY16	3
HaWRKY51	9	CcWRKY14	3
HaWRKY52	9	CcWRKY14	3
HaWRKY56	9	CcWRKY16	3
HaWRKY15	4	CcWRKY17	4
HaWRKY2	1	CcWRKY18	5
HaWRKY53	9	CcWRKY24	7
HaWRKY57	10	CcWRKY32	9
HaWRKY58	10	CcWRKY31	9
CcWRKY3	1	LsWRKY4	2
CcWRKY2	1	LsWRKY5	2
CcWRKY4	1	LsWRKY38	7
CcWRKY34	10	LsWRKY3	1
CcWRKY36	11	LsWRKY34	6
CcWRKY35	11	LsWRKY36	6
CcWRKY37	12	LsWRKY16	4
CcWRKY40	12	LsWRKY19	4
CcWRKY38	12	LsWRKY17	4
CcWRKY39	12	LsWRKY18	4
CcWRKY41	12	LsWRKY20	4
CcWRKY42	13	LsWRKY12	3
CcWRKY42	13	LsWRKY58	8
CcWRKY45	13	LsWRKY50	8
CcWRKY43	13	LsWRKY53	8
CcWRKY44	13	LsWRKY52	8
CcWRKY46	14	LsWRKY39	7
CcWRKY51	15	LsWRKY9	3
CcWRKY48	15	LsWRKY13	3
CcWRKY49	15	LsWRKY12	3
CcWRKY50	15	LsWRKY11	3
CcWRKY56	16	LsWRKY15	3
CcWRKY52	16	LsWRKY35	6
CcWRKY52	16	LsWRKY34	6
CcWRKY60	17	LsWRKY44	7
CcWRKY59	17	LsWRKY46	7
CcWRKY57	17	LsWRKY72	9
CcWRKY58	17	LsWRKY73	9
CcWRKY59	17	LsWRKY74	9
CcWRKY11	2	LsWRKY48	7
CcWRKY9	2	LsWRKY49	7
CcWRKY10	2	LsWRKY47	7
CcWRKY5	2	LsWRKY56	8
CcWRKY6	2	LsWRKY55	8
CcWRKY8	2	LsWRKY57	8
CcWRKY16	3	LsWRKY22	4
CcWRKY15	3	LsWRKY23	4
CcWRKY12	3	LsWRKY70	9
CcWRKY13	3	LsWRKY69	9
CcWRKY14	3	LsWRKY71	9
CcWRKY17	4	LsWRKY1	1
CcWRKY18	5	LsWRKY33	5
CcWRKY21	6	LsWRKY27	5
CcWRKY22	7	LsWRKY26	4
CcWRKY23	7	LsWRKY25	4
CcWRKY24	7	LsWRKY24	4
CcWRKY26	8	LsWRKY31	5
CcWRKY27	8	LsWRKY32	5
CcWRKY32	9	LsWRKY61	9
CcWRKY31	9	LsWRKY60	9
CcWRKY29	9	LsWRKY66	9
CcWRKY30	9	LsWRKY64	9
CcWRKY28	9	LsWRKY66	9
CcWRKY33	9	LsWRKY62	9
