# Supplementary material for: Genome-Wide Identification of WRKY Transcription Factors in the Asteranae
Source: Plants (Basel). 2019 Oct 1;8(10):393. doi: 10.3390/plants8100393 (PMC6843914; doi:10.3390/plants8100393)
Supplement: Supplementary file 1 [file plants-08-00393-s001.zip › Table S4.xls]

## Sheet: Sheet1
Table S4. WRKY coding sequences of globe artichoke, sunflower, lettuce, carrot, ginseng and P.notoginseng
CcWRKY1	ATGGAGAAAAATGACACAATTTTGGTCGAAACCCTAACAAGAGGCAGAAATTCTGCAATAAGGCTGCTGAATTTGCTTCGCCGGAAAGAAAATGGCGATGGATTGGTTTCTGCTGATGACCTTCTCAAGGAAATATTCCGATCTCTTGTCGATGGTCTTTCCATGTTAAATTTTTCCGGTCCCGGCGAGGATTATAGGGTTCAGGCGAGCCCCAGCCAAGTGGGTTTAGCGTGTTCCGTCAATCAGTCATCGGAAGTTTTCACCGGCGACATTGGGAAGATACCACCGCCGTCTGAGAATAAAGGCAGAGGTCGTTATAAGAGAAGTGATACCATTGCAGATGATTATGAATGGAGGAAATATGGACAAAAGGAGATCCTCAACTCTCAATTTCCAAGA…
CcWRKY2	ATGGAAGAGATTGTTTCTTTGATCTTTCATGGGGGGAAGTTAGTTAAAGAGCTTGAAGAGAGCCTACCCAACATAGCAAACCAACCCCATGTTCTTATTAGTTCATGCGATGAGATAAGTAGGGTTTTTGGCAACGCGAGGGAACGGTTGACGTTGGCGGTGCAGGACTACGGCACCCACCACGAGTCGCTACCACAAATGGAGGTTGGTGGTGGATCAGTGCCGGAATGGCTAAGGAGTTCGCATGCAATGGATATGGGGCTACATGAACAACTAGCTCACCATCAACACCATGGTTTCGATGCCATTGCTGGCCAAGAGTTGGGTGGTGGAAATGTCGAGGCTGTAGCGACCGATGTAGCTCAGTCTTCATTGCATCGACCCCGAAGAAGAAAACAT…
CcWRKY3	ATGGAGCTTCAAGAGGCTGAAAGGACGGTTATAGCAAAACCAGTTGCTTCAAGGCCTACCATTTCCAATTTCAGATCATTCTCTGAGCTCCTTGCTGGTGCCACTAATGGCTCACCCTTGTTGGAACCCACGATTACTGCCATCAGACCGAAGACGGTGAGGTTCAAGCATGTCACGAACTCTCAACCGGTTGAGACGGTTTCTTCTCAGGCACAGTTAGACAGAACTCAAGCTTCCCATTTGTCTGATAAGATTGTGAAATCAAACCACACATCTCCTTTGCTATACAAACCCTTGGCAAAGACGGTATCAAGAACAACCATTAGTCTGTTGGCAAACATGGGAACCTTTAATACAAGTCGTGAACAAGCACTAGCTGCTTCACAATCAGAGAATGCG…
CcWRKY4	AAGGTTGTTGTCAAGAATGAGAATTTCCATGCTAATGATCTTGATGTAAATACGGGTTTGAATCTTGTTACGCAAAGTGATCGATTTGATGGGATCTCGTCAAATGGGGATGAAAATCGAACAACAAATAAGTTGGCAAATCTACAAAATGAGTTGCAACAAATGAACATAGAAAACCAAAGGCTAAAAGAGATGTATTTACAAGTGAGCAACAATTACAATGCCTTACAAATGCATCTAGTGACCCTAATGCAACAACAAGAACAAGAGATGAGAAATGCAAGCATTCAAAATCAAGATCAAAACGTCGATCGTCCTTCTCATCAAGGTCCGGTAACGGTTCCCAGACAGTTTATGGAACTCAGACAAAGTACCAATGAAATGACGTCTCGTGATTCT…
CcWRKY5	ATGAAAATTCTTAGCTTGTTGGCTCAGCCCCAAGATCAGGTTCAGTCCAAAAACTTAAAGATACAAACAGGGGAAGCAGTGGTTAGATTCAAGAAAGTTGTATCTCTACTTGATAATGGCTTAGGTCATGCTAGGGTTAGAAAGGTCAAGAAATTTTCAACCCATATCCCTCAAAACTTACTAATTGACAACCCCACCAGAATCATCCCCAGAACAGATCACCAAAACCCACCAAAACCCCTTCAACTTCTCCTTGAGGCTCACCCAATTCAAGAAATTGGTCCAAATGCTGTTAAGAACAACACTCTTTCTTTAGGGAACCATCAACCTTCACTCGAATTGAGCTCTAATGGGAAGTGTTCCATCCAACTTTCCCAAAATACCCCTCACCACCACCCT…
CcWRKY6	ATGGCCGTTGATTTTGTCGGCATTCAATCCGCCGAACACCTCAATCGCATATTCCACCTGAACAATCATGATTTCGCCCTGTCCTCTAATTTCAAACAAGCTGTCTCCGCCTTGAACCGCACCGGCCACGCTCGTTTCCGCCGCGGACCTTCACCCTCACCGTCTTCCTCAGATTCACACGCTCCTTCCACTTCTACGCAATCGGCGCCGGTATTTATCGGTTCAACCGGAGCGTCGAATGAGTGCTCTTTTAGTAAGTCGGTCACGGATACGACGACGTCGTCCCGGTCAACGAACTCGTCTTCTTTGATATCTCCGTTGATCGCAGGAGAAGAAGGCAGTGTTTCAAATGGTAAACAATTTCCTTGTTTAGGTATAGTAGCTCCGGCGCCGGCGTTT…
CcWRKY7	ATGGATGATGACAGTGATCGAAGCTCCGAAGAAACTCAATTGGAAGAAAATTCAACAGCAGAGGACGCGAACAACCTCGACGATGACGACGCTGAAGATTCCGCCGGGGTTGATGAAAACACTGATGATCAAAGAGATGTTAGTCCACTAGAAATTTCTCATGTATCAGCCGAAGAAGATTTGAGAACTTGTCGATCTTTGACCCTAGTCTCTGGTTTGTCGGAGGTGCCGGTGAAATACGAGATGCGACGGGATGAGTTGGAGCACTTGAAGAATCAACTTCAAGGGAGTCACCAAGAAGCCTTAGCAACTGTTATAGCTCAGGCTGCTCAGGCTCATTCCGAGAGTCAGCTCAAATTGCCGGGGGTCCTATCTTCGTCCATAGGATTATCATCTATG…
CcWRKY8	ATGGCTTCTTCTGGTGGCAGTTTGAACCCTTCCACTACCACTTCTCAGTACCCATCTTTCTGTTTCTCTACATCTTTCACTGACCTAATGAGCAGCAGTCATGAAGATTCCAATTGGGCTTCTCTGGGTGGTGGCAACAATGGAATTGAAAGCCCTAAACAGCCCCCAACACCCTTTTCTCCATCGTCGTTTCTTTCTACACCAACTGCTGCTGGTTTCAGCTCAAATCAGTTCTTGGATTCTCCTTTCTTTCCTTTCAATTCTAATATTGTTCCATCTCCAACAACTGGAAACTTTCCTGAAGAGACCAAGTACTCTGATTTCTCGTTTCTACCACAAACAAGGCCTCTTTCTTCCAAGATGGAAGAACAAGTGAAAAGTCAACCACAAGACTGGAGC…
CcWRKY9	ATGGAAGACCAAAATACTAGTCGCTCCTCCACCGGCGGTGGTGGTGGCGGTGGCGGTGGCGGTGGCGCTAGGTATAAGCTCATGTCACCTGCTAAACTCCCAATTTCAAGGTCCACCTGCATCACCATTCCTCCAGGTCTCAGCCCTACCTCCTTCCTCGAATCCCCCGTCCTCCTCACCAACATTAAGGCAGAGCCATCTCCGACCACTGGTTCTTTCTTTAAGCCTCAACGGATGCAAGGATCGATCTGCTCTGCAGCTTTCTCATTAAATGCCAACTGTTCCATGGCCAAGTCCTTAAATGACAGTGAATCTAGCTTCTTTGAGTTCAAACCACACACTATGTCTGCTTCAGTTTCAGGGTTTTCATCTGCTGGACTTCAGGTTACTGCAGGTTTT…
CcWRKY10	ATGGAAGCTCGATGTGAGAATATGGTTCTTAACTCATTCGATGGTCACAAGTTTCCGCTCACTACGACTACTATCCATGAGAATGGATCATCCATCATCAATGAAATGGATTTCTTTTCAAACAGTAACAACGACAACAACAACAACAACAATCCATTGATGAGCATTCATGTTAAAGAAGAGAAAGAATATGATCAACAACTCCAACTCAACTTGAATCTTGCTATTCTACGGGAGGATCTCGCGAAAATGAAGAGAGAAAACGAAGGTTTACGGTCGATGCTTGCTCAAGTTAACGAAAAATATGTTTTCTTGCATAGAATCATTCAAGAAAAAATGGTTACTCGCGAAACGATAGACGAAATGAAGTCGATTATGACAAAAGACGATACGAAGCAA…
CcWRKY11	ATGGGTGGATTTGATGACCATGGTGGGATAATTGGAGATTGGATGCCTCCTAGTTCTAGCCCACGATCTTTCTTTGCGGCTATGTTGGGTGATGATTCTGGTTCAAGAACCGTATCCGAGCCTCCTCCGAAGCCTGATAACAACAATGATAGTGGGTTTACTTTTCCTGGACCAGATAGGCAAGGTGGGTCTGAAAATGGTGACGGAAATCAAAGAGGACTAACCGTTGATCAAGCAACGAAAAAGGGTGAATTTGGTGAGCAAAGAATGAGCTCGAGGGCAGGTCTTGTTGAACGGATGGCAGCTAGAGCTGGTCATAATGCTCCTAGATTGAATACTGATATCATCAAACCTGCAGATTCTTTGCAAAATCAACAAGTTCGATCGCCTTACTTGACT…
CcWRKY12	ATGACGGAGAAAGATGAGAACGGAGGGGATTGCGGTGATGATGATGAATGGGGGGATCTGATTACGACTCCTAATCGTTTGATTTCCGACGATTTTTTGGTTTTGAAGGCTGAAAATATTGGTAATGATGAGGAGAAAGAGGGGAAATTAGAGGATCAGGAGCAGGAGAGTAGGGTTTGTAGTGATGGTAAGGATAACGATGTTGATAGTATGGAGGGGAGAGTGAAGAGTTGTAGAAGAGTTAGTATTGCAGAAAGAAGGGCTGCAAAACGTGGTTCTGATGGCGATTCTTCGAGCATCAGTGTTTCAGTATCTTCATCGCCTGCTACTGCTTGGTCTCAGTTCCTTACGATACCTTCCGGCATTAGTCCTACGTCATTGCTTGAGCTTGATTCACCT…
CcWRKY13	ATGGACGCCTCCCTTCCACCAACAAGTCTTCCTCCATCTCAAGATCTTAATTCTTCTTCATCTTCTTCGTTAAACTTCCCTTTCTCCAGCTTTAACGATGATCCAATCTATCGTTTGTTCGATTTTGATCATACCTTGTATTATATCCATAACCCTAATCCTAATCCTAATCCTAATCCACCATTGTTTATAGATCTACCAAGTTACCAAGATTCTAGTTCTTCGAGTTTCCCAGCATATGTTAGTATGAAGGAGCAAAGCTCGGTCTTGCTTGATTTAACCACTGCCAACAATACTGCTGAAAGCTCTCACATTTCTATTGATGATACTTGCATGCCACAACCAGATAGTTTTCACAGGCATGTTAGTTGGGTATCTTATTTTAATCGCCTTTTTGTT…
CcWRKY14	ATGAGCATCGGCTTGTGTTCACTTGTATTCATTTCTTTGTGGATCAGTAGCAAACAAACACTTTTCATATTGAAGCACCAATCAGATTCAGAGGCATCTGTATATTCATCTTCATCTAAAATGATGGAAACATCATCCCCGAACAACAAAAGATTGATAGGGGAGCTGATTAGAGGCAGAGATTCTACAAAAGAACTTCAGAATCTACTTCGCCGGAAAACCAAAGACGATGGATCGGTTTCAGCTGAAGATCTCGTGATGAAAATACTCGGATCTTTCTCCGACAGCCTCTCGGTGTTAGCTTCTTGCAGTTCCGGCGACTCATATCCGGTTTCAGCGACTACTACCTACGTGGGTTCAGCTAGTTCCGGTGACCGGACATTGGACTCAGGCGAAAGT…
CcWRKY15	ATGGCGGTCGATTTGATGAATGCTTACAGAAACGGTGCTTTACTTACCAAAATGGATGAAAATTCCGTTCAAGAAGCGGCCGCCGCCGGTCTTCAAAGCGTTGAGAATCTCATCAGATTACTTTCTTCACAAAACCAATCGTATCAAACCAATACGACGTCATCATCATCGTCTTCTCCCCCCGCCGACTCTTCTGCTACCACCGATTATGTAGCCGTCGCTGATGTTGCTGTCACCAAGTTCAAAAAGTTCATCTCTCTACTCGATCGGAATCGCACCGGTCACGCTCGTTTCAGACGCGGCCCTGTTTGTAATCCACCTGTTTCGCAAGAGAAACCTGCGCTGTTGGCGGCCGGCGTCACCAACCCGCACCATCATCAGACGGTGGAGAAGGTGTAT…
CcWRKY16	ATGGAATACACAAGCTTGGTTGATACTTCTTTGGATCTTAATTCCAATCCTTCTCACTTCCTCTCTCTAGTTCCGAAACAAGAAGTCCAAAGCAACTTCATTGAGCTTGGATTGAAGATGCCAACTCATGTTAATGATAAGGCAGCTGACGGTTTGGTGGAGGAGCTGAATAGGGTGAGTGCAGAAAACAAGAAGCTTACTGAGATGTTAACTGTCATGTGTGAGAACTACAATGCTTTGCAAAACCATTTGGCTGATTATATGAGCAAGAATCCAGCACCATCAGACAGCAACAACAACAACAACAACAACAACTCCAGGAAGCGAAAACCCGAAACCCTCACTAACAACAACAACATAATTGAGAGAGGGAATTCTGAAAGCAGTTCTAGTGATGAA…
CcWRKY17	ATGGCGCTTGAATTCATGGATTCTTGCAGAAACACTACCTTCCTTGCTAAAATGGAAGAAACTGCCGTTAAAGAAGCCGGCGCCGCCGGAATTCGGAGTCTTGAGAATCTTATTGGCTTACTTTCATCCCATTGCCACCGTAAACCGTCGTATTCCGTCGCTACCACCGATTACGTAACCGTCGCTGATGCTGCTGTCACTAAGTTCAAGAAATTTATATCTCTTCTCGATCGAAGCTGCACCGGTCATGCCCGATTCCGACGAGGGCCTGTTACAGACCCACCTGTTGTTTCGGAGAAAAAGGTGACATTGGCTTCCACGGCGGTGAATAACAGTCAGAAATACCATCAAACCTCCGTAGCGACGGCGGAGATGGGTTATTCTGCCCCACCGATTCAG…
CcWRKY18	ATGTCTTCTTCAGCAATCACCTTTGAATCATCATCAAACTCACCACCCGCCGCCGCAGCTGAACCTCCGGCCACCAGAGGTACACCCAAATTCAAATCAACCCCTCCACCTTCACTTCCCATTTCCTCGCCGGCGTTCTCACCGTTCTCCAACTTCTCCATCTCCGGCGGCCTCACCACCGCCGACTTCCTTGACTCCCCTGTTCTCCTCTCTTCTTCCCACATTTTAGCATCTCCAACCACTGGTTCTTTCCCATTACAAGCCTTCAATTGGAACACCAACAACCAGAATCAAGAACACAAGAATTTTGCAGATTTCTTCTTTCAATCCCAATCGAATCATTCCACTGTAATTCTTCAAGAAATCGCCACCAATTCGATCGAAACTTTTCAGGAAATC…
CcWRKY19	ATGGATGGATTTGATGAGCATACTGAGATAAATGGAGATTGGATACCTCCTAGCCCTAGCCCTAGATCTAGATCTTTTTTCTCTGCTATTTTGGGTTATGATACTGGCTCAAGGGAGTCACCTAAGGATGATGATAACAATACCACTGGTTTCACCTTTCCTGGACCAGATAAACAATTTGGATATGAAAATGGACAACCAACAAAAGCAAGTTCAAGGTCAGGTCTTGTTGAAAGGATGACAACTAGAGCCGGTTATAATGCTCCAAGCCTGAATACGGACATTATCAGACCTTCCGCCGTTGAATCTCCTTACTTGACAATTCCTCCTGGTCTCAGTCCAACATCTCTTTTGGATTCTCCAGTTTTCTTGTCAAATTCACCAGTTCAGCCATCTCCA…
CcWRKY20	ATGGAAGAAGAAGCTTCTTCTAACTCACATTGTGGCCATCACCTCTCCAGCGGCGGAGATGCTGCCGTATCTACCTCCACCGGCGGTGGTGGTGCTCGGTACAAGCTTATGTCACCGGCTAAACTTCCGATCTCAAGCTCAACCTCCATCACCATCCCTCACGGTCTCAGCCCTACCTCTTTTCTCGACTCGCCTATCCTCCTCACTAATGTGAAGCCAGAGCCTTCTCCAACTACAGGTTTTTTTCTCAAGTCTCAACTGATGCAAAGGTATTCCAGCTCTGCTGCATTCTTATTAAATGCAAAAGCTTCAGCCGGTGAAGAGTTAGATGTCAGTAACTCTAGCTTATATGAGTCTAGACAGCACATGGGGTCTGCAGCAGTTTCAGGATGTTCATCT…
CcWRKY21	ATGCAGGATGAGAAGCAGTTTGAATTAACCAAAGCTGAAATGGGTGAGGTGAGGGAAGAAAACCAGAGGCTAAGGCTGCACCTGGACCAGATAATGAAAGACTATCAAACCCTTCAAAAGAAGTTCCAAGACATTCTCCATCAACAGCAATTAGAAACATCAACCACTGTCGCCACTGCCACCAAACCTAACGAACAACCACGAATCAATGACGAATCCGATCTTGTTTCCCTCAGTCTTGGAAGGACATCGTCACCTGAACTGGTCAAGAAAGATAAGAGATGTACAACTCCTCCAACCAAAAGTTCGGAAGGGTTAGGCCTTGGACTCGAGTACTGCAAATTTGAACTTTCATCCACCACGCAAGCTGAATCTTCGATCAATCCAAGCCCTGATAAT…
CcWRKY22	ATGGCGGAGACAAACGGAGGTTCAGCAGCACCGCCACCGCCAACGTCACGGCGAGTTCCACCGATGATTGCGGTTCCACCGGCATCTTCTTTCGAAAACATATTTACCGGTGGACCTGGACCAGGTTTCAGCCCTGGACCGATGACTCTCGTTTCGAACTTCTTCTCCGATCATTATCCTGACGTCGATTGCCGCTCGTTTTCTCAGCTTCTCGCCGGCGCTATGGCTTCTCCGGCGTCTCAAATCCCTAGCGCTACTTCCGAGTTTGAAGATTGTTCGTCTTCGAAGAAATTGGGGGGATTCAAGCAAAATCGACCCATGGATTTGGTAATTGCGCAATCGCCAACTGGATTCATGTTTCCATCTATGTTTAGTCCTTCTGGATTACTCAACTCTCCT…
CcWRKY23	ATGGCCGTCGATCTCATCATGGGTTTCACAACCACCACCGCCTCCGCCGAAAATAACGTCGTCCAAGAAGCTGCTTCCGGCCTCGAAAGCGTCCAAAAGCTTATCCGTCTTCTTTCTCAATCGCAGTCTCAACAACAACAGTCGCCGGTCGATTATAAAGCCGTCGCCGACGTTGCTGTTACTAAGTTCAAACGAGTTATATCTCTGTTGGGTCGACCTAGTCGGGAACTCACTGGCCATGCCCGATTCCGACGAGCTCCGGTGAGTAATGGTCGTTTTCAGGATCAGAAGATAATGAAAGACCACGAACAAGACGAGGTCGTTTCGGAGGAAGGTGAGACTAAGGTTTACTGTCCAACACCTATACAACAGGTACCTTTTGTTCCGCCGCCACCGCCG…
CcWRKY24	ATGCTCAACCAAGCATTTTTAGAAGATCAAGAGTTCTTACCATTTCCTACACCTACAAACATGATCTCTCACCTTCCCTTAGATTCCAATCAAACCCTAAAAACTCTATCACCCCTTTCCCACCACTCCAAACCACAACTAGATCTTGGAGCCTCTCATCTGCTTCCTAATTTACAAACTTCAAACTGGGCATGGGGGGAAGTGAGTGAGATAATAAGCAACAAGATATTAGGGAGGAGTAGGGATGATCATCTAGGGGTTTCTGGGATGAAGATGAAGAAATTCAAATCAAGAAGGAAAGTGAGGGAGCCAAGGTTTTGCTTCAAGACCATGAGTGATATTGATGTCTTGGATGATGGTTACAAATGGAGAAAATATGGCCAAAAAGTCGTCAAGAAC…
CcWRKY25	ATGCAAGTTAAAGTGACCACGAGGATGGCGATTAAAGAAGCCCTCGATGATGGTTATGTTTGGAGGAAATATGGTGACAAGAAGATTCTTCATAGCAAATACCCAAGAGGATATTACAGATGCAGCTTCCGATATGTACACAATTGTCATGCAACAAAGCACATTGAAAGGTCTATCAAGGACCCATGTTTCTTTGAAGTCTCTTACTTCGGGAATCACACTTGCCCCAGAATATTAAGCACCAATTGTTCCTCCACTGCAACAGAATTAGCTGCTAGAACTGTAAGAACCAGAGACTCATCACCTGCAACTGAATCAGCTTCTACAATCAATGATAGTAGTTTCCAAAATCCAACAAGCCTTCAGTCATTGGACTTCAAGAAAAAAAAGGGATTTTAT…
CcWRKY26	ATGATGGACAAGCCATCTGACACTTTAGAGTTGACAAATGACACCGACAGTAGAAACCAGACATCACTATCTAATCGAGAAAGAAACTCGGAGTCTATAATAGTTAAGGAGTTGCATGATATGCATCAAAGGCAAAGTCCTGATGGTGGGATCCATGTCTCACATTCCAATCAAGAAAGAAGTTCCACCTCAGTGATACTCGACAAAGAGTCTGACAGTCAAAATTACAGACAGGACCTTCATACTGGGTGTGCGGTGTCAGAATCTGATCAAGAAGGAAGTGCACTCCCAGTAGTACCGAAAAAAGTATCAAACACTTCGCAGCAAACTCCTCCAGGTGCTGGCGTTCCTGCATCTAAACCTGATCAAGAAAATGCTATTGTGGTGTTAAGGCCTGAG…
CcWRKY27	ATGGCTACGCCGTCAACTGGTTTCTCCTTTGATTCCGATCGCATCACATTCTCCGATCACCACCAACCGGAATTCATGGACTTCACCGGCCACAACTCCTCCGGTTCACCTTCATCTACCACCATCCATTTTCCTCTCAATTGCACCTACCATCAACCGGGCAAGTCTGATGATAAACGGATTAACGAAGTGGACTTTTTCACTGAAAACACACACAATCTGTCAAAGTCGATCGGATCATCTGTCAGTTGTGTTCAGTACCAGGAGTCTACTGAACCTACTATGGATTTGGATTTTCATATCAATACTGGTTTGCATCTTGTTACCGGATATACAGACAGTGATCAGTCTGTAATCGATGATGGCGTCTCTCCAAATTCTGGTGATAAACGAACTAAA…
CcWRKY28	ATGGAGTCTCCAACTTGGCCGGAGAGTTTGCCGATTAACCGGAAAAAAGCTATTCAGGAACTCACCCAAGGCCAAGAATGGACTGATAGGCTTCGAGAAATCCTTCAACGGTCGGAAAACATCGAGGCTGACCCAACATCACTCGATGGTATAGTGGAACAAATCTTGGGGATGTTCGACAACACCCTCTCGATAATTGGTTCTTGGAGTTCCAATGAACGTTTTCAGCTCCCGGCTAGTTATTTGCAGAAGTCAAGAAAGCCTGACGAGCCTTTTTTATTGCAAACAAGTTATTTGCAATCCTTTTGTAGCTCCGATGAGCAGATATCAAGAAAACCTATAGCTGATGATCCTTTGCGGCTCCAATCGAGTTATCTGGAATCCTTGCATAAATCAAGA…
CcWRKY29	ATGTTTGATAACACCTTTTCAGTCTTGAGTTTCTCTAGCATCAACGAGATTTCATATAATCACACTGGTGATATACAATCATCGAGCAATTTGGGTGGCCAAAAGTCGGAAGATTTCAACAAGAATATTAAGATTGAACCTCAGGTAGAAGCTAAAAGAAGATGTTGTAAAAGAAGAAAAATCCCATGGACATCAACTAAAGTAACTTCTACCTTGGTTGATGACGGATATGCTTGGAGAAAATACGGACAAAAAGCAATCCACCACACAAACCATCAAAGGAGCTATTATAGGTGCACTTACAAGTTTGACCAAGGATGTGAAGCAACTAAACAAGTTCAAAAGACCGATGATGAACCATCAAAGTATAAAATAACCTACAACGGATACCACACATGC…
CcWRKY30	ATGAAAAGTCAAGTTGTAGAGTGGAATGTCAATAGTCAACCCAAACAAATTGACTTCTCAATGAAAGTAGAACAAGAATCAGTACAATCTCTTCAAACCAATTGCAGTTTTGACCAGATTCAAGCCACCAAAGAGCAAGACAAATATGAAGATGGTTACAATTGGAGAAAATATGGTCAAAAAAAGGTCAAAGGGGGCAAAAGACCCCGAAGTTATTTCAAGTGTAGCTATCCCGATTGCCCAACGAGAAAGAAAGTTGAAAAGGATTTGAATGGCTATATCACCGAGATTGTTTACCAAGGAAAACATAGTCATCCGAAGCCTCAAAACATGAAGAAATCGTCGTCAAACTTGTTCCAAGACACCATGTTACATCATTCGATTGAAAAAACAAGTTAT…
CcWRKY31	ATGGAACAAGACTCTCCACTGAATGATTCAGATATCCAACCTTCCAAGAAAAGGCAAAATATGATCTTCTGCTTCTTTTTGCAAGGTAGGAAGGTGGCTGACAAGATTGTGGTAACAGTGAAGCTTGAAGGCAAAAAGAAGACTGAAAACCCTTCTTGTGATTGTTGGTCTTGGAGGAAATATGGGCAAAAACCCATTAAAGGATCTCCTTATCCGAGGGGCTACTACAGATGTAGCACATCAAAAAGTTGTTCAGCCAAGAAACAAGTGGAGATATGCAGAACAGATGCATCTATGCTCATCATCACTTACACTTCTGCTCATAATCATCCAGACCCTGCTCTCTCCAAGGAATCAAAACAAGCCAAAACCAAAATCCCACATGATGATTCAAATTCT…
CcWRKY32	ATGGAGGAGGTGGAAGCAGCTAATAAAGCTGCAATTGAGAGTTGCCATCGAATTCTCAATCTTTTAGCTCAACCCCAAGATCATGTACAATCAAAAAACCTAATGGTACAAACAGGTGATGCTGTTCATAGATTCAAGAAAGTTGTATCTCTTCTTGATGATGGTTTAGGTCATCCTAGAGTGAGAAAATTCAAGAAAATTCAAAACCTGATCCCTCAAAACATACTCTTAGATAACACCATAATTCAAGAACCACCAAAACCCCTTCAACTTTTGCTGACAGCCCCCCCTGCTAATCATAATCAGACTCATCCGATTCAAGAAGGTGGTGGTTCAAATGCTGTTAAGAACACACTTTCTTTAGGGAACCATCCGTTGAGCTCGATTGTGAAGAACCCA…
CcWRKY33	ATGACTTCTTCTGCCTCCATTGATGCACCTTCAAACACCTCCAATTCTTTCTCTTTCATGTCTTCTTACTCCGACAAACCTCCGCCCACCCGAACCGGCGGACTTGCTGCTCGAATCGCCGAAAGAATTGGCTCCGGTGTACCCAAATTCAAGTCAATTCCTCCACCTTCACTACCCATCTCACCGCCGGCGGTCTCACCTTCTTCTTACTTCTCTATACCACCAGGTCTAAGCCCAGCTGAGCTTCTCGATTCCCCTGTTCTTCTTTCTTCTTCAAACATTTTACCATCTCCGACCACTGGTTCTTTCCCATTTCATGCTTTCAATTGGAAGAATCTAAGCAACAACATCCAAAATCAAGAACAGAGCATCAAAAAGGAGCAAAAAAGCTTCTCAGAT…
CcWRKY34	CCCAATGGCCCCAACCCCCCATATGTGAAGAAGAAATACACCACTAACCCCCACCCCCAACACCCACATCCACAAGCACGTGTACGGACACATGCACTACAAATACAAACCCCACTAGCAAGAACAACAAGTTCAAGGAGTAGTAGTAGTAGTGGTATAGTAGTAGAAGAACAGGAAAAGTTGTACAAGTTTTGGTCATCAAGAATCATGGAAGGATCTGAAAGAGGGTTAGCCAGCTTTGATCTTCAAGTTAATTCCTTCTCGAATCCCATCCATGATCATATGGGTTTTCCCCATTTTCAAGATCACCATCATCATCAAAGCCAGGTTTTGAGGTTCCTACCTCCAACTCTATCTCTTCCACAGTTATCTCAACCACCTTTGCACACCGCCGCCACC…
CcWRKY35	ATGGACAAGAAAGAGGAGGTAAAGAACAACGCAGAGAATTCAAACTCCATGGCAAACTCAACATTTTCCGATCAGATTCCGGCTGTTTATGCTACTGGTGGTGGTGGTGGTGGCTATTTTGATATACCTCAAGGGTATTTGGACATGTTGGCTTTCCAGGACTACGGTGGCGCGTCTCTTTTTGATTTGCTTCAACAACCAACTCCTCCGCCGAATTTGGTAGTGGAGGAACAGCAGCAGCAGCAGCAGCAGCAGAATCATCCGCCGCCTGCAACAGTACTAGGTGAACCGTCAATCCCACCACCGGTTTCCACCGTGCCGGAGACGGCTGAGATGGTGAACACACCGACACAGAATTCATCCTCCATCTCATCTTCTTCAAACGAGGCTGCGAATAAT…
CcWRKY36	ATGGATACTGCTTGTGTTTCAGAACAAAACACAGTCATCCATGAGCTGACTCAAGGGATACAAATGGCTAAGCAGCTAAGATCCAATCTGAACTCACCTCAAGTCAGAGACTTCTTGATACACAATATCTTATCTTCATATGATAAAATTCTCTTGGTTCTTAAATCTGCTGACTCTGCTGGACCTCCGACCCCTGGTCTGCTCGACTCACCGATATCCGGAGGGAGCCTACAAAGTGGAGGATTCGAGTTTGGCCAACTCGTTGATGATCAGCTGGGCCAAAATGTCGTTTCCAGAAAGAGACCCTTAATCTGTTTTCTTGATTGGTGTAACAGAAAGGCGTCGACAGAATGGGAAGATCAAGTTAGAATCAGCACTGACGACGGGCTAGAGGGTAAA…
CcWRKY37	ATGGACAACCTCGATGCAATTTTTCACTATTCATCCTCTTCAACTTCACCGCCGGCTGCCGTTTCTTCACACTTATCACTAAACATGTCCAATCGTTATTCACTTGCCGATCACAGTAATACAAACCATTACAGCAGTTACGATCAATCGGATGATGATCACGACCTCCGATTAATCGGAGAAAATGAAAATGGCGTCTCAGACAATATCTTCGTCGCCGATCACGTTTCTCCGACTACTAATAGCTTCAGTAATTGTGATGGCAGCGAATTGAATACAGCGAACAAGTTGAACGTCAAAAAAGGCGAGAAGAAGATTAGAAAACCTAAGTACGCATTTCAAACGAGAAGCCAGGTCGATATCCTTGACGATGGTTATAGATGGAGGAAGTATGGTCAA…
CcWRKY38	ATGGACGAGAAGAGAAGATTGATATCATCGTCGGCACCGTATTTACGGCCAACGATCTCTATACCGTCAAGTTCGACGGTCGAGAACTTGTTCACCGGCGGAGGCGGCAGGCCGGGGGAGAGTCCGGGACCGATGACTTTAATCTCGAACTTCTTCTCGAACAACGATGTTGAATCGGATTGTCGTTCGTTCTCTCAGCTTTTGGCCGGAACTATGTCATCGCCTGCGCAGATTCCTGGCCGTATTCTTTCTCGTGATTCGGATGCCGGTGCTGATGCTTCGGGCGGTGGTGCGGCCGTTGACTTTCAGTTTAGTAACGCCGGACGAGCGTCTGGTTTGGTAGTTACGCAAGCATCTACGTTTACTATTCCTCCGGGATTAAGTCCGGCCACCTTGCTC…
CcWRKY39	CTCACACACTCTTTCTCTCCCTCCTTATTCGTAAAACCTAAAACCCTAGACAGAGCTTTTTCTCTCTCTCACGCTATAAACTCGTTCGATTTCTCTCTATTCTGCACCGGGAGTTGGTATATGGATGATAAGGATAAGGTTGATCCAGTCGCCGGCGGATTCACCTCCGACAATACGTGGACCTTCCAAGGCGATTACAGCTTTTTCGGAAACGATGCTAGAGAAAGTAGCGTATTGAATGAGTTCGGATGGAACTTCCAGCCTCCGCCATCGGTGTTTGATCGGATCGATTCTGACGTCGTCGGTAGCTCCGTGTCTTTGCCGGAGGTAAGCGTAGGTGTTATCGCTAGTGAAGTTCAGGCTGGATCTATTGATGAGGCAGGGGATGTATCGATCTCA…
CcWRKY40	ATGGACGTTGATTGGGACCTTCAGGCGGTGGTCAGAGGCTGTTGCTCCACCGTCTCCTCCGCCACTACAACCACCACCACCACCACCGCTCCTACTTGTCCTGTAGATGCTTACAGTCAACCACACTCAAATTTTTATGGAGAAAATTTCATGGGTTTTTTCCCAGATCTATTTCAACCAAGAAGAGATAACAGCATCGAACAGTTTTTGAATGATCTTTACAATCCCATCCATTTACAGAAACCACCTCCTTCCCCTCAAAGTTTGCCAATCTCACCTCTTTCTGTTCTTGGAGGACTTCAAGATCCACCGTACCACCACCACCGGAAACAATTTCAGGGAAAGCAGCGATCTTTAGGCATCTCTAGATGTACAACTTCTCATACACAGAGTACCACA…
CcWRKY41	ATGGCACATGGATTTACTTCGCTGATGGTAGATCAAGAAGACCATGAAAACTCGCCGGAAAATAGCGAAGATTCGCCATCTTCTGGCATGTTTAACGACACCAAGACCACTTCCACTTCATCCCCTAAAAGAAGTAGACGTTCGATACAAAAAAGAGTGGTCTCAGTGCCAATAAGAGAAATTGAAGGATCTCGGCTTAAGGGTGAGACAAATGCTCCCCCATCTGATTCTTGGGCTTGGAGAAAGTATGGCCAGAAACCCATCAAAGGATCACCTTACCCTCGGGGCTATTATAGATGTAGTAGTTCGAAAGGATGTCCAGCAAGAAAACAAGTAGAAAGGAGCCGAGCGGACCCTACTATGGTAATGGTGACGTACTCATGCGATCACAACCACCCT…
CcWRKY42	ACCTTTTATAATCCCTTTCGTGTTCCCATTTTCTTCTCCTCCCATTTCCATTTCCATTTCCATTTCCATTTCATTCCCATTCCCATTCCCATTCCCATTCAAATCAAAATGAAAAACTATGCAACCCTCTTTCCTTCCTCTTCCACCTCCACTTCCACTTCTGTTTCTTCACATCTATCGTTGAGTTTGATGAACGATTACTCTCCTCTTGCCTACACCAATGATAGCTACGATCACGACCAGCTTCCTTTATTCGAAAAAAGCCTTAATTGCAGCTCAGATCAGGAAATCGTGGTGGTCTCTCCCACTACCAGTAGTGGTTTAGGTAATTCAACATCTGGATCAGGGAAGATTAGTGTTAAGAAAGGCGAGAAGAAGATCAAAAAACCTAAGTGTGCA…
CcWRKY43	ATGGATGAAAATAGGGGATTATATTCGTCGGCACCGTCTGCACGCCCTTCAATTACCCTCCCGGCACGTTCGACGGTCGAGAGTTTATTCACCGGCGGAGGTAGCGTGATGGATGCCAGCCCCGGACCGATGACTTTAGTTTCAAACTTCTTCTCGGAGAACGATCCGGATTCGGATTGTCGTTCATTCTCTCAGCTTTTGTCCGGAGCTATGTTGTCTCCGGCAGAGATTCCTGACCCTAGACCGTCGATTGGTCTGGATATGGGGCATTCTTATTCTAACAAACAGTCGGATAACGGCGGAGGCAGCGGTGGTGGAAACGTTGACTTTCATTTTAGCAACAATGGACGGCCTTCGAGTTTGGTGGTTACTCAGCAGTCAATGTTTACTATACCTCCG…
CcWRKY44	ATGGATGATCAGAACAGTGCCGATCCAGTCACCGGAGGATTCTCCACGGACTCTACCTGGACGCTCCACGGCGATTACGGCTTCTTCGGAATCAACGATACTAGAGAGAATAGCATATTGAGCGAGTTCGGATGGAACTTCCAGCAACCACAGCCGGAATTCGATCGGATCGATTCTGGAGGTTGTTGTGGTGTGCCGGAGGATACTAATCCTACTACTAGTGCGGTTGCGGTTCAGACTCAGGCCGGATCCGTTGAAAACACAGGGGATGTATCCATGTCAAATCCTTTGGTTTCCTCCAGTTCATCTGAGGATCGGCCGGACTCTTCCGCAGCTTCATGTGATGTCGCTTCTAGTGGTAAACCGCCATCGTCGGAGACAGGCGTGAACACCGCCGCT…
CcWRKY45	ATGGATGAGAAACGAGTGATTGAATCGTTGACTCAAGGTAAGGAATACGCTAAACAGCTCCAGATTCATCTCAACGACCCTAATTCATCTTCCCATCAAACCCAACAAATCTTGATCAATAACATCCTCAATTCCTACGACAAATCCTTATCTTTGCTCACCACTCCCAATGCTATTGGTACTCAGTCGCATTTGCATGCTGGAATCGGAATCACAAAGCTGGAATCACAAGTCTTCTCCACCCAAGATTCAGATCATGAGTTCAAAGATCTGCAGGATCACAAAGATTTCAGTGCCAAGAGGAATCCTAGTAGTATGGAAAAGTGGAAGAATGAAGTGAAAGTGAGAGCAGATATGGAGGTTGAAGAAGGTCTTGATGATGGGTATAGTTGGAGCAAG…
CcWRKY46	AAACACAGAAAAGAAAGAAGGTGGTCGATCTGTGTCAAGAAAGATTTGGGAGCTAATAGATCATGGAAGTCGGATTTCATCCGTTCACTATTCATCAAGAAGACAACCAAAACTCACCGGAAAACAGCGATGATTCACCGGCTTCCGCTCTGTTCTACGACACCAAAGCAACATCTACATCCTCTCCTAAACGAAGGGACACAGAAAAGGGTGGTGCAGGTACCGATCAAAGACGTTGAAGGATCTCGTTTAAAGGGCGAGACGAATGCTCCGCCGTCTGATTCTTGGGCTTGGAGAAAGTACGGCCAGAAACCCATCAAAGGATCTCCTTACCCAAGGGGGTATTATAGGTGTAGTAGCTCCAAAGGTTGTCCAGCAAGAAAACAAGTAGAAAGGAGC…
CcWRKY47	ATGTCTGAAGACCAGAGGGATCTCTACTATCATGATCCATTCAATGATGATCAAAGAAACAGTGAGACTCTCTATTCATTCTTTGGACCAGATTCCACCATTAGAGGCGATTCTTCACCACCAATTCCACAAAGATTTCATGACTACATGGGTTTAACTCACTTCTTCAATGGATCTACCGATTATAACACACCTGCAACCGCCTTTGGTTACTCGTCTTCTTCATCACAAGTAGGGTTTGTTCTTCAACATGACCAGAAGCCCATGATTGATCCAGGAAACTTGGTTGGTGGCGCGGAGACGATTCCGGTTACACCCAACTCTTCTTCCGTTCTTTCATCATCTACTGAGGCTGCTGATGATGAACACGAGCTCAGCCAAGGTAAGAAAGATAACCAA…
CcWRKY48	ATGGAAGCTGCTAGCAGCTTGAACATGGAGAAATCTATGTTCAGTTTTTTTGAGGTTAAAGAAGCAGCAAAGATGAAGAACAACATTCATCTTCATGGTGATCAAACCCTAGTATCAAAAGCCTCCTCCCAGGCAGTGAACGATGGGGATCCTTCTTTGTCTAATGAAGAAGATGATCCAGCTGAAGATTACAAGCAGGATGGTTTGATTTCATCAGCTAAAGCTGATATGGGTCAAGTTAGACAGGAGAACCAGAAGTTGAAACATACATTAACTAGGGTTTTGAAGGATTACAAGTTGTCGCAAATGCACTTTAATGACTTTTTCCAACAAGAAGTTCCTAAAAGTTCCGAATGTCTGGCTCCTGATCATCAGGAAGGTGATGGAACTGAACTCATT…
CcWRKY49	ATGACCAATATAACTGCCGTGATCGTAGCCGCCCCTCGTTTATTCAATAAAAGCATATTGACCTACCTTTCTCGTCCCTCTCTTCATCTCATCTCATTTCATCTCTCTCTCTCTCTCTCTCAAATGGAGATCAACAATGGTGGAATGTTTTCTTACACATCATCTTCAACCTCATCACCACCACCAGCCGCTGCTATCAATTCTTCATCATATTTATCGTTAAACATGATGAATAACGATGAATATTCACATGTTAATAATTACAGTAAGCAGCAGCAGCAGCAGCAGCAGCAGGTGGTTGGATTAATGGAGAAAGATGGTATTCAGATGTATGAAAGTTCCGACGACATGGTGGCTGATCAGCCGACCAGCAGCCGGTTAACCGACGATCTGAACATG…
CcWRKY50	ATGGTGGCCACATGGATAGATCTCAATCTGAATCCCACCTTCCACAATACTGATGATACTCCAGCCAAGGAAGATCAAACTAGTCGTTCTTACGACGATGATGAGGAGGATTCGGAAGATTGTTCATTTCAAAAAGAGGTTGATCATGATCATACGGTGGGTGATTTGAGCGGGATAAGGAACGAAAACAGGAAGCTAAAGGAGATGGTTACGATTGTATGGGACAACTACAACTCTCTTCAAGCTCAGGTGAATAAACTAATGCAAGAACAAGAAGTATTAGTCTCGAATCCAAAGAAACGAAAGTTGGATGAGAGCACTACGAGAGTTGAACAAAGCTCGTGGAAAAGGCGAAATGAGGAGGAGTTATCGAAGACGGGTATTCAAAGAGTTTATGTA…
CcWRKY51	ATGGCGGACTGGGGTTTACAAGCTGTGATCAGACCTAATGAATACGATGACCATCTGCAAGATCACGAAGATCATCATCATCATCATCATCAACACAATCATGATCAAGCTTTTGGATCTATTGATATGAAGAAAGAATATGATCAAGCTCTTCTCTTCTGTTACCCTCATCTCTTTGATCATCATCATGATTATGATCCTGAAACCACTAGCACAACAGCAGTTGTTGGAGGAGAATTAGATCAACTTTACAAGCCTTTTTATCCACTTTATGAAACTAATGAGATCGAGTTTCCTCCTCCTCCTATGCCTGTTGTTTCTGCTGATCTTCAAACCATTCATCATCATCATCATCATCATCAGGATTCTGATCAAGAAGTTCAACATCAAGAACAACAC…
CcWRKY52	ATGGAACTCGCTAAGCAGCTAAAAGCGATTCTGAGCTCGGAATGTTCTCCTGTATCGAAACAAGTTTTGATACAGGAGATCATATCGTCGTATGACCGAGCTTTGTTGATTGTTAACTGGGGTGGTGACTTGAGTGGGCAGACACCAGGACTAACGGTAGCACCGCCAATGGCGGTGCTCAGCCAGCCGGAATCATCGGTTTCCATCGATGAGAGTCCACAAAGTAGAGATTTAAATCCACCGTTTGAGAACCAACAAGATCAGAAAGTTGTATGCAAGAAAAGGAAGGCAATGCCAACATGGAGAAACCAAGTTAGAATCTCAACTGATAATGGGTTGGAAGGAAACACAGATGATGGTTATAGTTGGAGGAAGTATGGGCAGAAAGATATTTTGGGT…
CcWRKY53	ATGGTGGATACATCTCTTGGCATAGATCTTAACGTCACTCCCTTCCACAAAACCGATGATACCCCGATGAATGATGATTTAACCCGGATGAGCTTGGAGAACAAGAAGCTAAGGGAGAAGCTAACAACAGTTTGGGACAAAAACAACACCCTCCAAAACCAAGTAAACAAACTAATGCAAGACCATGATTTATTGGTCAATAATCTAAATAAAAGAAAGTTTGTCGAGTGCGAGGAGGGCAGCACAAGTGGGAGGACGGAAAATCTTCATCGAGGATCGTTGAAAAGGACAAACGGGGGTGTCACAAGAGTTTATAGACGGACAGATGATCCATCTGATAAAAGCATGGTGGTAAAAGATGGATATCAGTGGAGAAAGTATGGGCAGAAAGTGACCAGA…
CcWRKY54	ATGCAAGACCATGAATTATTGGTCAATAATCTAAATAAAAGAAAGTTTGTCGAGTGCGAGGAGGGCAACACCAGTGGGAGGACGGAAACTCTTCATCAAGGATCGTTGAAAAGGCCAAACGAGGGTGTCACAAGGGTGGTAAAAGACGGATATCAGTGGAGAAAGTATGGGCAGAAAGTAACCAGAGATAACCCTTCACCCAGAGCTTACTACAAGTGCTCTTTTGCACCATCCTGCACAGTCAAAAAGAAGGTACAAAAAAGTGTGGATGATGCCCATCTTCTAGTCGTCATTTATGAAGGAGTGCACAACCACGAAAGCATGGAGAAAGAACCCGATGATACTAGCAACAGAAGGTTAAACTCTCCAATGGAGATGCTGAAATATGATGAGGCCTTA…
CcWRKY55	ATGGTACTCGATACATCTCGTGCCATAGATCTTAACGTCACTCCCTTCCACAAAACCGATGATACCCCAATGAGCTTGGAGAACAAGAAGCTAAAGGAGATGCTAACAATTGTTTGGGACAAAAACACCACCCTCCAAAACCATGTTAACAAACTAATGCAAGATAATGAGGTATTGCTCAATAATCCACATAAAAGAAAGTTTGGCCAGTGTGCGGAGGGCTGCGCCAGTGGGAGCACGGAGAATCTTCATGATCACGGATCGTTGAAAAGGCCAAATGAGGGCATCACAAGAGTTTATAGACGGATAGACGATCTATCTGATAAAAGCATGGTAGTAAAGGATGGATATCAGTGGAGAAAGTATGGGCAGAAAGTGACCAGAGATAACCCTTCACCC…
CcWRKY56	ATGGAAACAGGTCATAAAAGGCCTTTGATCAATGAGTTAACTCAAGGCAAAGAGCTAGCTTACCAGCTTAAAAACCATCTTGACAAAACCATGTCAGCTCAAAATTGTGATTTTCTTGTTGAAAAGATACTTTCTTCCTATGAAAAAGCCCTTTCTATGCTCAATTGGGGCACTGCTTTTGATGAAATCAGTCCAAGAACTGAAGTTTCTGACCCTGCAGATTCCCCTCATCGATGCAACAAGAATGTCTTCAAGAAAAGGAAAACAATGGCTAAATGGAGCGAACAGGTGAAGGTTTGTTCTGGGACCATGGTGGAAGCTCCTCTTAGTGATGGTTATAGTTGGAGAAAATATGGTCAGAAAGATATCTTAGGTGCTAATCATCCAAGATGTACTCAT…
CcWRKY57	ATGGATGACCAACATTCTCCTCACTCTCACTCCTCCACCACCACCTCCAATGGCGACGGTGGCCGACAAGGAGGAGGAGATGCCGTCGGAGTCGGATCCACCGCCGGTGGTGGTGGTGGTGCTAAATACAAGCTCATGTCACCAGCTAAACTCCCTATTTCAAGGTCCACCTGCATCACCATCCCTCCAGGTCTCAGTCCTACCTCCTTCCTCGAATCGCCTGTCCTCCTGACTAACATGAAGGCCGAGCCTTCTCCAACTACAGGTTCTTTCTTTAAGTCTTCACTGATGCAAAGGTCAATTGGCACTGCTGCATACTCTTTAGAGGCAAATTGTTCTGCCAGAAAGGCCTTGGATGATAGTAACTCTGGATTTTTTGAGTTTAGACCGCACTCCCAG…
CcWRKY58	ATGGTAATTTCGAATGGAGGCAAATGGTGCTGCACACCCAGCTACCGAACACATCATCAGATTCTTCGCTACACTCCACCACATCCGAACACCTCCTCCCTCTGTTCTTCCTCCGATCGATCCATCATTTTTTCTGTTTTCTTCCTCTCAATTCAACTCAACAATCGACATACGAGATTCCTGAACGAGTTCTTAAAGCTCGCCGGAGTTAGTTTACAGTTTCCCGGCGTGTTACACGACTCCGATTGTCATTTCGGCACACTAAATTCAACCAAAAAGAGGAATTTCATCTCACAATGCAATCGAGATGGAAGTGAATTTGCTATGGTGAAGTCATCAGGTTATTTGAAGTTGACGGATGGTCTTAATGGTAAAAATCAGGTCTCAGTATCCAATCAA…
CcWRKY59	ATGGACGCCGGAGATGATCATATGCATCGTTTCAACCTCTACTCTTCTCCCTCTCATCATGATCATAAACCGTTAAACGAGATGGATTTCTTCGCCAATAACGACCTACATCATCAGTCAAACTTCAACGATGATGATAACTCCGATCACCTTCATCATAACATCAACACTGGTTTGCATCTTCTTACTCGGAACACAAACAACGATGATCAGTCGGTACCGGATGATGGAATGTCTATGAATTGTGAAGATAAACAAACGAAGAATAAGTTGGCAGATGTTCAAGTCGAACTAGAGAAAATGAACACCGAGAATCAACGATTAAAACAAGTGTTGGATCAAGTGACGAGCAATTACAATTCACTCCAGATGCACATGACGACGATGATGAAACAAAAG…
CcWRKY60	ATGGATGGGTATGAAGAGATGTCAAAAGCCTACAGTTACAGATCATTAGACTCACCTGTCGATTATGATGTTCCAAATCACCAAAGTTCTGAGCTTTTTGATAGCTTTCTTGTGTTTGATGATTGGCTAAATGAAGATCAAGCATCCATTGTTCCTGAATATCCAGGTCATACTCCAGTTTATCCTTCGGCTGCCATTGAAGATGGTAATCACTCCATTGGAAGCAGTAGCAGTAGCAGCCACCTTCAAGGAAATAGTAGCATGTTTTTGTTACTAGGGGGCATTGGAATCAGGCAAGCTCAAAAGGGTACAAAAGAGAAGGTTGCCTTTAAAACTAAATCACAAGTAGAGATTCTAGATGATGGCTTCAAGTGGAGGAAATACGGGAAGAAGATGGTG…
DcWRKY1	ATGGAGGAAGACTGGGGATTGCAAGCGATTGTTAGAGCATGCAGTCATGATCAGTGCACAACTGATAGTGTTCTTGATCAATATAATTATCGGGACGATCTTTTTTATGATTTTCCTGAATTTGAAGAATTGAAGAACAATGATTGTTCACTCATTGTAGATGAATTGGATGATCGTTACAAACCCTTTTTTCATGATCCGACACCGACTCCTATTAGCTCTTTCTCTTCACATTTGGAGAATTCAGATTCTCAGGGATGTGAAGTTAAACTTGAGCAAGAAGTTATGTTGAAGGTCATGGAACAACATGAAACTGCACCGGTTGCTAAACCTAAAGCCCTCACTCCTGCAGCTAAATACAAAAGGGTGGTGGTTCAAGTAACATCCGATGGTCTTTCT…
DcWRKY2	ATGGACGATACGGGTTTTCGGTCTTTTGAGTCGTCGCGGAGTGATAATTATGGGAGTTTTGAGTTTTCGGAGCTCTTGGAGTTTGATGAGTGGGCTGAGGCTGATCCGGGGGTGATGGTTTCGGGGTACCCGGTTGATCCGGTTTACGCGGCGGCGAATGACGGAAGAAGTATTGTCGGTGGAAGTAGCAACGTAGAAGCATCTAATGCCAGAGGTAATATTGGGAGCAGAGCGGCGAGGAAAGAAAAGGTGGCGTTCAGAACGATGACGGAGATTGAAATTCTGGATGATGGTTTCAAATGGAGGAAGTATGGGAAGAAGATGGTGAAAAACAGCCCAATGCCAAGGAACTACTACAGGTGTTCGATTGAAGGATGTGCAGTGAAGAAGAGGGTTGAA…
DcWRKY3	ATGCTGAACCAGGGAGGATTGTATGAGGATCGGCATAGCCATTTAGAGATGGGATCATCAAATATAGGGTTGATGTATGATCCTCCGAGTTTTACTACCAACTCACTTTCTCAGATTCCGTTTGGATGCAACAATAATATTCAGAGCCCAAGGAGTAATCACAGCAACTTCACAACAACTACAGTGCCTTCTTCCTCATCTCTTGCACCACCACCATCAGATTCTCCCAAGCAAGATCACTTTGATATGAATACCACCAACCATCTTCTCTCCTTGCAAAGATCAAGTCACATAAATCTTTGGGCATGGGGGGAAGAGAATGATTGCATAATAAGCAGCAGCAATGGCAAGAGAAGTAGGACTAACATAAATGGTGGGGAGATAGATAACCATAGTCAT…
DcWRKY4	ATGGACAGAGGATGGGGACTTACCTTGGATAATTGCGATCAGTCAGCTGGATTTTTCTTGAACAACAACAAGCCGTCGTCAGCTGGATTTTGTTTGACTCCGAGAAGACCTAATATTTCTGTCAACATGTTTTCGATGAATAACACCGGGAAGGACTCTCCGGCTTCTTCACCTTCCGGTGATAACCGAAAGGCGGTTCCGGGAGAACTGGATTTCTTCGCTAGCAAGCCAACTAACTATGATCATCATGATAACAGTGTTAATTATCCTGTTATGAACAGCAGCAGTATTGTTGTGAAGCAGGAGAAATCACACGGTGAAGCCAGTCAAATGGATGTAAATACAGGGTTGCATCTTCTAACTGCTAACGCTGGAAGTGATCAATCAATGGTGGATGAT…
DcWRKY5	ATGGAAGAAGATTGGGGACTGGAAGCGATTGTTAGAGGGTGCAGCCATGATCAGTACACAGCTATAAATGGCTTGCTGGATTTTAATTTTCAAGATGATCTTTTTTACGATTTTCCGGATTTTCAAGGAGATGAGATTAGCACTGATAATTCAGGCTTTGTCAATGAATTAGATGATTTTTGCAAGCCCTTTTATGATCCAGCAAGTCAGATTTTTGTTCCAGAACAGACGGATTCTCCGGTGAACGAAGTGAAATTCGAGCAAGAGGAAATCAAGGTTGTTGATCAGAAGGAAGCTAGTGCAGTTGCTGCAGCTAGCCCTAAAGTTGCTACTCATGCAACTAAATACAAAAGGAAAAACCAGCAGAAGAGGGTTGTGGTTCAAGTAACAGCAGAAGGT…
DcWRKY6	ATGGAAACTAGTAGTGAGTTTGAGAAGAGTACAATTGCAAGTGAGCTGATCCAAGGAATGGAAGTAGCAAAGCAGCTGAAATTTCACTTGACTACAGCATCTTCGTCTCCGGAAAATCTACTAACTCTGCTGCAGAAGATATTATCTTCATATGACACTGCCTTGCTGCTTCTCAACTGGACTGAGTCATCAGCAGGGCAGCCTCAGACATTGCCAGCAATGCTGGCTCAGCTGCCCGAATCTCCGATTTCTACCTATGAAAGTGGGGATTTCAAGGATCATCACCGAGATGTTTCAAAAAAAAGAAAGGCGTTACCTACGTGGAAAGACCATGTGAGAATTTCTTCGGATAATGGAGGGGAGAATTCTGCTGATGGATATAGTTGGAGGAAGTACGGA…
DcWRKY7	ATGTCTGATCAACCAAGAGATCTTGTTTACTATCATGATCCATTTCATGATCAACAACGATTCTTTAGTCCAAATTCTTCGACGAATATGGCAGCTGATCCTTCCTCTTACATGAGCTTCACTGACTGTGTACATGGATCCTCTGATTATGGCTCTCTTGCTAGTGCTTTTGACTTGTCACCTTTTCAACAACCTCTATCCACTGATCAAAAGCCGAAATTGGAGAGTGCAGACCCTCCGGTGACACCGAACTCTTCGGTTGTTTTATCTTCTTCAACTGAAGCTGGTGATGATGAAGCAAACAACAGCAAGAAATCAGACAAGCAAGCTAAAGGGGCTGAGGAAGATGTAGGAGAAAGTTCGAAGAAAGTAAGCAAAGCTAAGAAGAAAGGAGAGAAA…
DcWRKY8	ATGGACGGCAGAATCAATCCGTTTGCGCGAGAGCAAGACGACTATGATTATTCACCGGACTATAGCGAAGATTCTCCCCCTTCCGGCCTGTTTAGTGATAGCAAGATGGCTTCTACCTCTTCTCCAAGAAAAAGTAGAAGAGGTTTGCAAAAGAGAGTTGTGTCCGTGCCAATCAAGGATGTGGAGGGGTCCAGGCTTAAAGGGGAAATAAGTACTCCCCCATCTGATTCTTGGGCTTGGAGAAAGTATGGTCAAAAGCCTATCAAAGGCTCTCCTTATCCAAGGGCTTATTATCGATGTAGTAGCTCAAAAGGATGTTTAGCAAGAAAACAAGTAGAAAGAAACCGAGCAGACCCAACCATGCTAATGGTGACATATTCTTGTGAACATAACCATCCG…
DcWRKY9	ATGGCTGTAGACTACACTAAGCAGAAGGCTTTGATTAACATTGAGCTAACACAGGGTAGGGAGCTAGCTAATCAGCTCAAAAGCTACTTAGATGATCATAATACCGAAAAATCAGGGGAAATTTGTGAGGCTCTACTAGAAAAGATTTTATCTTCTTATGAAAAATCACTTGCAATGCTCAAGTCTGGTGCTACAAAATGTCAAGAACCAAAAGAGACTCCTCAATGCCTCAGCAGTGATAATCCAACAAGTCACACTTGTGATCAATCCCACCAAAATGCTCAAAAAAAGAGAAAGGCATTGCCTCAATGGAGTAAAATAGCCCAAGTTTTAACACTGACAGAGCTTGATGATGGTTATAGTTGGAGAAAATATGGGCAGAAAGATATATTAGGAGCT…
DcWRKY10	ATGGGTGAATTTGCTAGCATGGAAGAAGATTGGGGCCTTGAAGCTATAGTTAGAAGTTTCACTGATGATCATTTGATGAACATGTCTTCTTCTTTCGATGATTTCCTTTATGATTTTCCTCATTTGTATGAGGCCACAAGTCATGATACCAATGAAGATACACTTCTTTCGTTTGATCAAATTTACGAGCCCGCGGTTGAGGAAACGGCCTTTTCCTCAGAGGCATCCTTTCCTAGTTCCTCAAGTTGTTCCTCTAAAGGGAAAGATTTGGAAGTGGAATTTGAAGAAACAGAGACAAAGAAGAATGCCAGAAGTAACGCGGTTAAATACAAAAAGAAAAAGAATCAACACAAGAGAGTGGTGCTTCAGCCTGAAGGCCAAGCTGCTGATTGCTGGGCT…
DcWRKY11	ATGGATAATTATCAGGGCGAGTTAGCTGACATACTTGGAAGCAGCAGCCTTATACCCTCATCCCAAGAGCCGTCTCACGTTACCACCGCAGATATGTGGCAGTTGAGCCACTCAGCTATGAAGAAAGATCATTCTTTGGATGATTTTGGAAATCCATTTTGTACCCTAATCAAAGATCCACTGTTCGAAGACTTGGATATTCCAATTTCAAATATCTTCACTGCAGTCTCTTCAAATATTATTCAGCAATCACCAACAACATTTCCTGATGATGATAAATATTCAAATAAGTTTCAGATCTCCCGGGACTTGTCATCGTCATCAGACATAAGCTGTGCTAATTCTTCCAGCTTACTGAAACCACTTGCTCAGAATCGTGAATTAATATGTGATAATCAT…
DcWRKY12	ATGAAAAGCTCTGATCATTCCCGAATTTTGAGCACAAACATTTCAAAAGATATGTCAGAACCCGAGGCTTCCAAGAAACAGAAGATATACCAGAAGAGAGTAGTAGCTGTGAAGATCGATGAAAATGAATATGACAAGAAGCAGAAGAGTGAAGGGCCACCTTCTGATTGTTGGTCTTGGAGGAAATATGGGCAGAAACCAATCAAAGGATCTCCCTATCCCAGGGGATATTACAAATGCAGCACATCGAAGAGTTGTTCAGCCAAAAAACAAGTGGAAAGATGCAAAACAGATGCTTCCTTGCTCATCATCACTTATACCTCAACTCATAACCATCAAAGTCCCAAAGAACCAAAAGAAGTAGAAGATCCAAAACAATCAGAAGATCCAAAAGAAGTA…
DcWRKY13	ATGGCTCTTCAAAAAAGATTGTCAGATATGGGAATTGAAGAGGCTAGCAAAAGTGCAGTAGAGAGTTGCCATAGTGTATTGGATCTCATTTCCAAGACTAAAGATCAGATTGAATATGGAAACTTATCTGTGAAAACTGAGGAATCTGTGGCTAAGTTCAAGAAAGTTGTGTCTATTCTTGATGTTGGTTTGGGTCATGCAAGGGCGAGAAAGTCCAAGAACCTTCAAACCCCTTGTCCCCGAAACATATTGTTAGACAACCCTATTATTGGAATTAATTATCAACCTACAGCGTACCAGCTTCCTCCAACTAATTCTGGTGATATTTCAACTCATGGTATGGGTACAAATGCTAAGAATAATTTTAATTCTGAAAAGTTGTCTCTAGAATCGAGTTCA…
DcWRKY14	ATGGACGATGACTGGGATCTCTACGCGGTGGTCAGAAGCTGCACCGCCGCCGCCGCCGCCGGAAAGTCAACTCTCTCTGCAACTCCGAGTCAACCGATGTGGAATAATCCGATAACCTCCCCGCCCTTTCGGGTCCAAGAAAACGAGCATTCTGCGAGAAAGAATCAAATGAAAAGGGTTTGTCATGTGCCATCTGAAGGTCTATCTTCTGACATGTGGTCTTGGAGAAAATATGGGCAAAAACCCATTAAGGGATCTCCTTACCCGAGGGGTTATTACAGATGCAGCACTTCAAAGGGATGTTTGGCCCGAAAACAAGTGGAGCGAAACCGATCCGACCCGACTATGTTCATTGTTACCTACACTGCAGAGCACAATCACCCTGTCCCCACCCACCGG…
DcWRKY15	ATGGATCAAGTTAGAGAAGAAAACGGAAGGCTAAAACTTGTATTGTCGAATATAATGAAAGATTACAAGACTCTGCAACAGCAAATCGATAATATTACTAGGACGGATCATCATCAGCAACAAGAAGAAGATAATCGCTCATGCGATGACAAAGATGCAGCTGATTCTTCACAGGAAGAAGATGATCATGATGAGCTGGTGAGTCTCAGCCTTGGCAGATCGTCGTCATTAGAAGCTAAAAATAAGGATCTAGCTGTTCACAAAGTTATCAAAAAAGACGAAGACGGTGATGATGATATGGAACGTGGACTTGCTCTGAGGTTGGATGGAAGATCGTATGATTTCTCTGGCGATGATGAGATTGCTTCTGGAGTCTCGAGGAATCAAAGCTCCAGAGAA…
DcWRKY16	ATGGATAAAAACGAGGAATCTACTTCTATCCGGCGACCTATGCTGAATCTTCCTCCGCGCTCCTCCGTTGAGAATTTGTTTACTGGTGCATCCACGGTGAGTCCAGGTCCGATGACTCTGGTTTCTAGTTTTTTCAGTGAGAATGATCCTGACTCGGATTGTCGATCCTTCTCGCAATTGCTTGCCGGAGCTGTGGAGGCTCCGGTGGCTGCTGATGACTCCGGCGGTGATCTCCGGTTTAAGATGAACAGGCCTTCTGGTTTGGCGGTGACTCAGCCTTCCATGTTTACTATTCCTCCTGGTTTGAGTCCGGCTTGCTTGCTTGATTCTCCGGGTTTATTTTCTGCCAATCAGGGTGCTTTTGGAACGTCTCACCAACAGGCACTAGCACAAGTTACG…
DcWRKY17	ATGGACAATTATCACGGTGATCTCACTGATATTATCCGAGCTGGGGGTGGTTCGACGAGTGGAAACCTAGGCACCACCACGACGACGACCTCGGGTGGTACTGCTATGACTGACAGCTGGCAGTTCCAAACGGATCCGATGAGTTTTGATGATTTTGGTCACCCTTTTTCCAGCCTCAGAGATCCACTTCTCCTCGCGGATCCGGTAGATATGTCAGGTGGATCATCCAGCTTCTTTAGTAACTCCAACAGTCTTGATCAAGATGATACTGCAGGGTTTTGTGGGAATAGTTTTATTGGCAGCAACTTAGATCATCAGCATCAGGAGATGAAGAAACCTAGTAGCTACTATTCAAGGATGCTTCAGATCTCCCCGAATAATTCAAATTTATCGCGCGAT…
DcWRKY18	ATGGTCAACATATCAACCACAAAGGCGTCAAATTCGTTGACTTTAAATCTTTCTACCAGTTGCTTCCTCGTCTACTTTTCCTCCGTTTCATTTTCATCACGTGGAACCCGGCGCACCCGTAGGGACGGTGCTACGGAGACTTTGATTTTCTCTAGTCTAGTTGGACCCCACAGCAGCCACCTGTCACCACCACTGACGCACCACCTTACAGACTCTGCTGGTTCTTCACCGTCTGGCAACAACCCGAGAGTAGTTATCGGTGAGTTGGACTTGTTTTCGAGCAAGAAAACGAACGATAATTATGATCATAGTGTTCATTATCCTGTGATGGATAGTAGTATTGACGTAGCTATGAAGCATGAGAAATCACGCAGTGAGGCTCAACTGGATGTAAATACG…
DcWRKY19	ATGGATGAAGATTCAATACCACCACCACCTCCACCGCCACCTCCGTTTCTGACCGAAAATGTTATTGCCGATGATAATAATGACGATATCTTTCCACACTTTCTTAATTCCTCGCTAATATTCCCATCAATGTCGCAAAACCCATATTACCCAACTAATGGTTCACTTGTAACACAAAACTCTCAATTTGCTATGGAGAATATAGACTGGATGAGCGCTATGATCAATAGTAAGCCCATGGAAGATTGCAACCAAATGCCGCCATCAACCTGTGCGCCAGTACTATCTTCTATGGATAACACTCCAAATATTAGCAGTGGAGGAGGAGACTGTCAGAATAACTGCATAAACAAAAGGAAAGGTACAGGTAAAACCAAGAAACCTATTCCTCCAAGGGTT…
DcWRKY20	ATGGAAAAGCAAGAAATGACACCAGCAGCAGCAGCACATCCAACTAATTATGTTTTTACACCACAAACTCCCCAAATGCCCTCTGACATGGACTGGTCCTTTTTTCTATCTCATCCTGATCCTGAACAAGTGCCATCACAGTATGAAATGCCTAGTGCATCTGTGACCACAACACTGGTGTCTGAGGATCAAACCAAAATTAGCAATTGTGATGATCATGATCATCTTAAAGAAGAAGAAGACGAAGAAGAAGAAGAAGAAGAGCAAGATAGAAACAAGGAAAAGAGAAGAGCTAGTAGAGTGAGTCGTCGAAAAGCAGGGCCCCCGAGGGTTGAGTTTCAGACAAAGAGTTCTGAGGACTTACTGGATGATGGATACCGATGGCGAAAATATGGACAG…
DcWRKY21	ATGGAAAAGGGTCGGGCTCACATCAATACAGAGCTGAAACAGGGGCGGGAGCTGGCTAACCAGCTCAAGCAACACTTTCTTGAAACAACACAACAATCTAAGCAAACCTGTGATGCTCTATTGACAGACATACTCTCATCTTATGAAAAAGCTCTTTCCATCTTGAAGTCTAATGCTTTAGGCTTCGAACACCATTCTCCGGTAATTAGTATCATCAATTCTCCTCATTCTTTCACTAGTGATTCCAGTCCTGCCAGTGACATCTCTGATGAACCCTCCAAAAATGTCTTCAGAAAGAGAAAGGCATTGCCACAATGGAGTGAACAAGTTGAGGTTCCTCTGGGGACAGGAGCTCAAGTTCCTCTTGCTGATGGACACAGCTGGAGAAAATATGGGCAG…
DcWRKY22	ATGTCTACTTCACTAGCACCGCCCATCATCCAACCTCCTGCCTCTAACCCTAACCCTACTTTCACCAACTCCTTAACCTACACGATTTGCGATGATCTAGGGTTCGAGTTTCTGGATTATCTTTCCTTCGGGGATCATCATCAGCTGGAGGATCATGATTATACATGTAACTTCATCACTTCAGCTCATGTTGCGCAAGCCCCGCTCATCCTGCAGGAGAACAACACGAGTGCGGAGAGTTCGCTGAATTCTAATCATGATGACATGGATATTGGTCATCACGTGTTGCCAACAAATAAATGTAGCAAAAGGATGAAGAGATCGGATAAGAGTGATGAGAATGGGGGCTCGAGAATTGCGTTTAGGATCAAGACGGAGCTTGAGACATTGGATGATGGA…
DcWRKY23	ATGGAGCAGGCATATCAGCAATTTGAGACGAGAGATTTGATTAATGAGGTGAGGCAAGGGAAGGAGCTAGCGAAACAGCTTCAGATTCATCTCAATGCCCCAACTTCAGCTCATGAAACTCGCGAGTACTTGGCGCATAAGATCATTGTTTCGTTTGACAAGATCCTCAACTTGTTGAACTGCGGTACGAGTATTGTGACCGGGTATGAACGCGTTGCAGGTGGCCGAGAAGTTCGGGTTACTGAATCTCCCAATTCCTTCAGTGGAAGTCCTCGCAGTGAAGATTCTGATCAGGATTTTAGAAGTTCAGATAGCAAATCAGATGCCTCCAGGAAACGTAAAGCTATGCCTCGTTGGACGAAGAGAGTGAAGATACAACCGGGGACAGGAATAGAAGGA…
DcWRKY24	ATGTTTGAGATTTTGAAACCAACCCCTGTGGTGGTCACTCTCCCACACAAGGGGTCAACCAAGCCTACAGCCCCGAACGTCGAAGATTGGCAGAGGATTTTATTCATAAGCCGTGATATATGGTTAAAATCGCTGTCTCAGAACAGAGAGCTCACAATCAAGTTTCTATTCACATATGTTACAATGTCGGATGGGGACTGGGATTTGTATGCAGTGGTGAGAAGCTGCACTACCTCCGCCTCTGTCGTTGATCAAAATCGCATGGAGGACGAGCAGGAGGAGAAGGAACAGCCTTTCGCTGATCAATTCTCCTTCCAAAATGATGATTTTACTGATCCGTTAACTTATGGTCTGCAGAACACTACCGCAGACTATGGCCTCGAAGAAATTCATCAGCCA…
DcWRKY25	ATGGCAGCCATTGAACTCATGCCTTTCGGCTATAACAACGGTAACAACAACTATATGGACGAGAAAACCGCGGTTCAAGAAGCAGCATCCGGTCTAGAAAGCGTGGGAAAACTCATTAAATTGCTGTCTCAACAGCAACAGCAACAAGGCCAAGTTGAAGAGAATGAAAGTAGCGATGATAAGAAGATTGAGATGGATTGTAGAGCGGTTGCTGATGTGGCGGTGACCAAGTTCAAGAAAGTTATTTCTTTACTAGACCGGACTCGAACCGGTCATGCCCGGTTCAGGAGGGCCCCGGTTTTTTCTAAACCGGTTCCTGTTTCGCCGGAGAATAAAGTGTATTGTCCGACGCCGATTCAGCAGATTCCGCCGCCAGGGAATTATCAGATGGATCAGAAC…
DcWRKY26	ATGGATTGCTCTCCCTCTCCAAGCCTGGACCTCAAGATTTCAGAAGAAAAATCAGATACTCAGACTTCAAAGAAAAGGAAAATGTCAGAGAAGACTGTTGTGACAGTGAAGATAGAGGCCAATGAAAACAAGAAACACAAGAATGAAGGGCCACCTTCTGATTCTTGGTCTTGGAGAAAATATGGGCAAAAACCCATCAAAGGATCCCCTTATCCCAGGGGATATTATAGATGTAGCACTTCAAAAGGTTGTTTAGCCAAAAAACAAGTGGAAAGATGCAGAACTGATGCTTCACTTCTTATTATCACTTACACTTCTAGTCATAACCATCCAAATCCTAAAGAGCTAAAAGAAGAACTGGAACAAGAGAAGGAAGAAGAGCAGGAAGAAGAAGTTAAA…
DcWRKY27	ATGGAGATTGAAGTTGCTAATAAAATGGCTGTGGAGAGTTGTCATAGAGTGCTGAGTTTGATGGCTCAGCCCAAGGATCAGATTCAGTATAGGAATATGATGGTTGAAACTGGTGAAGCTGTGTCGAAATTCGAGAAAGTTGTTTCTTTACTCAATGCTGGTTTAGGGCATGCTAGAGTAAGGAGGGTTAAGAATTTTCATACCCCTTTACCTCAACACATACTTCTAGATAGTTCAGTTGGTAGAGCTGATTGCCAACCGAAAGCCCTTCAGCTTCTTTCGAATGATTTTCGTGAGAGCCCGGTTCTTGATTTGGGTTCAAATTTGAAGAGTAATCTTAGTTTGGGGAACTCATCATTGGACTTGAGTTCGAATGGGAAGAACCCCCTTCAGGTTTCC…
DcWRKY28	ATGGAAGAGAGGACGGGTATAGTTAAACCAGTTGCTTGTAGGCCGACGGTTAGGGCTATCTCGGTGTTACTTTCTGCTAACATCAATGCTTCGACCTCGAATTCAACTTCTCAACCCGTGGTTCTTGCCACTAGACCGAAAACAGTGAGGGTTAAGCCTGTGGTTAAGTTGATTTCCTCCAAGGATAAGGCACTTGGAACAACAGTTTCGTCTTCGTTGGACAGAGATCTGAAGGTGGAAAATAAATCTACTGTGGTGTACAAACCCTTGGCAAAGCTGGTTTCGAAGAGGACTATTTCTCTCCTAGCAAATATGGAGAATTCCTGCTTTCAACACCATGAAGCACTACCTCAGAGTGACCCCTGCAGTCCATCTCCTAACCAAGTTCATTGCCATCTT…
DcWRKY29	ATGGCTGTTGATCTTATAAATCTACAGAAGATGCTGAGCCACTCGGTCTTCAACGAATCAGCCTCTCAGGAAATGAACAACATCGAAGAGCAGCTGACTCGCATATTACAATCTCACAACCAACGAGTGTTATCAAACGGTGATTCGATTAAACCTTTGGTGACGAGAAAAACAGGTCACGCTCGTTTTCGTCGCGCGCCGGTAGTTATTTCTACTTCTTCGGAACAGATTGAACCGGCAAAGCCGGTTGAGCCGGCTGAGGTGAAATTAGAGGCTAATTGTGTTGAGATGAAGGAGAAGATAGTTAAAGAGAGTAAAGTTTTGGATAGTAGTAACTCGTCTGGGAGCAGCTCGTCGGTTACTAGAGAAGAAGGCACTGTTTCGAACGGTAAGCCGTTG…
DcWRKY30	ATGGAGAATTATCCCATGCTGTTTCTCGGGTCCGGCGCGACGGCGCCGAACTCGTTGGGTTCGAGCAACAATAATAGCCGATCTAATAATAGCACCTTCTATAACAATCCGAATGGGTTTTTCGGAATGTTGAGGTCGGATGTTCACGGGTCGTCGACGTCTTCGGAGGCCAAGGATGGCGCGGAGAATTCCAATAGCGGGAGCTTCCAGGTGACGGAGAGTGAGCTGGGGAAGAAGAAGAAAGGCGATCAGAAGAAGGCGAAGAAGCCGAGATTCGCTTTTCAGACGAGGAGCCAAGTGGATATTCTCGATGATGGGTATCGATGGAGAAAATACGGTCAAAAAGCTGTCAAGAACAATAAATTTCCAAGGAGCTACTACAAGTGTACTTACCAAGGG…
DcWRKY31	ATGAGGAAGCATACTAGGTACGCGAATTCATCCCTCCACCACGATCAAGATGATCCCGACACTACCTCGGAAACTGCCGCAGGATCCCCGCTCTCCGGCGACGATACTTCCACCGTCCTGCCGCCCACAAAAAGAAACGGTGGCAAAAGAGTAGTTACAGTGGCATTCGATGCGGATGTGTATCCGCCGCCTGATTCTTGGGCCTGGAGAAAGTATGGTCAGAAACCAATCAAAGGTTCGCCTTATCCCAGGGGATACTACAGGTGTAGCAGTTCAAAGGGTTGCCCAGCAAGGAAACAAGTGGAGAGGAGCCGTAAAGACCCCACCGTAGTCGTCATCACCTACGTTTCCGAGCACAATCACCTCAGGCGTGCCACCAAGAACTCTCAAAACACGGCA…
DcWRKY32	ATGTTGAAAGCTCACGTGGTTACTTCTAGGGAAGGCATGCCTGATGCAATTTCTGTTGACAAGTATCAGCAAGGGGAGAACCCAGATGCTGTGTTTCATGACTCGGTGTCCAACCAAAAGGAAATCCCTCCCTCTGGAGTACATGACAAGGAAGAGCAAGGTAACCTGCAACAGAGACAAAAACCATCTGAAGCAGGGGCATCACAAGTCAGTCAAGAAGTCAGCATCGGTCGGGTGGAGTCAGAGAAGTTGCCAAATAATCTGAAACCAGTACAAAGCCTTGATGATATAACAGATGCATCACAGTCAAACCAAGATGGAAGCTCTATATCTATGGTGCATGAGACAGAGCCAGTCAGTTTGCATCAAGGGCATAGCTATGATAGTGCTATTCGAACA…
DcWRKY33	ATGGCCCTTGATTTGATGAACACTATCTACAGAGACAACAAGTTCCGGTCCAAAATGGAAGAGAACGCGGTCCAAGAAGCGGCCGCCGCCGGTTTGCAAAGCGTTGAGAATTTGATCAAGGCGATATCTCAGGCTAATAATCAGAACCCATATCTATCTTCTTCGTCTTCATCTGAAACCGGAGATACAGATTATAGGGCTGTTACAGATGTGGCTGTTAATAAGTTCAAGAAGTTTATTTCTTTGTTGGACCGGAACCGGACCGGTCATGCTCGGTTCAGAAGAGGACCGGTTGTTGAAAAAACCGGGGCGGAGGTGCAGAATCAGAATCAGAATCATGGGTCGGATGGGTTTCAAGTTTATCGGCCTACTGCGGTTCATCCGGTTCAGACTGTGCAA…
DcWRKY34	ATGGAATATTCAAGTACTTTTGATGTTGATACTTCTTTGGATCTCAATGCCAAGCCTCTTCAGCTCTTCCGCGATACTCCGAAACAGGAAGTGCAAACCAGTTTCATTGATTTTGGAAGGAGGACTTCTGTGAAAGAAGAGAATAACGGAGCTTTGGTAGAGGAGCTCAATAGGGTGAACACAGAAAACAAAAAATTAACCGAAATGTTAACTGTCATGTGTGAGAATTACAACACTCTGAGAAACAATTTGATGGATTACATGAGCAAGAACCCTGAACCCGCTGCTGATAATAACGCGACAAAGAAGAGAAAAAGTGCAGAACGCAGCAGCACGACGACTTCTTGCATGATCAAGAACAATGCTAGCAGTACAAAAAACAATGACAATTCAGAGAGT…
DcWRKY35	ATGGAGACTACTTTAAGAAGATCGGGCGATGGTGAAGAAGGTGATCATATTGAAGCTAAAAGGAGCCTGCAGCAGTCCAATGATACTGATGAAGAGAATTCCAAGAATGAAGTTATGCTACTTAAGGATGATGATCAATTGGAATCAGTGAAAGCTGAAATGTGTAAGGTGAGACAAGAGAATGAGAGGCTTAAAGCGTGCTTAGATAGTATGACCGTGGACTATCAAACCCTCAAAACCAAATTTCAGAACATTGCTCATGAGCAAGTGCTTGATCAGGCTCCAAAGAATAAATTTACGGATCCAGAGAACGAACCCGAATTTGTGTTTCTCAGCCTTGGAAGGTCGTCTCCAGGTCAGGCAAAGGGAGATGATCCCTACAAGGAGAAAAATACAAGT…
DcWRKY36	ATGGGTGGATATAATGATGGTCCCTTGGCTGGAGAGTGGATGCCTCCAAGCCCTAGCCCGAGGTCTTTTTTCTCATCAATGTTGGGTGACGATGTTAGCTTCAGGTCAATTACTGATCTATCAAGTGATAATAGAGGCGGGACCTTGTTTTCGCCCCCCGCAGATAATAATGTGGGAGCAAATTCTGATGAGAAGAACGATGGACGACGCAGTGCAGATGAAGTTCAAGCCATTAATCAAAATTCACCCTCTGAACAAAAATTGAGCTTGCGAAAAGGTCTATCAGAAAGGATGGCTGCTAGGGCTGGTTTCAGTGCTCCAAGGTTAGATACCGAAAGCATTAAACCTGCTGATCTGTCACAGAGCTCTGGAATGCAGTCTCCTTACTTAACAATTCCT…
DcWRKY37	ATGGCGATCGATCTCATAAATTACGCGAAAATCGAAGATTTTACAGCGGCTCACGAATCTCGAGGATCGATAAATATCATCGAAGACGAAATTATGCGGATATTACAATCGCACAACCAGCGTAATCAGCAAGTACAGGTTGATGAAGTGAAGGAGGAGACGAAGGCTGTGAGGCGGACCGGTCACGCGCGGTTCCGCCGCGGACCGGCGGAGTCTGAACCGGTCAAACCGGCTGAGGTAAAGTCAAATGTGAAGTCTGTTGAGATGGAGACGGAGATGAATGTGAAGAGTGTAAAAGAATGTAAAGATGTAAATAGTGCGAATTCGTCGGGGAGCTCTTCGATTACGGGAGAGGAAGGCACGGTTTCCAATGGTAAAGCGGTGTTGGGCGCCGGAGCA…
DcWRKY38	ATGGCGGCAACTTCTCCCGAGCATTCATGGGGTACTAAGAGGAAGAGGGTGATCAAAGAGCTTGTTCAAGGCCGTGACATTGCTACTCAGCTCCAGGATTTGTTGTTGCTCGGTAATAACTGCAGTTCAGATCATGGGGTTCAAGAACTTGCGATGAAGATATGCACTTCTTTCAGTCAGAGTCTGTCGGTGCTTAATTCTTGTGCTCAGATCCATGGGAGTGATTTTGGGTCTGCTTCTTCGGGGCTTCTGGCTTCGCAGGATTCCGGGGAGAGTGTTAATAGATCAACCAGTAAGAGCCGGAGAGGGTGTTATAAGAGAAGGAAGACTTTAGATTCCAGGAGGAGTGTTTCTTCCAAATTGGAGGATGGCTATTCATGGAGGAAATATGGACAAAAA…
DcWRKY39	ATGTCAGAGAAGACGGTGGTGACAGTGAAGATAGAGGAGAATGAAAACAAGAAACACAAGAGTGAAGGGCCACCTTCTGATGCTTGGACTTGGCGAAAATATGGCCAAAAACCCATCAAAGGATCCCCTTATCCCAGGGGATATTATAGATGTAGCACATCGAAAGGCTGTTTAGCCAAGAAACAAGTGGAAAGATGCAGAACAGATGCTTCATTGCTTATTATTACTTACACTTCTAGCCATAATCATTCCAGCACTAAGGAGCTGAAACAACAAAAAGAAGAGCAAGAAGAAGAGCCTAAGGTCGAAACTACTGAAGACAACAACAATCTTGAGAAAGAAGATGAAGATGGTGCTAGCGAAATCACAAGTAATTTTCACTACATACATTCTCCGGTG…
DcWRKY40	ATGGTTACTTCAATGGAAGGCATGGGTGATGCAATTTCTGCTGACAAGTTGCAGCAGGGGGAGAACTTAGATGCTGTGTTCCATGATTCAGTCTCCAACCAAAAGGGAACCCCTCACTCTGTAATACGTACAAGAGAAGAGCCACTTAAGCTGAACCAGAGGCAAAGCCTGTTCGAGCCAGTGATATTACAAGTACGTCAAGAAAGCAGCATTGATCAGGTGAAGCCAGAAAAAGGGCTAACTAATGTGAAATTGGCACAGAGCCTTGATGACGTGGCAGATGCATCACAACCAAACAAAGATGAAAGCTCTATATCTATAGTGCATGAAACTGAGCCAGTTACATTATGCCAGAGGCCCAGCTTAGATGGCACCACTCCAACATCAGAATCTTGTCAA…
DcWRKY41	ATGGCTCAAGGGAGTGGACTCTCCATTGATCCTCCTTCTTCTCATCTCTTGTTTACTTGTTCCTTATCTTCGGATCATCCACAAGACCTTAGCCTAAGACACCGACACAAGCTGAGGCTTGAACCATCAATACAACAGCTCATGGATTGTCCAAAAGGGCCGAGTACTATACAGTTTCCTGTGAACCTCAACTGCACCACTGCAGACCATGATCATGATCAAGACCAAGAACGCGATGAGGATCGATGTTTTAAGTCTGATGAGAAGCGGCCTGTCATTGATGAGATGGACTTCTTTGCCAGCAAGAAGGATGATGAGGATCATGATCACATAGCTGAGACTGATGGTGATGATCAGAAAGATGGTTTGTGTGGACCTCAACATTTCAATGTGAATACT…
DcWRKY42	ATGGCAGTTGAACTCATGACTAATAACGCGTACAAATTCGGTGCAAAACTCGAACACAACTCCGTGCAAGAAGCCGCCCTCGCAGGACTCGAGAGCGTGGACAATCTCATCAGAATGATCTCCCGATCGCAACATTACTCAAATATATCTCAATCTTCTTCTTCATCGAATTCTCACGAAAATAACGTGACGGATTATAGAGCTGTCACAGATATCGCTGTCAATAAGTTTAGAACATTTATTTCATTGCTCGATAAAACACGAACGGGGCACGCTCGGTTCCGCAGAGGGCCAGGAGTTCGGACTCTTGAGACGCAAGTAATTAAGCCGAAGAATGAGATTGTGGCGCCTGTTCAGCGTCAAGCGCTTAATAATCAGGCGGTGAAGAATGTTAGTTTT…
DcWRKY43	ATGGCAGTTGAACTCATGACTAATAACGCGTACAAATTCGGTGCAAAACTCGAACACAACTCCGTGCAAGAAGCCGCCCTCGCAGGACTCGAGAGCGTGGACAATCTCATCAGAATGATCTCCCGATCGCAACATTACTCAAATATATCTCAATCTTCTTCTTCATCGAATTCTCACGAAAATAACGTGACGGATTATAGAGCTGTCACAGATATCGCTGTCAATAAGTTTAGAACATTTATTTCATTGCTCGATAAAACACGAACGGGGCACGCTCGGTTCCGCAGAGGGCCAGGAGTTCGGACTCTTGAGACGCAAGTAATTAAGCCGAAGAATGAGATTGTGGCGCCTGTTCAGCGTCAAGCGCTTAATAATCAGGCGGTGAAGAATGTTAGTTTT…
DcWRKY44	ATGGCCAAGCCCTGTGGACTCACCTTTCTTCATCATAACAACAACTTATCACCTCAGTCTTACATTATCAACTCCTTTCCCACGCAACAAGAGAGCCATTGGAAGGCTGAAGCAAGGCCTATGGACTTGTCACCGCCGCGAGGGAGTTTCCAGTTCCAGCTCAGCACCGCGCATGATCATGATCAAGATAGGCCTGATGAGATGGATTTTTTTGCACGTAAAAGAGATGATCATGATCGTGATCAGTCAAAGGTGACGGATAATTTGGCTAGTGAGGCTGATGATCATAGAGACTTATCAGATTTCAATGTTAATACTGGTCTGCATCTTGTCACCGCAAACACCTGTAGTGATCATTCGATAGTGGATGATGGATTATCTCCCGATTCTGATGATAAA…
DcWRKY45	ATGGACTCCCCTACGGTTAACTTGTCTCTTGGAATCAATCTCAACTCCAATCCTCCCCATTATCCAGATGATGATCCGACAGATCACTTGGTCGAAGAGCTAAACCGGATGAATACGGAGAACGAGAGGCTGACAAAATTGCTAACAGTGGTCTGTGAAAATTACAAAACCACACAAACCCAACTCGCAGATTTGGTGATGCAGAAGAATGATAATAATAGGAAGAGAGTGGCCGAGGACGATATATTCCCTACTAATTATTATGTTGAGGGAGATTCGTATAAGAGATTCAAAGAAATCAAGACAGATGTTTCCAGAGTGCTTGTGCGAGCTGATCCATCTAACAAGAGCCTGGTGGTGAAGGATGGTTATCAGTGGAGAAAGTATGGTCAGAAGGTG…
DcWRKY46	ATGGGCAGATCAAAAGAATCTGAGACTAAATTTGATCTTTCCTTGAAGCTAGACACTCATGATGAACATCACTCACATAGTGATCATAATCAACAAGATGGTGAAAATGTTTCACAGATTATGAAAGAACCTCGTGTCGATGAAGCACAAGATCATGAAGGATCAGATGTTGTTGGATCTCCCCGCGTCTCCAAGATTCAGAAAGATTTCAAGACACAAGAGCTATCGGCGTTGCAGACAGAAGTGAGGCGAATGAAAGAAGAAAATAAGCTGTTGATGAAGGTGGTAGAGCAAACTTTGAGAGATTACAATAATCTTCAACAGAAGTTCTCCATCATTACACAAGATAACTGTGACAAGGAGCCAAATTGTTTCCTTTCACTCCATGGAAATGGGGGT…
DcWRKY47	ATGGGGACAGATGATCGAAACGATGAAGTGAAGGTGGATGCTAAGCAGAAGAACAAGAATAAGAAACAGAGGTTTGCTTTTCAAACCAAGAGCCAGGTTGATATTCTTGATGATGGATACAGATGGAGGAAATATGGCCAAAAGACTGTTAAAAATAATGCACACCCAAGAAACTACTACAAGTGTACGTATCAAGGATGCAGTGTGAAGAAGCAAGTCCAACGCCTAGACAAGGATGAAACAATTGTGGTGACTACTTATGAAGGGATTCACACCCACTCTATTCAGAAGCCCTCTGACGATTTCCAAAACATCTTGAGTGAGATGAAGATTTTCCCTACCTCTTAA
DcWRKY48	ATGGACTACCATTTATCTGAAAACAAATCACTTGCTGATGATGATGATGTGTCCAAAATCTCTTGTGAAGCTGAAATCATGCCCCTTGTCCTAGATGACGAGGCCCCGTCGCCTAAAAAGAGCAAGAAGGTTGAAGGGAAGAGAGTGGTGACAGTGCCAATGGTGGAGGGGGATGTATATCCTCCGGCAGATTCATGGACCTGGAGAAAATATGGACAGAAGCCCATCAAAGGTTCGCCTTTTCCCAGGGGATATTACCGTTGCAGTTCTTCAAAAGGTTGTCCAGCTAGAAAACAAGTTGAGAGAAGTCTAAAAGATCCCACATTCATCGTCATTACTTACGCTTGTGATCACAACCACCTCAGCCCCGTAACCGCCAAACGTTCCCAGACCACCAGT…
DcWRKY49	ATGGACTCGTCTCCACCTGCAGAGACTTTTCATTTTGCTGTTAATATTAACCGCGCCACAGTTGATCATCAGAACAGGCCTGATGAGATGGACTTTTTCGCGAATAATAAAATTCGAGATGAGAATGAGCAGTCCAAGGTGACGGATAACACGAGTGATGCTGATAATCTTAGAGGCTTCTCTCCTCCTGCAGACTTGGATTCCAACGTCAATACTGGTCTGCATCTTCTTACGACGAACACGTGTAGTGATCATTCGGTAGTGGATGATGGAATATCTCCTAATGCAGAAGACAAGAGATCGAAAAATGAGGTAGCTGCACTTCAGGCAGATTTGGAACGTACCAACATTGAAAATCGTCGACTGAAGGACTTGCTGAATCAAGTGACAAACAATTAC…
DcWRKY50	ATGGAGGAGATAGTTTCTTTGATCTATAATGGATGTAGGTTAGCGAGAGACCTTGAAGTTAACCTACCGAATATAGCTAACCAGCCGGAGATGCTGTGGAATAACTGCGAAGAGATCATCAGAATCTTTACTGACACGAGGGACCGAATTAATGCTCAGTTTGGCGGCGGGAGTCAAGGTGAAGATGTTGGAGCAATGCAGCAGTGGCTGAGGTACACTCCTCAGATTGTGCAGCAGCAAGAAGGCGGCTCGGAGGGCGCTGTCGTGGCGCCCTCCGAGGCCGAGCGGTGGGCGGCTGGCGGCCGTGGGGACCAGCTGCAGCCTGTGGAGGGAGCTGCTAGAGGTGCAACATTTCAGAGAACGAGAAGAAGGGAAGAGGATGCAGAAAGAAGGATCATA…
DcWRKY51	ATGGCTGTTGAAGTCGATGTGTATCGAGGTATGAACAATTACATAAATCATTCGATTCGTCGGACCGGTCACGCCCGGTTTCGTCGCGGACCGGCTGATCAATCCACTACTTCTACTTCATCCTATTCTCATGATGATCAAGCTCAACAAAAGAGCTTCCAATTTAAACTTAATGCTGAAGAATGTAAGAGCGCTAAATCTTCGATTTCCTCGGAAGTTTTGTTGATCGCCGGAGAGGAAGCTACGGTTTCGAATGGGAAGTTAGGAGCATTGATTGGTGGAGGAGCTAAGAGGAATTATTCGTCTGCGAAGCCTCCGCTGCCTTTTTCGCAGCGGAAAATTTCTCCGAATTTTTCGGGGAGCAGCGCAGTGGTGCCGGCAATGAAGAGTAGTTATTCG…
DcWRKY52	ATGCATGGTGACAAATTTGATGAATGTTGGAAGTTTGATGAGTTTAGTGGAATGTGTGAGGGCATGAGCGATGAAATAGTGGTTGTGAAGAATGAGAGTGGTGTCAAGGTGGAGGAAGTGAATGAGGAGGACGAGGCCAAGCCGATTATGGGGAGTATTGCGGAGAGGAGGGCAGGGTTTGATGCTCCCAAGATTGATGTGGTTCGGTTTAGGGGTGTAGGAAGTCCTGTCTCTTCTCCGAGTGGTCGGTCTCCTTATCTTACTATACCGGCTGGTATAAGTCCTACTGCATTGCTTGATTCTCCTGTCATGCTTCTCAATTCTCAGGCTGCACATTCATCTCCAACTACTGGAACTTACCAGTCACCCTCATTCAATCATGAAAGTATGATGCAGTCA…
DcWRKY53	ATGTCTTCTATGGAGAAGGAATCTTTTTCGCCGGAAACTGTGGCCGGAAATGAGAAGAAAGCCACCCAAGTCTTGAGCAATGGGCTTGAATTTGCTGCCCAACTTCGAATCATGCTCAGCAGTCAACGCCTCGGAGACGTTGACCACACTCTCTGCAACATGTCTGCTGGAGATCTTGTCACTAAAATCCTGGATTCTTTTGAGAAGTCTCTTCTGATATTACAACGTCCTTCTTCAATCTCCGATGAAGTTTCGCAAGTTCCGGTCAACTCCGGTGCTCCTATGTCGGAGGAACTAGATTCCAGTCACACTCCCAAGATGGTCAAGGATCGTAGAGGATGCTTTAAGAGAAGAAGAACATCAGAGGCAGAGACCAAAGTGAGTTCAACTCCGGTGGAC…
DcWRKY54	ATGTTTCATCAATCTCCAGCTTCACACGATCAAATCTTGTCACTCAACAACATATACGATATTTGTGATGATAAGAGCAAGCAGCGGAATGGGAGCTTCTTGGAGCTGATGGCAAGCATGGGAGGCCCGGCTGCAGCGGCTATTGTGTCTCGAGATTCTTCGAAGCAACGGAGAGATCATGATCATCCGAGTAGTAGTGGTAATGAGGTTGATGAATTCAAGGAGAAGAAGAAGAGTAAAAAGTGCAGATATGCTTTTCAGACAAGGAGCCAGGTTGATATACTTGATGATGGGTACAGATGGAGAAAATATGGACAGAAGTCTGTCAAGAACAATAAATTTCCAAGAAGCTATTATCGGTGTACAAATCAAGGGTGCAATGTGAAGAAGCAAGTTCAG…
DcWRKY55	ATGGGTGAAGCAGAAGAAGCTTTGGCTACACAAGCAAGGCCATCTTTCACTCTGAATCTCCCACCAAGGCCTTCAATGGAAGCTCTTTTCTCAGGTGGGCCTGGTTTGAGTCCAGGCCCCATGACCCTTGTCTCCAATTTCTTCAATGAGTATTATCCAGACTCAGATAACTGTTCTTTCTCTCAGCTTCTTGCTGGAGCTATGGCTTCTCCTGTGGCAAAAACGAGTCAACTTTCTGGTAAAGATATGAAAAGTGAAGATGGGAGTGATAAGAAATCAGGGTTTAAGCAGAATAGGCCTATGAATTTGGTTGTTGCTCAGTCACCTCTGTTTATGATGCCTCCTGGGCTAAGCCCTTCTGGGTTTCTTAATTCACCTGGGTTTTTCTCACCTCTTCAG…
DcWRKY56	ATGGAATATACAAACTATGTCAATACCTCCTTGGATCTTAATGCCAACCCTCGTCAACTCTTTAATGTTCTCCCTGTGAAACATGAGGCTCAGAGCAGTTTCATTGATTTTGGACTCAGCACTACTTCATTACTTCATGATCAGAGTGGGGCCTTGGTTGAGGAGTTGAACAGAGTGAATGCAGAGAACAAGAAGCTGACTGAGATGTTAACTGTCATGTGTGAGAATTACAATGCTTTGAGAAGCAATTTGATGGAATACATGAACAGGAATCCAGAAGTTACTACAACTGATGACAGTACTACATCATCCAAGAAGAGAAAGACCACAGAAAACACTATCAATAATAACAACAATGGTTCAGCTACTGCAGCAGCAGCAGGAGCTGTGGGAGCTGTG…
DcWRKY57	ATGGAGGAAACACTGAAAAGAAAAGCTCATGGGGATGCATTCAAGGAAGAGAAGAGAAGTGAATCGAGCCATGCCGATGATGAAGACCGCAAAGACGAAGATATGCCCCTTGTCAAGGATAATGAGCTTGATTCTGCGAAAGCCGAAATGCATGAGGTGAGAGAGGAGAACCACAGACTAAGAACTTACTTGGACAAAATGATGAAGGATTATCAAACTCTTCAAACTCAATTCAACAACATTGTTCATGACAGGGATTCTCCCACCAAATCCAGGCCTGTCAATGATCAAGGCCATCGCGAACAGAAGCATGAGACGCGTGATGAGTTTGATGTGTCCCTTAGTCTTGGAAGATCATCTTCGAGTGAAATAAAAAGGGAGAATGATCATAAGCATTCG…
DcWRKY58	ATGAATTCTTCTTCTTCTTCTTCATTTGGAGGGAACATGAACACTTCAAACTCTGAAACTACTCAACCAGACTTTACATATTCAGCCCAGTTCATGAACTCTTCATTCACTGATCTTCTTGCTCAACCAGACAACAATGATTTTGGTAGCAACTGGGGCTTTGATCACTCCAAGCCCAAGCCCAATTCTCATCATTCTGCACTACCCTTTTCTCCTACTAATTTCTCTCCTTCATCTTTTCTCTCTTTCTTTGACTCACCCATCCAGCCTTCCACATCTAATATTGTATCATCTTCAACAAATGGAAACTTTGATGGTCAAGTTTTGATGGAGGGTAATGGAAACTATGCAAATGTCTCTTTCCCAACTCAAGCAAGGAACTCCATGGAAGAATTAATG…
DcWRKY59	ATGGACACTACGTGGCTAGAAGACGAGCTTGTTCGCGAGCTGCTCGACGACGATTCGCCCTTATTTATTCTGCCTTGCGAGGAGGAGAATGATATGAGTACTGGTTCGAATTCTTCGAATTATTATTCGAGCTATTCGTTTCTTGATCAACTCGTTTCGGGTTCTGGGATTCTTTCGGAGCAGACAGTGGAAAGCGATTCGAGATCTCTGACGAGTAATAATTACCCGAGCAGCTATATGCAAGAGCTTCTGTTAGCTACTTCCAGGAATTCGTTGTTGGAAAGAGGAATGTGTAAATCTGAGAGCAAATATACATTGCGAATAAAGAGCAGTGGGAATGTGATTTCCGATGATGGATACAAATGGAGGAAATACGGTCAAAAATCCATCAAGAATAGC…
DcWRKY60	ATGGAGGGCAGAATCAATCAGCTTGTCAGCGACCAGGAAGACTATGAAAATTCACCGGAGAATAGCGGAGATTTGCTGCCTTCTGGAACGTTAAGTGATCATAGCAAGATGACCTCTACCACATCACCAAGAAAAAGTAGGAGAGCTATGCATAAGAGAGTGGTATCAGTACCAATCAGAGAAGTTGATGGGTCCAGGCTCAAAGGGGAGATTACCAGCACTCCTCCATCTGATTCTTGGGCTTGGAGAAAGTACGGTCAAAAGCCCATCAAAGGCTCTCCTTACCCCAGGGGTTATTATCGGTGTAGTAGCTCGAAAGGCTGTCCGGCAAGAAAACAAGTCGAAAGAAGCCGAGCAGATCCCACCATGCTAATGGTGACCTATTCTTCTGAGCACAAC…
DcWRKY61	ATGGGGAGTGCTTGTAACTGGGAGAAGAGTACTATTGCCAATGAGCTGATCCAAGGAATGGAAGTAGCTAGGCAGCTAAAGTTTCACTTGAGCTCATCAACTTCATCACCAGATACTCATCAGAGGCTGCTGCAGAGGATTCTTTCTTCTTATGACAATGCTTTGTTGCTTCTTAACTGGAGTGAGTCCTCAGCAGTGCAGGCTCAGGCTGTGCCAGCCATGGTCAGTCTGCCGCAGTCTCCGATTTCGACTGAGGGGAGTCCAGGGGAATTTAAGGATCATCACCAGGATGTTTCCAAGAAGAGAAAGGCATTGCCTACATGGAAAGACCATGTGAGGATTTATTTTGAGAATGGAGTGGAAAGCTCTGCTGAAGATGGATATAGTTGGAGGAAGTAC…
DcWRKY62	ATGGAGGAGGAGAAGAAGAACCAAGAGATTTTAAACATGAGCGATCAAAATCTCGATCCTTCATCATCAGTGACGCCACCATTTTCCGGTGAGGAGATCATCACTCCGGTTACTTATCCGCCGCCACCGAATATATTCGACATGCCAGACATCGATGTCGAAAAATATGACTTCATGGAAATGTTGAGGACTCAAAATTATTATTTTCCTCCTACTACTTCTATTTTTGATCTCCTTGGTGCTCCTAGTCCAGCTATTGGGCCCCCGCAGCCGCAGCAGCTTACTGCTGCGGCTGTGGGGACCTCATCGGATATGCCTGTACTGACTCCGGTGACTCCGAATAATTCTTCTTCGATTTCTTCGTCGTCGAATGAAGCGGTGACTGAGGATCAGATCAGT…
DcWRKY63	ATGGATGAATCCGATAAGCTGGATCCCCCCACTGACTTCTCCCCCGAGTCAAGCTGGACACTCGGCGCCGACCCGGCCAACATGTACAACACTTTCTTCCCCGATAGCGACTTCGGATGGAATCTTCATCCCGAGAACCCCCACAATTTCGCCGACTTCGATCGGATCGACCATAATTTCGCCGGATCTTCCACTTTTCCGGCGATCACTAGGGTTCCTCACGAAAACCCTAGCAGTAACAACATAGATACCGTGCTCCCCGAAATGGAGGCTCAAAGTGGCCCGGCGGCTGATAATAACCAGTCGGTGTCATCCAGTACGTCGGAAGACCTGCCGGAAAAGTCGACAGCCTCCGCCTCTTCCGCCGACATAGCCACTCCGGAGACAGCGATCAAGGAG…
DcWRKY64	ATGAAAAACTCATCGGCATTTTTCGATGATTCGGGGTTTTCTTTCGCGAGCCTTTCGGATGGTGAGAAGAGGCTGTTAGACATGTTGGGTAGTGAAGACATGTTGAATCAGCCTAGTTCTATATATGATCTGATTCAGGTTCCTTCAGTGCAAGAACCACAACAGCCAGTTGAAACATCCGAGGTTGTTAACGATGCAGAGACACCCAACTCCTCGTCTATTTGTACTTCATCCAATGATGCTGTCAAAGATGATCAGCAGAGCAAAAGAAGCACTCAGGGTGGCAAGCCCAAAAAAATGCTAAAGGCGGAGAAGAAGATCGCAAAGAAGCAAAGGGAGCCGCGTGTCGCGTTTATGACAAGGACTGATATTGATCATTTGGATGACGGGTATAGATGG…
DcWRKY65	ATGGCAACTGCTTTGCAAATACGCTCCAAGATTAAGGAAGAGGTTGCTCTTGTACCAGAGATACCTAAGTCGAAATCAAGTGAATCACCAGCTCAAGAAATGGATGAAACTAGAGAAGAAATGGATCATATTAGAGAAGATGATCTGGTGGCTCTTTGCCTAGGAAGATCTTCATTGTCTGTAGCCAAAAACAAGGATCATCTTCCGAAAGCTAGCAAACAAGAAGATGATAGTTTGAACCAAGGGCTCGTGCTAAGGTTGGATGGGAGATCATATGAGTATTCAGGGGATCAGAATGATGCAGGAGTCTCAAAGAGCCAAAGTCCCACAAAGATCGAAGAAGAATCTGAAACTGATCAAAAATGGGGTTCAAGTATAGGATTAAAGGCGGCGAGAAGC…
HaWRKY1	ATGCAAGAGGTTGAATCAGCTAACAAAGATGCTACACAACGTTTCAACAGAATCATTAATCTATTATCCCAACCCCATGATCATATTCCACACAAAACTCTAATTGAAAAAACAGGGGATGTTGTGATCGCATTCAAACGAGTCGTATCGCTTCTTGATCGAGATTTAAGTCGTTCTAGAGTGAGAAAAGGCTTCAAATTTCAAACCCCATTTCCTCAGAACATGTTTTTAGATCAAGATCATCAAGTTATGAGTTCAAATTTTGGTAAATTGACACAAGTTTCCCAAAATGCCCCTTCCCCTGTTTCTAGTTGTCAGTTTCTGACACCCCAACAGGGTCAGATGATGATGTATCATAAGGGAAATGGTGGGTTTAGTTTGAATTTCAGTAGTTCTGCT…
HaWRKY2	ATGTCTTCTTCGGGTAGCACCTTTGATTCACCACCTCCACCATCCACCGCAGTCGCCGCCACCGGACCGCAAACCGCAACCGCCCCCAAGTTCAAATCAATCCACCCCCCTTCACTCCCAATTTCCTCACCTTCCTCCTTCTTTTCTTCCCTCCTTGACTCCCCTGTTCTCCTATCTTCTTCTCATATTTTAGCATCTCCAACAACTGGCTCTTTCCCATTTGATGCCTTCAATTGGACACCCAACAATCAAATTCAAGAACAAGATATAAAAAAAGAACAAAACAATTTCACAAATTTCCAATTTCAAAGCCAATCAGATCATTCAACATTGCAGGAAATCTATCAACAACCAAGATTTGAAAATTATGGAAACTTGGAGAAAACAGAGTACCCTGTT…
HaWRKY3	ATGGTGGAAACAGGGCCTCCAGTTCAGAACTCAGGTGATGTTAACATCGGCAATCGCGAATTGAAGATTGATGATGATGATGGGTATAAGTGGAAGAAATATACCCACAAAGAAGTGAGTTCTGGTCATAAAAGAATTCATTACAAGTGCCAGTTTCCATTATGTTTGATCAAGAAGAAGGTGGAAACATCTTCTGATGGTTATATTACACGGATCACTTATCACGGTGAACATAATCATACAAAACCACGATCTACTATACGATCGCCTTCTTCTTCGGCTTCGGATCAGCAACTTAATGTTTTCCAAGGTCCATCTAGTGGTTCTGGGCAAGTTGTGACTCAAGAAAATCCGATTCGGATTGAGAGTGAACAAAATTATGTAAATGACATAATTAGC…
HaWRKY4	ATGGACGGATCTGAAAGAGGGTTAGCCAACTTTGATATTCAAGTTTCTTCCTTTTCAAACCCCATACATGATCATATGGGCTTTTCACATTATCAAGATCACAACCATCATCCCCATGATCATCATCAGGGCCAGTTTCTGAGGTTTCTACCTCAACCTCTATCTCTTCCACACTTATCTCAACCGCCTCTCCACACCGCCACCTCCTCATCCTCCGCCGCAGCTGCCGGTTTCACCGCCGAAACATCCACCGTTCATAGAGATTCTTGGCAAAAAGAACAGGTCGGAAGCATGGATCCAAAAGCTGTTAGTGAAGAAAAATGCACGGATGATCACAATTCATGGTGGAGGAGCTCATCAAACCCTGAAAAGGGTAGGATGAAAATGAGAAGGAAGCTG…
HaWRKY5	ATGGTGGCCACCTTAGATCTCAATCTTACTCTATTTTGCCCAACTGATGATACCCCTGTCAATGAAGTCATTTTTAATCTTGACGACGACGACGAAGATCATTCGTTTGTAAAAGAGGCTGATGATCCTTCGGTTGAGGAGTTAAGTCGAATAAGTAAAGAAAATATGAAGCTAAAGGAGAGTCTTAGTGTTGCATGGGACATGTATAACTCTCTAAATGCTCAAGTCAAGAAACTAATGCATGACAAAGAAGAATTAGAGTGTAGTCCCAAGAAAAGAAAATTTGAAGAGACAGTTCAACAAAGCTTGTGGAAGATGCCGAACGACAAACTACCAAGGTCGGGTACTAAAATAGTTTATGTACCCGTAGATCCGTCCGATAAAAGCCTGGTAGTCAAG…
HaWRKY6	ATGCAGCCACCAGTGTCGTCTGGATTCCCAGGGGCGTTACCGGAACAAACTGTTGTCACAAAACGCTCTGCTGCCGATATGCATTCTTCTGAGGCGATTAAACCTCCGAAAACTACAACCCATAATGTTAATGGTACAACTGCAAAACCTGCTCACACTGATAACCAACTGTCACCCATCATACCAGCTAAAGAAACTAACATGAGAAATTCAGAAGATGGATACAATTGGAGAAAATATGGGCAAAAGCAAGTGAAAGGTAGCGAATACCCTCGAAGCTACTACAAATGTACGCATCCAAGTTGTCAAGTTAAGAAAAAAGTCGAACGTTCTCATGATGGTCATGTAACCGAAATTATATACAAAGGTGCTCATAATCACCAAAGTCAACGCAATGTT…
HaWRKY7	ATGGATGACGACAGCGATCGGAGCTCCGAAGCAACTCAATTCGAAATCCTAACACGGAAACCGTACGGCGACAACAACAACAACGACGACGACGGAGAACATTCATCCGGCACCGTAAACGAAGAATTCGACGACGACGACGATGCGACTGATGATCAGCGAGAGGAGGTTAGTGATTTCGAGACTTCGCGTATGGAAATCGAGAGAAGTTGTGGTGAAGAAACCCTAGGTTCTGGTTTGGCAGAAGTGCCGGTGCAGTATGAGGTGCGGCATGAAGAATTGCAGCAGTTGAAGAATCAACTGCAGGGGAGTCACCAAGAAGCGTTAGCAGTCGTTATAGCTCAGGCTGCACAAGCTCATTCAGGGAATAATCAATCTTTAACCTCCGATTTCCCAACA…
HaWRKY8	ATGGATGCATACAATCCAATGTCTATACCCTACAGTTATAAATCAGTAGATCAAGCATCCATTGTTCCTGAATATCCAGATTATACTCCAGTTTATTCTTCACCTGCCATTGAGGATCATGGAAGTCAATCCAATGGAAGCAGTATCACCCACCTTCAAGGAAATAATAATGGTGCCACTGGAATTCCACAGGCCCGAAAGGCTACAAAAGAGAAAGTTGCCTTCAAAACGAAGTCACAAGTAGAGATCCTAGATGATGGTTTTAAGTGGAGGAAATATGGAAAGAAGATGGTGAAGAACAGCCCAAACCCAAGGAATTATTATCGTTGTTCAGCAGAAGGATGTTCGGTGAAGAAAAGAGTTGAAAGAGATGTAGAGGATGCGCGTTATGTAATCACA…
HaWRKY9	ATGGATGACCTTCATTCTCCTCACTCTCACTCCACCACCGCCTCAAATGCCGACACTTCAGGCGACCAGAGCCACGGCGGAGATTCCTCTGGCGTCAGATCCACAGGCGGCGCTAAATACAAGCTCATGTCACCGGCGAAACTCCCTATCTCACGCTCCGCTTACGTCACCGTGCCTCCCGGTCTCAGCCCTACCTCTTTCCTCGAATCGCCGGTCCTCTTGACGAACATCAAAGCTGAGCCTTCTCCAACCACTGGTTCTTTCTTTAAGTCTCCGATGATGCAAAGGTCAATTGCCACTTCTGCATTCTCTTTAGAGGGAAATTCTTCTACTAGAAAGACCTTGGATGATAGTAACTCTGGATTCTTTGAGTTTCGACCACATACCCATACTACACCA…
HaWRKY10	ATGGTGGAAACTTCTGGTATTGATCTTAACGTCACCCCCTTTCACAAAACTGATGATACCCATAGTATTAAAGATGATACGGTTGAGGAGGTACATAATCTGAGCTTAGAGAACAAAAAGCTAAGGGAGATGCTAACACTTGTTTGGGACAACAATAATTTCCTCCAAAACCATGTTAAAAAATTAAAATTAATACAAGACCATGATTTGTTGACATCTAGTTCAGTTAAAAGAAAGTTCAGTGAGTGTGACGATAACTGCAACACCAGTGGGAGCAAGGAGTGTGATCATCAAGGATCGTCGAAAATGCCAAACAACGGCATCTCAAAAGTTTATAGACGGACGGATCCATCCGATAAAAGCATGGTGGTAAAAGATGGATATCACTGGAGAAAGTAT…
HaWRKY11	ATGGCGGTTGATTTCGTCGGAATTCAATCTACCGATCATCTTCTAAACCGCATGTTCCAGTTATTAAGTCACGATTTAAACGTTTCGTCAACCTACACGCACGCGGTTTCTGCTTTCAAACGCACCGGTCACGCACGGTTCCGCCGTGGACCGTCGTCTACCACCGGAGACACTAACGGACCTTCAACTTCTTCACATTCGGAAGGTAAATCACGAGATACGACTTCGTTTGTACAAAACGAGTGTTTTTCAAACAAATCGGTGACGGAGATAACGACGACGACGACGTCAACGAGCTCGTCGTCTGTAGTATCTTCTTCCACCGGTGGAAACTTAGACGGAAGTGTTTCCAACGGTAAACAGTTTTCTTCGTTAGGTATAGTAGCTCCGGCGCCGACG…
HaWRKY12	ATGGACCCTCCTTGTGTTTATATCATCAATGAGCTAAAACAAGGGGTGGAGTTAGCCATGCATCTAAAGTCCATTTTGAGTTCAGAATCCTCCTCTGAGACAAAACAGATTTTGATACAGGAAATCATATCATCATATGATAGAGCTATCTTGATGGTCAACTGGGGCGACTCCGGTGGTCAAACAGCACCACTAGCACTAGCACCATCAACGCTCAGCCAACCCGAGTCATCGGTTTCCATCAACGAGACCCCACGAAGCCATGATTTCGATCAGCCATTCGATAATCAACAAGACGAGAAAGTTTCATCTAAGAAGAGGAAGACAATGCCAACGTGGCAGGACCAGATTCGAATCTCGACTGACAACGGGTTGGAGGGAAATACTGACGACGGTTAC…
HaWRKY13	ATGGACACTAGTGCTTGTATTATCAATGAGTTAATACAAGGGAAGGAGTTTGCCATGCACCTAAAGTCCATTTTGAGCTCAGAATCTTCCTCTGAAACAAAACATGTTTTGATACACCAAATCATATCATCATATGATAGAGCTTTGTTGATGGTCAACCAGGGCGAAATGCCCGAGTCATCGGTTTCCCTTGATGAGAGCCCACATAGCCGGGATTTCAATCAACCATTTGATAATCAACAAGAGGATAACGATGTATCTAAGAAGAGGAAGGCAATGCCAACATGGCGAAACCAAATTAGAATCTCGACAGAGAATGGATTGGAGGGAAACACTGATGACGGTTATAGTTGGAGGAAGTACGGACAAAAAGACATTTTGGGCTCTAAATTTCCAAGA…
HaWRKY14	ATGGGAAAAACTGGATGGGGTTTAACCCTGGACACTTCTGAGCCAATTGAATTGTTATCTCCGGTGAAAACTTCTATGTATTCAGCCGCGGTGTCGCCGCCTTCGGATCATGATGATGATGATGATCACAAGAATTCTCATCGGAATGATGTGAGCGAGGTTGACTTTTTCTCCACGTGCAAGTCAAATGAAGATCAGATTGTTGTCAAGAAAGAGATTAATAATTCTCATGGGAATGAATTAGATGTAAATACAGGTCTTCATCTACTTACAACGAATAGCGATCAATCATCTGTGGATGATGGAGGTTCATCATCAAGTGAAGATAAACAAGGAAAAAATAAGTTGAAAATATTACAATTTGAGCTAGAAAAGATGAACACAGAGAATCAAAGGTTA…
HaWRKY15	ATGGGTGCTATTGACCTCATGAATTCATTCACAAACTCCGGCACCGGCGCCGCCGGTAAAACAGAAGACACCGCCGTCCGGGAAGCCGCAGCCGCCGGTCTTCAAAGCCTTGAGAATCTAATCACCTTACTTTCCACCCATAACCACCGTACACCGTCGTACTCCGCCACCGCCGGTGACGTCACCACCACCACCGATTACGTCACCGCCACCGATTTCGCCGTTTACAAATTTAAAAAATTTATATCGGTTCTTGACCGGACTTCCACCGGTCATGCAAGATTCCGGCGAGGTCCGGTTTCAACTCCACCAGTTAGAATACAAAAAAAACCGACAATGGGTCCGTCGCCGGCGCCGGTGACGTTGCCGCCGGTGACAGTGGTGCCGGCGGTGACGGTG…
HaWRKY16	ATGAACACCAAAGAGCTGATGACTATCATGGTAAACACTAATAATAATAATCCATACAATTATCATAATCATTCTGACCCATTTTCATCGATATCTGCTGCTGCTGCTGCTAATGATGATGATGATCAGAAGACTTCATTAGGGTTCATGGAGTTACTGGGATATCAAGATTATTATTCTTATCCTTCTTCTATGTTTGACAACACCACGACGTCGTATGATCACCAGCTTCCACTACCACTACCACCATCAATGGATATGAACATGAACATATCCACGTCAGCTCAGCACTTGAACCAAGATGATAATCGGAAAGAGAAGGTTAGAACAACCGTTGATGAAGTTGAAGAAGAATCATCTGTGGTGTTGAATGGACACCCCTCATCACCAAATTCTTGT…
HaWRKY17	ATGGAGGAAGTTGAAGCTGCTAATAGAGCTGCCGTTGAAAGTTGCCATAAAATTCTTACTCTTTTGGGTAAACCACAAGATCAAACTCAGTACAAAAACTTAATGGTTCAAACAGGGGATGCAGTAGTTAAGTTCAAGAAAGTTGTAACTTTACTTGATAATGGTGTAGGTCATGCTAGGGTTAAAATGGTCAAAAAAATTTCACCCCCTATTTCACAAAGCATGCTTCAAGACAACTCCACCACATTCATCCACCACCAGCCACCAAAACCTTTACAGCTTTTGTTAGATTCTCATCCAGTTAAAGAAACTGGATCAAATGTTGTTAATGTTAAGAACACTTTATCTTTAGGGAACAACAGTAACAACCTTAACCTTCAGCCTTCACTAGAACTAAGC…
HaWRKY18	ATGGAAGTCGGATATCATCCGTTCACCATCAATCAAGAAGACAACCAAAACTCACCGGAAAACAGCGATGAATCTCCGCCATCACCGCTCTTCCACGACATCAAGGCAACATCTACTTCATCTCCTAAAAGAAGACGAGGAACACAGAAAAGGGTTGTGCACGTACCGATCAAAGAAGTCGAAGGTTCTCGGCTTAAGGGTGAGACGAATGCTCCACCGTCGGATTCATGGGCTTGGAGAAAGTACGGCCAGAAACCCATCAAAGGATCTCCTTACCCTAGGGGCTATTATAGATGTAGTAGTTCCAAAGGATGTCCAGCAAGAAAACAAGTAGAAAGGAGCCGGGCTGACCCTACTATGGTGATGGTGACGTATTCTTGTGAGCACAATCACCCTTGG…
HaWRKY19	ATGGAGAGCAATTTTCATGGTGATTTAGCAGATATATTCCGGCCAGGAAGCGTCAACTCGGGCGATCCACCGGGTGTTTCGGAATGGCAATACTTTGATCAATCTGATCAAGAAACACAAATGATCCAAAAGTCAACAAGAAACCATGATGTTATTATGGATCATCATCAGGGTTTTGGTCAACCCTTTACTAGTCTTCTTGCAGATCCACTCATTCTTGATCAACCAACATCATCAACTCCTCCATGCTTCTTTGGAACAACAAGTTTGAATGAAAATCATAAACAATCTCCAGCAGCAGGAAGAATACAATTAGGGTTTGATGATAATAATAACAATAATAATAATCATAATCATAATATGTTCTCAAAGATGCTGCAGATTTCATCAAAGAGTGAA…
HaWRKY20	ATGTCTGATCAAGACCAACAAAGAGAAATCTTCTACCATGATCCATTTAATGATGATCAACGAACTAGTGAGACTCTTTTTTCATTCTTTGGCCCTAATTCCACCATTAGAGATGATTCTTCACCACCAAATAATCAAAGATTTCATGACTACATGGGTTTAACACACTTCTTAACTGGATCTACCGACTATAACACACCTGCAACCAGCTTTGGTTACTCATCTTCTTCATCACAACTACTTTTCGCTCCTGAAGGTGATCAAAAGCCAGTGATGGATACCGGAAACTTGCTTGGTGTGACTGAGACTACTCCCTTTACACCCAACTCTTCTTCGGTTCGTTCATCGTCTACTGAGGCTGCTGAGGCTGCTGAAGATGAGCATGAGCTTCAAGAAGGT…
HaWRKY21	ATGGAGGTTGATTGGGACTTGCATGCGGTGGTCAGAGCCTGCTGCTCCACCACCACCACCACTTCCTCAACGGCGGCAACCACCACCACCAGCACCGGAACACCTCTTGCATGGCCTGAACATGCTTACACTCACCAAAGTATAACCTTTCATGATGAGAATATTATGGGTTTTTTCCCAGATCCATTTCAAACTAGAAATGACAACAGTATTGAACAGTTTTTAAACAATCATAACACCCCCCTAGAGTTTCAAAAGTTACAGAAGCCACCTCAGTCTCCACAGAGTTTGCCAATCTCACCCCTCTCTGTTATTGGAGGATTACAAGATCCACCCCTCAACCATCATCTTTACAACCAGCAGGAGCAGCAGAAACAACAGGGAAAACAACAATCTTTT…
HaWRKY22	ATGGCCAGTGGACTCTCCTTTGATTCAGATCACAACACATTACTATTTCCACTTTCCACCACCACCGCCTTCATGGACAACCACCCTCCACCACCGCCACCACCACCCACCACCATCCAATTCCCCATCAACCTCAACTGCAACCGTGATCATCATCAACCTATTGACTTCTTCGCATCCGATCATAAATCTCCTGGTGTTACTCAATTGGATCACAATATCAACACTGGTTTGCACCTTGTGACCGGAAACACAAGCAGCGATCAGTCGATAGTTGATCATGACGACGAAACATCTCCGAATCCTGAAGATAAACGAGATAAAAATAAGTTAGCGGTAGCGAAAGCGGAATTAGGGAGGATGATCAATGAGAATCAGCAGTTGAAAGAAGTGTTGAGT…
HaWRKY23	ATGAACGACCCAAGTGGTGAAATTTTTTCTTACTCATCATCTTCACCATCATCATCATCAGCTGCTATTACTTCTTCATATTTATCATTAAACATGTTGAACAACAATCATGCTAGTTACGAACAGATGGCCGGGCCGGGCAGCGGTTCGGTGACCGACGGCGGTGGTGACGAGCTGAAGACGGTGTCAGGAAAGGTTAATGTTAGAAAACCGGAGAAGAAGGTTAAAAAACCTAAACATGCTTTTCAAACCAGGAGTCAAGTTGATATTCTTGACGATGGTTATAGATGGAGGAAGTATGGTCAAAAGGCTGTCAAGAATAATAAGTTTCCTAGGAACTACTATCGTTGTACGCATCAAGGGTGCAATGTGAAGAAGCAAGTTCAACGACTATCACAT…
HaWRKY24	ATGGGTTTGGGACCAACATTGGATACCTCTGAACCACTCGTCTTACTGAACCAGACCACAAGGTGGAACCCTTTTGCGATGGTACCCGCTGATTCTCACCGGAAGGTGCTGGCTGAGATGGATCTTTTTTCCAATCATGAAAACAAGGTTGCTGCTATCAAGAAGGAGAATTTTCATGTGAATGAACATGATGATATCAACACGGGTTTGAACCTGGTTACACATGATCGATCGTCGATGGGTGATGGGATTTCATCAACCGAGGATGAAAATCCAACTACTAATAAGCTGGCAAAAATGCAAAATGAATTACAAAAAATGAACATGGAGAACCTAAAGCTTAAAGAGATGTATATAGAGGTTAGCAACAACTACAACGCGTTGCAAATGGAACTGGTG…
HaWRKY25	ATGGCAGTAGATTTCGTCGGAATTCAATCCGTTCAACACCTTAACCGCATCTTCCAGGTAACAAATCACGAATTCGCCGTATCTTCCAACTGTAATCCTCCAGTTTCCGCCATAAAACGTACCGGTCACGCCCGCTTCCGTCGTGGACCATCACCGGCGCTCTCTGATTCTCACGCGCCCTCCACTTCTACACAATCGGCACCGGCTTTTTTCCGGTCAGGTGAGTGTGATTTTACTAGATCGGTGACGGATACGACGTCGTCTTCGTCTAGGTCAACGAATTCATCCTCGTTGTTATCTCCGTTAACTGGAGGAATAGGAGAAGAAGCAAGTGTTTCGAACGGTAAACAGTTCGCCGGATTAGGTATAGTCGCTCCGACACCGGCGTTTTCCTCGAGG…
HaWRKY26	ATGGAAGTTGATCTAAGAAAAACGCCCCAAATCAAGCAGGAACAACATAAGGGAGACGATCGCCATGACGGAAAACAAGAGGATGAGATGCAGTTTGAGTTAACCAAAGCTGAATTGGGTGAGGTGAGGGAAGAAAACCAAAGGCTTAGGGTGCACTTGGACCAGATCATGAAGGAATACCAAACCCTTCAAAAGAAGTTCCAGGATGTCTACCATCAACAACAAGAAACTTCAACCGCAATCAAGCACAACGACAAACCGCAAATCAACGAGGAATCCGAGCTAGTTTCCCTCAGTCTAGGAAGAACTTCATCGACCGAACTGGTCAAGAAAGATAAGAAATGCTCAACTCCTCCTCCAACCAAAAGTGCAACAGAAGGGTTAGATCTTGGACTAGAG…
HaWRKY27	ATGGGTGGATTTGATGACCATGTTGGAATAATTGGAGATTGGATGGCTCCTAACCCAAGCCCTAGCCCAAGGTCATTCTTTATGGCTATGTTAAGTGAAGCAGGCTCAGGGTCAGTGACTGAACCACCCAAGGACAACCCAACCAGTAGGTTCACTTTTCATGGACCCGACAAACAATTCGGGTCAGAAAACGGTGCGTTTGGTGCCGAACAGAAGTCGGGAAGCTCAAGGTCAGGTCTTGTTGAAAGAATGGCTGCTAGAGCTGGTTACAATGCTCCAAGATTAAACACTGACATCATCAGACCTCCTCCGAGTCCTGCTGACGTGGACAAACAATCGTCTGTTTTGACAATCCCTCCTGGTCTTAGTCCGACTTCGCTTTTAGATTCGCCGGTTTTT…
HaWRKY28	ATGGCGGACTGGGGTTTACAAGCTGTCATCAGACCTAAAGAATATGATCATCAACATCTTGATCACAACAACTTATTTGGATCCATTGATACCAAGAAAGAATATGATCAAGCTCTTCTCTTTTGTTACCCTCATCTCTTTGATAATAATCATCATCATCATCATGACCATGTTGTTACAGATGAAGTTGACCAACTTTACAAGCCTGTTTATCAGACCATTGATCATCATCATGGTTTTGATCAAGAAATTCAACAAGATCAAGAGCAAGATATCAAGAATTTTTGTGGGTCTGCTCCTAAAACCTCCCAGCTTGCACCAAAGCTCAAAAAAAGGAAGAATCAACAAAAGAGGGTGGTGGTTCAAGTAACAGCCGATGGGTTGTCTTCAGATCCATGG…
HaWRKY29	ATGGAAGGAGATGAACATTCTTCACAAGCTCATATGAATGACAACCTGATTAACATGAACAACATGAATCCATTTATGTTGGATTACATGAGTAGTACTACTCCTAACCCTTTGATTAATAATAATCCAATGTTTCAGTACCCGTCATCTTCGTCTTCTGCGGTTTTACCTCAGTTACCTGTAACCATGAGTAATGATCATGTGGATGATATTAATAATGTTAGTTTGGAGAGCAGTAATGTGGACTGGGTTAGCCTTCTTTCGGGTTTCATGAATGTGGATCAAGGGGGAAGAAGGTTGAATGAAGGAGATGAAAAGAAATCCATGAAAAGTGGGAGGGGTAAGAAGGTGACTCCATCTAGGGTTGCATTTCATACAAGAAGTAGTGAAGATATTCTT…
HaWRKY30	ATGGAAAAAAGGCCTTTGATGAATGAGCTAACTCAAGGCAGAGATCTAGCTAACCAACTTAAAGGCCATCTTGATCAAACCTTATCAGCAGCTCAAACCTGTGAGTTTCTTGTTGAAAGGATACTTTCTTCCTATGAGAAAGCACTTTCTATGCTCAACAACCCTTTTGATGAAGCACCTGCTGCAGCAGATTCATATTCCCCTAATCACTGCACCAGCACCAAGAAAAGGAAAACAATGGATAAATGGAGTGAACAAGTGAAAGTATGTTCAGGGAACATGGTGGAAGCTCCTCTTAATGATGGCTACAGTTGGAGGAAATATGGACAAAAAGATATCTTAGGTGCTAGTCATCCAAGGGCTTATTACCGATGCACTCATCGAAACGTTCAAGGGTGT…
HaWRKY31	ATGTTACTAAAAATGGAAACAAATTCATATAATACGGATAATATTCTATCCGACCCGTTTTCATCATTAGCTGAAGATGACATTAACCAGAAGACTTCTTCTTCATTAGGGTTCATGGAGATGCTGGGGTTTCAAGATTATTATTTTGACAATACGACGACGTACCAACAACAGCTACCACCGCTGCCGCCACCACCGACGTCATCTTTATCAATGGCAGTGGAAGTACATGCGTCAGCTGCTCATCAAGATAATGGTGATCTTGGTCATGATCATATGGATAATCAGGATGAGTTTACAACCGTTGATGAAGAGTCATCGGTGGTGTTGAATGGACAGCCGTCATCACCGAATAATTCTTCTTCGATCTGCACCTCACCCGCTCATCAACGACTACAC…
HaWRKY32	ATGGAGGTTGATTGGGACTTACATGCGGTGGTCAGAGCCTGTTGCTCCACCAATACCACAACCTCATCCTCCTCCTCCACCGCCACTGTCGCTACCACCGCCGCCACCGTCGCAACCACCACAGGAGCAGCTTCTTCATGGTCTCTGGATGGTTACAATAACCAAAAAAGATATTCACAAAATGAGAATTTTATGGGCTTTTTTCAAGATCCATTTCAAACTAGAAATGACAACAGTATTGAACAGTTTTTGAATGATCTAAACACCCCCCTGGAGTTTCCAAAGATACAGAAACCACCCCAGTCTCCTCAAAGTTTGCCAATCTCACCCCTCTCTGTTATTGGAGGGTTACAAGATCCACCCATGAACCACTATCACCACCACCACCACCAGAAACAA…
HaWRKY33	ATGGTCTTGTTTATCATCAATCAATACAAAATAATAAACATAATCAAAGGTATTAAAGAGTATGAAACGGAACCTCTTTGCATCTTTCGATCAGCCGCACCGGATCTTTTCTTCCGTTTTCTTCTCCGACCTTCGAACGAGGCTTTTCTGCTGAGATTCAATCCTCTGCTATTCACAGCTTTGCAAATGAATATGAACTCATCAGGCAATCACCAGTGTCTGTATAGCAGCAAGTTAACGAAAGGTACAGATCATTGTAAGATGCTTGACATAGATCTAAATTTGCCAGCTTCTTCTAATGAAACGGAAGAACTGTCAACTCACAACATCACCAACTCTGATGATGAGGCCCTCTCACGGCATGCTGGAACGGGAATCAGAATGTCAGAATCGTTGAAT…
HaWRKY34	ATGTTAGTACATTATGGGTTTCTCACATTTCAGCCGAAGAATATTCTAGAAATCCTCAATCGCGAGGCCTATGCGCCTTGGATAACTATGGTCAGTACGCGTTCTAAATCTTTATCTAATTCAGAACCTGTTAAGATACCGACCGACCGTTATGCCTGGATAAGGTATGGTCGGACACCACTGAAGAGTACTGACGGGTTTCGAAGCTATTATAAATGCAAACACAGTGCTTGTCAAGCTAAGAAGGTGGAGTACTGTGATAAATGTAATTCCATTATAGACGTAGTTTATAAAGGCCAGCACAAGCATGATTCACCTAAGAAAGTGATTTTAAAGGGAGGTAACGTTTTATCAACCGCAAAATCACTAAAAAGAAGATTAATCCCAACGCATGGATTA…
HaWRKY35	ATGGGTGGTTTTGATGACCATGGTGGGATAATTGGAGATTGGATGCCCCCTAGCCCTAGCCCACGGTCTTTATTCGCGGCTATGTTGGGTGATGAAATGGGTTCATGGTCAGGGCCTGTAAAGTATGATAACAGTAATGATGGTGGGTTCACCTTTCCTGGGCCAGATAGGCCCATTGACGGTGAGGGTACTCAAAGGGGACAAATGGTTACTCCAGTGGGTGAACTTGGGGACCAGAAAGCAGGCCCACGGGCTGGTCTTGGTGAAAGGATTGCAGCTAGAACTGGTCATAATGCTCCTCGGTTGAATACCGCTATTGTTAAGCCTGCGTATGGTGCACAAAACCAACAATTTCAGTCACCATACTTGACAGTGTCACCTGGTCTCAGCCCAAGTTCT…
HaWRKY36	ATGGACAGTGCTTGTGGTTATGATGAGAAGACACTCATCCATGAGCTAACTCAAGGGTTACAAATGGCTGAACGGCTAAAGGTTAATCTGCATTCACCCGAAACAAGCGAATTCTTGATACAAAAGATCTTATCAATCTATGACAACGCTCTTTTCGTCCTTCAATGTGGCGACTCATCCGGGCAGCCTCCCGCACCTGCCCTTCGAGCAGCCAGTCTGCCTGAATCATCGATATCCTTTGGAAGCCCGGGAAGTGATGAATTCGAGTTTGACCAACCCTTTTGGGGTCGGAAGGGCGAAAACGTCCTTTCGAGAAAGAGGAAGGGGTCCATAACATGGGAGGATGAACTTAGAATATGTAGTGACAATGGGTTAGAGGGTAACACTGATGACGGTTAC…
HaWRKY37	ATGGACAGTGCTTGTGTTTATGAAGAGAAGACAGTGATTCATGAGCTCACTCAAGGGCTACAAATGGCAGAACAGCTAAGAGTTAATCTGCATTCGCCCGAAGCTAGAGACTACTTCATACAAATGATCTTATCTTCTTACAATAACGCTCTTTTCGCTCTCCAGTCGGGTGTCGGGCAGCCTCTGACACCTGCCCTTCCCACACCCAGGCTGCCCGGATCATCGATATCCTTTGGCAGCCCGGGAAGTGGCGAAAACGTCATTTCCAGAAAGAGAAAGGGGTCCCCAACATGGGAAGATGAAGTTAGAATATGGAGTGACAATGGGTTAGAGGGTAACGCTGACGACGGTTACAATTGGAGGAAGTACGGGCAGAAAGACATTCAGGGCGCTAAATTT…
HaWRKY38	ATGGAAAGTGCTTGTGTTTATGATGAGAAGAAACTCATTCATGAGTTAACCCAAGGGAAACAAATGACAGAACAGCTAATGCTTATTCCGAATTCAGTTCAAGCAAAAGTCTTATTGATACAAAAGATCTTATCCAATTATGACAACGCTGTTTCCCTTCTTGATTCGGGCCTCTCAGCTGCCGAGCAGCTTTTGCCACCTGCCCTTCCAGTACCTGATCTTATCCAATCACCGATGTCATTTGGAAGCCCAGGAAGTGAAGCATTAAAGTATGACCAACCCTTTTCGGGCCAGCAGGGCGAAAACATCATTTCCAAGAAGAGAAAGAGGGCCACAAGTGAAAACAAGTTAGAGAGTGATAATTATGATGGTTACAATTGGAGGAAGTATGGGCAGAAA…
HaWRKY39	ATGAATACTGAAGAAGGTGAAAGGATACTTGTAGCAAAACCAGTAGCTTCAAGGCCTACAATTTCTGATTTTAGATCATTTTATGAGGTCATTGGTGGTGGCACCAATGGCTCACCTTCATCAGAACCTACAATCACTGCAATCAGACCGAAAACGGTTAGGTTTAAACCTGTCATGACCTCTCCACCAGCTCAGGCAGAGTTAACTGGAACTCAAGCTTGCAATTTATCTGATAAAATCTCGAAATCAAACCACACGTCTCCTTTGCTTTATAAACCGTTAGCAAAGACGGTATCAAGAACCGCCATCAGTTTATTGGCAAACATGGAAACATTTAATGCAAGTCATGAACAAGCATCAACTAAGAATCTCGCATCACAATCAGAGACGGTGACAGGC…
HaWRKY40	ATGACAAACAGCCGCCTCTCTTTTATTCAAAAGAAGTTAATAGTAGTTAATTCAGCCACCTTTATAACACCTTTCTTCCTTCCATATTTTCTTCTTCCTCATCACAACCACAATTCCACAAATCACACCTCTCTCTCTCTCTCTCTCTCTCTCTCTCTCTCTCTCTCTAGAATGGACAACTTTGCTCCAGTTTTCCCCTACAACTCATCGTCTTCGACCTCACCAACCGCGGTTTCTTCGCATCTTTCACTCAACTTAATGACAGACTACTCAGATCACAACAGTAGTTATGATCAGTTAGAGGATGATCATGATCAGAATCTTGGTTTTGTCGGGAAAAACGTTAATTGTAGCTCCGAAGAAGTCGGGTTGGATCATGTTTCTTCGGCTACTAGTGAG…
HaWRKY41	ATGGATGAAAACAAAACATCATCGTTGTCGGTGCCGTCATCACGGCCGTCAGTCACACTTCCAGCACGATCCCATATCGAAAACATGTTCACCGGAAGTGGAACAGATGCTAGTCCGGGTCCGATGACGTTGGTTGCAAACTTCTTTTCGGAGAATGATCCGGATTCGGGTTGTCGGACTTTTTCTCAGCTTTTGTCCGGTGCTATATCGTCGCCGGCGGTGGTTTCTGACGGTGGGGATATGGGGTTGAGGTATGGTGATGATGGTGGTGGGAACGTTGACTTTCGGTTTGTGAATAATGGACGGCCGGCGGGTTTGGTGGTTAGTCAACCGTCGGTGTTTACTATTCCGGCGGGGATGAGTCCGGCGAGCTTGCTTGATTCACCGGGATTTTTTCAA…
HaWRKY42	ATGGACGATGATCCGGTCACCGGAGCGTTCTCCACAGACTCCACCTGGACACTCAACACCGATTACACCTTCTTCGGAATCGGCGACACGAGAGACAACAACATATTGAGTGAGTTCGGATGGAACATCGATCCTTCACCACCGGAATTCGACCGGATCGGTTCCGGAGCTAGTTGCCGTGTGGTTCAGGAGACTACTTCTAATTCCACCGCAAGTGCGGTTGCAGCTCAGTCTCGAACCGGATCCGGTGAAATTTTAAAGGATTTGTCTACGCCGAATCCGTTAGCCTCTTCTAGCTCGTCGGATGATCGGCCGGAGTCTTCTGCCGCGTCTGGCGAGGCGGTTTGTTGTGGTAAACCGCAGCCGCCGTCTTCGTCAGAGACAGGGGGTAAGATTAAA…
HaWRKY43	ATGGAAGAAATTGCTTCTTTGCTCTCTTTTGGGTGTAAGTTAGTTAAAGATCTAGAAGAAACCCTACCCAACATGGCAAACCAGCCTCATGTTCTCATTAGTTCATGTGATGATATCAGTAAGGTTTTCGGTAACGTGCGCGACCGGTTGAGCATGGCGGTGCAGGACTATGGGAACCACGAGGCGCAGGCTGGTGGCGGTGGGTCGGTGTCGGAGTGGCTCAGGAGTTCACAAGCAATGAATATGCAGGTGTTGCATGAACATGAACAAGTGGCTCAACACCAGCAGCATAGGTTTGATCAGGGTGTTGGTGGTCAAGAACATTTGGATGGTTCGTTGCTACGAACACGAAGAAGAAAACATGAAGCGGATAGACGAACCATTAGAGTGCCTGCGCCT…
HaWRKY44	ATGTTACTAGAAATGGAAGAAAATAAGGACAGATTGATTGAAACCCTAATTAGAGGAAGAGATTCTGCTCAGAGACTGCAGAGCTTTCTCCAGTTGAGAATGAACGTTGACGGGTCGGTTCCGGTTAAGGATCTATTGGCGGAGATACTCGAATCTTTCTCCGGTGGTCTTTCGATGTTGAATTATACGGATTCCGGTGAGATTTCTAGGGTTCCGGCGAGTCCTACGGTTTTTCAGGTACCGGATGTTTGCACCGGGAAGAAACCGGCTCCGGTTGTTAAGGAAAGAAGAGGTTGTTACAAAAGAAGAAGGACTGTTGATTCTAGGGTCAAGATAAGTACTACAATGGAAGATGGTTATGCATGGAGGAAGTATGGACAAAAGGAGATCCTTAACTCT…
HaWRKY45	ATGAGTTTTTCATCCTCCTCAGGTATCACCCTTGAAACACCACCCTCCTCCACCCCTTCCTTCTCTTTCTCTATGTCTTCTTTTTCCGACCAACCTCCGCCACCCCGAACCACCGGACTCGCTGCCCGGATCGCCGAACGAGTCGGCTCCGGTATTCCCAAGTTCAAGTCAATCCCTCCACCTTCACTTCCCATCTCCCCGCCCGCGGTCTCCCCTTCTTCTTATTTTGCTATCCCGGCCGGACTAAGCCCGGCCGAGCTCCTCGACTCCCCTGTTTTACTCTCCTCTTCCAACATTCTACCGTCTCCGACTACGGGTTCATTCCCATTTCAAGCTTTTAACTGGAAGAATCTGAACGGCAACTTCCATAATGAAGAACATAGCATCAAAAAGGAGCAA…
HaWRKY46	ATGGGTGGATTTGATGACCATGTTGGTGTAATTGGAGATTGGATGGCTCCTAGCCCGAGCCCGCGATCGTTCTTTTCGGCTATGTTGCGCGAAGCGGGCTCAGGGCCAGTGGCTGAGTCCGAACCAGAACCAGAACCGCCTAAGGATGATAACCGAGCCGATGGGTTCACCTTTCATGGGCCGGATAAACAATTTGGGTTGCAAAATGGTGGGTTTGGTGAGCCGAAAGTAGCAGGCTCGCGGTCGGGTCTTGTTGAAAGAATGGCTGCTAGAGCTGGTTATAATGCTCCTAGGTTGGATACAGATAGCATTAGACCATCTGCTGATGTGGCGAAGCAATCTCCTTATTTGACGATTCCTCCGGGTCTTAGTCCGACTTCGCTTTTAGATTCGCCGGTT…
HaWRKY47	ATGGCAGTTGATTACGTAGGAGTACAACCAGTAGATCATCTAAACCACATGTTTCACCTTTCATCAACATCTTACAACAAAACAATATCTACGTTAAAGCGTACCGGTCACGCACGGTTCCGCCGTGCACCGTCTACACAACAACCGGATTCTAACGAACCTTCAACTTCATCACAATCGGAAAAGAAACAAGTAGATTCAAACATATCTGTTACCGAAACGACGTCGTCGTCGTCTTCACGGTCAACGAGTTCTTCTTCGGATATGATGACGTCATCTGGATTATTAGAGATAACTGTTTCGAACGGAAAACATGTTTCTTCCTTAGGTATTGTAGCTCCGGCGCCGGTGTTTTCATCGCGGAAGCCGCCGTTGCCGGCGACTCACCGGAAAAGATGT…
HaWRKY48	ATGGATGACGACAGTGATCGGAGCTCCGAAGCTACTCAATTCGAAATCGTTACAAGAGACCGGAACCGCCACGGTCAAAACGACGACGTTCAACAAGATTCCGCCTCCGAATTCGACGATGACGATGCCACTCTTGATCAGGATAGTGATTTGGAGACTTCGCCTATGGAAATTCAGGAAAATTCTACAAGTTTTCGATCTGAAACCCTAGCCTCTGGTTTGGCGGAGGTGCCGGTACAGTATGAGGTGCAAGACCATGAGTTGGAGCGCTTGAAGAATCAACTTCAAGGAAGCCACCAACAAGCCTTAGCAATCGTTATAGCTAAGGCCGCCGAAGCTCAAACCGGTAACCCGATTCAAACACTCGGGGTTCCATCTTCAACCTCAGAATTATCGCCA…
HaWRKY49	ATGATAATATATCAAGAACACAACTTTGCATCATCATGCAAACCAAACTTCAAAATGAGTAGAGATGATCCAATGTCTAAATCCTACAGTTATAGATCAATAGATTCACCTGATATAGAATATGATGTTCCAAATCAACAAAATTCGGAGTTTTTTGATGACCTTTTGGTTTTTCATGATTGGAGCAATGAAGATCAACCACCCATTGTTCCTGAATATCAAGATTATAATCCGGTTTACGCTGCAGCTGCCATTGATGATCATGGAAGTCAGTCAAGTATTGGAACAAGTAGCAGCCACCTTCAAGGAAATAGTAGTGGTGGCAATGGAGTTGGGCAGGCCCAAAGGGTTACGAAAGAAAAAATTGCCTTTAAAACTAAATCACAGGTAGAGATTCTA…
HaWRKY50	ATGGACGAAACTTCAACAACCAACATGAGGAAAACAATGATAGGTGAGCTCATTAGAGGTAGAGATTGTACATCAAAGCTTCTAAATCAACTTAACCGAAGAATTGTTGATGGTGGGCCGGAATCAACTGAAGATCTCGTGATGAAAGTAATAAGATCTTTCTCTAACAGCCTTTCGACGTTTAGTTCTCCAGCGACTACTGCCTATGTGGGATCGGCTTGTATAGACGACCGGACACGGAAATCAGATCAAGGGGAGAAGAAACCCGCGCTCACAACGGTGAAGGACCGTAGAGGATGTTACAAGCGAAAGACCGAAGATTCAAGGGTTGAGATTGCAAAAACATATGAAGATGGATATGTATGGAGGAAATACGGACAGAAAGAGATCCTCCATGCA…
HaWRKY51	ATGGAGGAAACTTCAACACTCAACAAAAAAAGATTAATAAGTGAGCTGATTAAAGGGAGAGATTGTACTAAAAAGCTTCAAAATCTACTTCGCCGGAAAGTTTTCGACGGTGGGCCGGAGTCAGCTGTAGATCTTATGATGAAGATACTCGGATCTTTCTCCGATAGCCTTTCAACGTTGAGTTCTTGGAATTCCGGCGAATTATGCCCTGCTCCGGCTCCGACGACTAGTTCAGACGGCCGGACATGGGACTCCGGCGAAAGTGAGAAGACGCCGGCGGTGAAGGACCGCCGAGGATGTTACAAGAGACGTAAAACAGAAGATTCGTGGATTAAAATTGCAAATACAGTTGAAGATGGATTTGCATGGAGGAAATACGGACAGAAAGTGATTCTTGAT…
HaWRKY52	ATGGAGGAAACTTCAACACTCAACAAAAAAAGATTAATAAGTGAGCTGATTAAAGGGAGAGATTGTACTAAAAAGCTTCAAAATCTACTTCGCCGGAAAGTTTTCGACGGTGGGCCGGAGTCAGCCGAAGATCTCGTCATGAAAATACTCGGATCTTTCTCCGACAGCCTTTCCACGTTGACTTCTTGGAATTCCGGCGAGTTATGCCCTCCTCCGGCTCCGGCGACTAGTTCAGATGGCCGGACATGGAACACCCGCGAAAGTGAGAAGAAGCCGGCGGTGAAGGACCGAAGAGGATGTTACAAGAGACGAAAGACTGAAGATTCAAGGGATGAAATTGCAAATACAATTGAAGATGGATTTGCATGGAGGAAATATGGACAGAAAGTGATTCTTGAT…
HaWRKY53	ATGCTCAACCAAGGGTTTTTAGAAGATCATGAAATGGGTTTGTTTCCATTTCCTGCAAACATGATCTCCTTTCCCTTAGATTCCAGCAGTCAAACCCTAAAATCCCTGTCCCCTTCTAACCCACTTCCACAACACTCTAAACCAGAACAAGATTGCACTTCTCACTTTCAAGCTTCTCATCTTCTTCCTTTGCAAACTTCAAATACAAACTACTGGGCATGGGGTGAAGTGAGTGAACTAATAAGCAATAAGATATTAGGGATGAGTAGAGATGATCATCATCTAGGGGTTTCAGGAATGAAGATGAAGAAGTTCAAATCAAGAAGAAAGGTAAGAGAGCCAAGGTTTTGCTTCAAAACCATGAGTGATGTTGATGTACTGGATGATGGTTACAGATGG…
HaWRKY54	ATGGCAGAAACACCACAACACCACCGCCAAGTTCCACCGGTGATTACACTACCACCACAATCATCATTCGAAACCCTATTCACAGGTGGGCCTGGGCCGGGCCCAGGGTTCAGCCCCGGCCCAATGACCATGGTTTCCAATTTCTTCACTGATCATTACCCTGATGTGGATTCACGCTCGTTTTCTCAGCTTCTTGCTGGTGCTATGGCTTCACCTGCATCAAACGCAACTGGTTTTGTGTTTGATGGGTTGAAAGAAAGTGATTCTGCAAAGAAAGTTGGGGGGTTTAAGGAAAATAGGCCCGTTGACTTGGTGATTGGTCAATCGCCATCTGGGTTTGTGTTTCCAAATGTTTTTAGTCCTTCTGGGTTTCTTAATTCTCCTGGGTTTTTATCACCT…
HaWRKY55	ATGAAACCTCACAGAAACAACGTTTTCTTTACTAAAATGGAACAACATTCCGTCCAACAAGCTCTTCAAAGCCTTCACAATCTCACCACATTACTTTGCCATCAACAAACCAATACGATGTCGTCTTCATCCTCTTCCCACACAGATTGCACATCCGTCGCTAACGTCACGGTCACCAACTTTAGAAAATTCATATCCTTACTCGATCATAACCGCACCGGTCACGCTCGGTTCCGACGTGGCCCTGTTTCTAATCCACCGGAGAAGGTGTATTCTCCGGTGCCGGTACAGCAGCGTATGCCACAGGTTGTTCAAACGAATCTCCATCGTTCGGTAGTGAAATCTGGATCGTTGTCGTTTCATAGGAAGGATTTTCCGATGACTACTATTAGTTTTGTT…
HaWRKY56	ATGGAATACACTAGCTTGGTTGATACTTCTTTGGATCTCAACTCAAATCCTACCCACTTCCTCTCTTTAGTTCCAAAACAAGAAGCTAAGAACAACTCATTCATTGAGCTTGGATTGAAGTTGTCACCTGTTAATGATGAGGCTACTGGTGCTTTGGTGGAGGAATTGAATAGGCTGAGTGCAGAAAACAAGAAGCTAACTGAGATGTTGACTGTCATGTGTGAGAACTACAATGTTTTGCAAAAACAGTTGGCTGATTACATGAACAAGAATCCGGCTAATTCGTCTGATAGCAACTCGAAGAAACGGAAGCTGGAACCCCATGAGAGGGGAGTTTCTGAAAGCAGTTCAAGTGATGAAGATTCTTGTAAGAAACCTATACAAGAACAACAACACATC…
HaWRKY57	ATGGAGGAGGTTGAAGCAGCTAATAAAGCAGCTGTTGAAAGCTGCCATAGGATTCTTAATCTATTAGCTCAACCTAAAGATCATGTGCAATCCAAACACCTTTTTGTACAAACAGAAGAAGCTGTTGTTAGGTTCAAGAAAGTTGTATCTCTTCTTGATGATAATTTAAGTCATTGCAGAGTAAGAAAATTCAAAAAAGTTCAAAACTTGATCCCCCAAAACATACTTCTAGATAGTTCAACAATTCAAGAAACACCAAAAGCCCTACAGTTGCAGCTTACACCTCCAAATCAGACTCACCCGGTTCACGAAAATGTTCCCAACGGTGCGATCAAGAACGCGTTTTCGTTATCGACCCACAAACCGTCGCTCGAGTTGAACTCAATTGGGAAGAACTCG…
HaWRKY58	ATGGAAGATTTTCAAACTTCCAAGAAAAGAAAGGTGGCTGAGAAGACTGTGGTGAAAGTGAAACTTGAAGGAAAAAAGAAGAGTGATCAAAACCCTTCTTGTGATTGTTGGTCTTGGAGGAAATATGGTCAAAAACCTATCAAAGGGTCTCCTTATCCAAGGGGATACTACAAATGTAGCACATCAAAAAGTTGTTCAGCCAAGAAGCAAGTGGAGATATGTAGAACAGATTCAACCATGCTCATCATCACTTACACCTCTACCCATAATCATCCAAACCCTAATCTCTCCAAACAGTCGAAAACCGATTCAAAACCTGAAATGAACACCATTCTTGAACCTGATCAAGAGAACGAAGAGCAAAAACCCGTTATTACGCCCAAAGATGATGGTTTTTGC…
HaWRKY59	ATGGAGTCTTCCACTTGGCCAGAAAGTTTACCAAGTAATAGGATCAAAGCAATTCAAGAGCTTACAAAAGGTCAAGTATTAACCAATAAGCTTCGTGAAATGCTCGATCGACCTGAAAAGATCGAATCTGATATCGATTCGGTCAACGATGTGGTAGTACAGATCTTAGGGATGTTTGATAACACCCTTTCGATCTTGAGCCCTTCTAACCTCAATGGGATTCCTCATAATCCAACTAATGATGTGAGAACTCCAAACATCTCGGATGATCAGAAGTCAGAAGTTTCTGAAGAAAGCGTCAAGAATATGATAAGTGTAAAACCAAAAAGAGGATGTTACAAAAGAAGAAAAATTAGTTCAACTAAAACAATATTTACTTATACTTTGACTGATGACGGA…
HaWRKY60	ATGGAGTCTTCCTCTTGGCCGGAAAGTTTACCAAGTAATAGGATCAAAGCAATTCAAGAGCTCAAAGACGGTCATATATTAACCGATAAGCTTCGTGAAGTGCACGGTCGGCCGGAAAAGATCGAATCTGATCTCGAGGCTGTCAACAATGTTGTGATACAAATCTTGGGAATGTTTGATAGCACCCTTTCAATCCTGCGCTCTTCTAGCCTCAACGGGAGTCATCATAATCCAAATGATATGAGATGTATAAACGACTGGGATGCTAAGAAGCCAGGCAATTTCGGTGAAAGAACCAAGAAGAGTACAACACGCCTGAATACAAAAACAGGATGGAAGAAAAACAGAACAAATATCTCTACAGTTACACATATTACTTCTACTTTCGTCGATGACGGA…
HaWRKY61	ATGGAGTCATTCCTCTCTTGGCCGGAAAGCTTACCAAGCAGGCGAACCAAAGCCCTTCAAGAGCTTAGAAATGGAAAAGTATTTGTGGATAAGCTTCAAGAAATGCTCGGTCGACCGGAAAAGATTGAATTTGATCTCCAATCCGATAACGGTGTGGTGGTGCAGATGATGGGGATGTTTGATAACGCCCTTTCGGTCTATCACTCTTCTAACCTCAACCGGAATCCTCATAATCCAACTAATAATGTAAGATCTCCACGCAGTTGGGATGATCAAAAGGCAAAAGATTACGGTAAAAGCAATAGGATTGTGACACCCGTGAAAACAAAAAGAGGATGTTACAATAGAAGAAAAAGCGCTTCAACGATTGTAAAGATGACCTCTACTTTAATTGATGAC…
HaWRKY62	ATGGATTCTTCAGGAAGAAGATTGAGCACCTCTGCTTCGATTTCACGACACCAAATATTTTCTTATTATAATTCTTTTAGTAATCTTGTTTCAAATGACACCATGAATGAAGAACTGAATTCGAGTTTGTTTAATTTCGACAACGAAATTGATAGTTCAAATCAGTTTCTTACACCCTTTTCACCTTCTTCTTTCATCCCTACATACCCAAATCAGTTCTTTGATTCTCCTTCTTTCCTATTCAATTCTAATATTATTTCAACTCCAGCATCAGGGAATTATTTTGGTTATGATATTGAAGAGGGAAAAACAAATGTTTCTGATTTAGTTTCTCGATCGCAAACGAGTCCTGCTACCATTTCTAGAAACAAGATGGAGGATTCTTTGAAAAGTCAAGTT…
HaWRKY63	ATGGAAGAACTCGCCGTCCGGCAAGCCGGTTCCGCCGGACTTCGAAGCCTTGAGAATCTAATCGGAATAATATCCACCCATCACCACCGTCAACCACCGTATTCCGCCGATTACGTCGTCGCCACCGATATCACCGTCACCAAGTTTAAAAAGTTTATTTCTCTTCTTGACCGGAATTCCACCGGTCACGCCCGGTTCCGGCGAGGACCCGTTTCAAAGCCCACGGTGGTTCCGGCGGTGGTGCCGGAGATTGGGTATTCTGGGCCGGCGATTCAGAACCCGGTGCCGGTAATTCCGGTGGTGAAATCTTTTGAGAGAAAGGAGGTTCCGGCGACTACTATAAGTTTCGCCGGCGCCGGTGTGGGTTCTCCGGCGACGTCGTTTTTGTCGTCGTTGACC…
HaWRKY64	ATGGAGTCTTCCTCTTGGCCGGAAAGTTTACCAAGCAACAGGATCAAAACCATACAGGAGCTTACAAAAGGTCAAGTATTAACCAATAACCTTCGTGAAATGATTGGTCAGTCTGAAAAAATCGAATCTGATATCAAATCGGTCAACGGTGTGGTGGTACAAATCTTGGGGATGTTTGATAATACCCTTTCGATCATGGACTCTTCTAACTTGATCAGCGAACCTCATAATCCAATTAACGATTTGAGACCTCCAAACATCAAGGGCGATCAGAAGCCAAAAGTTTCTGAAGTTTCTGATGAAAGCATCAAGACTAAGACACTCATGAAAAAGAAAAGAGGATGTTACAATAAAAGAAAAAATGCTTGGATAAGTACAAATGTTACTTTTGATTTGATT…
HaWRKY65	ATGGGTGCGGCGAAAGAAGAAAACCAAAGGCTAAGGGTGAGCTTGGACCAGATCATGAAGGAATACGAAACCCTTCAACAGAAGTTCAAAGATATTCTTCATCAACAACAAGAAGTTGCAACTGCAGTCACCATTGCAATCAACCAACCACCTAACCACGACGAGTCCGAGCTTGTTTCCCTTAGTCTTGGACGGACAGCAACAACCGACATGATCAAGAAAGATAAGAGATGTTCAACACCTCCTATCAAAAGTGTACAAGGGTTGGGTCTTGGGCTTGAGTGTGGGAAATATGAAATACTATCCTCCACACAAGCCGAATCTTCGATCAACCCGAGCCAAGACAATAGTCAGGAAGAAGCTAAAGATGAAGACGGAGAGACTTGGACGCCACATAAA…
HaWRKY66	ATGGCAAGAGAAGAAAGGGATAATATAGAAATGGAGATAGATTTGACTCTCAAGCTTGATGCTCAAGATCAAGAACCTGCTAAAGATTCATCAAAATCAGATCATCATGATCATGTTGATCAAGATGATGCTCATGATGATGATGATGATGTTGTTGCTGACACAAAAGTAGAATCACATGAGCATGAAGTACAAGAATCAGAAAGTGATGTACAAACTGCCACCAATCCAACTGATGCACCAGAAAGGCAAGACCTTAATAATCACCATGAAGAAAAGTTATCGATGTTACATACGGAGATGAATCGAATGAAAGAGGAGAACAAGGTGTTGAGACAAGTAGTAGAGCAAACCATGAAAGATTACTATGATCTACAAATGAAATTTTCACTTATCCAA…
HaWRKY67	ATGGAGTCTTTAGTTGAGAATCGTTTGTATGGAGATGTGCTGCACTTGAACAATCACAAAATCTCTACCTTGACCCCAGAGCTTCAGTTTCCCCCCTTCTTGGCAAAGTCGATTTTGCAAGAGAAAAATAGTTTGACAATTCGACCTCCATCTGTATTTCAGCATACGATAGTCGGTCCAGTCCTTCGGTTACTAGATTTATCTCATACATGCATACAATCTTTGCCTCCATCCATTTCCAGGCTACGCTCTCTTGAAAGGTTTATCTTGCGAGACTGTTCACTTTTGATAGAATTACCACCTGAAGTTGGAGCACTTAAGAATCTCAAGTTGTTTGATCTTGAAGGAACTGAGATCATGTATCTACCAAAAGAAATTGGCAAATTAGAGACTTTGGAA…
HaWRKY68	ATGCACAAACATAGGCTCAAACACAAACGTAAATATCTAGAACATATCCAGACGAATTCAGCGCAACTTTCAGGAAATTGGATCATGGGGCATGAATCTCTCGCAGTAGATCAAGAAGACCGTGAAAACTCGTTAGAAAATAGCGAAGATACGCCATCTTCTGATGTGTTTAATGACACCAAGACAACTTCCACTTCGTCCCATAAAAGTAGACGTTCGTTACAAAAGCGTGTTGTCTCGGTGCCAGTAAAAGAAATTGAAAGATCTCGGCTTAAGAGTGAGGTAAATGCTCCACCTTCGGATTCTTGGGCATGGAGAAAGTACGGCCAGAAACCCATCAAAGGCTCACCTTACCCTCGGGGTTATTATAAGTGTAGTAGTTCAAAAGGATGTCCAGCA…
HaWRKY69	ATGGCCGACGATGGATGGGATTTGCATGCGGTGGTTAGAAGTTGTACGGCCTCTGCTTCTGCCGCTGATAACACTCCGGCAGCCATGGAGGACGTCGGTGCTCAGTCGTTAGCGGCTACTGCTGCCGTCACCTCGATTTCATTTGAGGATGGACGATCTGCTTATGAACAAACTAATTTTATTTCATTTTCCATGACACCTGTGGATTCTGCTAGAAAAAGGAAAAGTAAAAATAATAAAAGGATAGTCGAGATGAGGGAAGAGGAATTGAGCAATGATGGATGGGCATGGAGGAAATATGGTCAAAAGCCTATCAAAGGCTCCCCTTATCCGAGAAATTATTACAGGTGTAGCACAACAAAAGACTGCTCGGCAAGGAAGCAAGTGGAGCGGAGCCCC…
HaWRKY70	ATGGACAAGTCATCTGACAGTCAAGAGTTGACCAACGACTCCAACAGTGGAGACGTGTCTAATCAAGAAACAAAATCCAAGTCAACAAAAGTCGAGGAGTCTCACGATAGTTCTAACCAAGAAGGAAGTTCCACAACCATACAACACAACAAAGAGCTAGACGCTCGACATGATAAACCTACTTCTCATAACGAAAGTGCTAGATCAGAATCTTTACAAGAAGAAAACACGATGGTTATAACACCGAAAAACGCCACTAACACTTCACAGCAAGCTCCCGCATCAGAATCCGACAATGAAAGGTTTATTGTGGCGTTAAGGCCCGAGAAAGGGCTCAATAAACTACCACTAAGACGTAACGCTGACAATGTTACTGTTGCACAATCCGCACCTTCTGAT…
HaWRKY71	ATGGCCACGCCACCTACTGGACTCTTCTTTGAATCAGATCACATCACACCCTCCATCTCACCGCTACCCATGGTGTTCACCGGCCACAATACGTCGTCGTCTTCACTCTCACCACCATCTACCACCACTCATTTCGAAGCAACCACCCTTTATGATCAACCCGACACTTTTGATCACAAACTTATTAAAGAAGTAGATTTTTTCAACGATAAGAAACATGATCTGCCAATATCTGACAATTATGATCTTCATAAAGACTCTACTGTCGATTTGGATATCAATATCAATACAGGCTTGCATCTTCTCACCGGAAACACAAGCAGTGATCAGTCCGTGATTGACGATGGTGTGTCTCCAAATTCTGAGGATAAACAAACTAAACATGAGTTAGCTACTGCT…
HaWRKY72	ATGGACAAGTCATCCGACAGTGTAGAGTTGACCAACGACTCCAACAGTGGAGACCCGTCTAATCAAGAAACAAAATCCGAGTCGACAAAAGTTAAGGAGTCTCATGATAGTTCTAACCAAGAAGGAAGTTCCACAACCGTACTACCTAACAAAGAGTTAGACGCTCAAAATGACAAACCTACCCTTCATACCGAAAGTGCTAGATCAGAATCTGTTAAAGAAGAAAACACACTCACCGACAGTTCACAGCAAACTCCTGCATCAGAACCTGATGATAAGAATAATATTGTGCCGTTAAGGCCAGAGAAAGGGCTTGATAAATTACCACTAAGACGTAATGCTGACAATGTTACGGTTGCTCAATTCGCACACCCTTATCAAGGTGGCACAGTCGCAAAA…
HaWRKY73	ATGGCGGTTGATTTTGTAGGAATTCAGACCGTTGAACACCTCAATCGCATCTTCCAGTTGAACAACCACGAGTTCTCCGTTTCCTCCGATTTCAAGCAAGCTGTTTCCGCTTTAAAACGCAGCGGTCACGCTCGCTTCCGCCGTGGACCACCGGTTTCGTCGAATAATCCGCAAACACCTTCCGTTTCGTCCAGATCCGAAGAGAAACTGTTGGATAATCCGCGAGTACCTTCCGTTTCTTCGAGATCTGAACAGAAACTGCCGGTAGAATCAACTGCTGCGGTGGTTAAGGACGGTTTGTTGAAGAAATTTGTTACGGATGCAACGGCGTCGTTTCAATCGCCGACGTCTTCTTCGTTCGCGTCTTCGTTTGCTGGAGGAAGTGTTGAAGGAAGCGTT…
HaWRKY74	ATGACAACTAAACTCATTAAATTATTATTATTTTATGTTGTGGGTATTTTTAATTTCTTTAGGTTGAAGGCCAAAAATAGTAACCCGAAAAAACAATGGGAACAAAGATTTGCATTCTTGACTAAGACTGAAGATGACTACTTGGAAGACGGATATAAATGGAGAAAATACGGTAAAAAAGCCTTACAAAATAACTATTTTCCAAGGACTTACTATCGTTGCACTAGTGAGTCATGTGGAGTGAAGAAGATAACTGAAAGGTCACTAGAGGATCTATCGATACTCATCACAACTTATGAAGGTACTCATACACACCCATGTCCCATTACCCATCCCGAAATCATGCCGCAAACAGCCACTTTTGGTGGTCGACGCGCGGGTGGCTCGGCTTCTTCATTG…
HaWRKY75	ATGGCCGTAGATCTTATCACGGGCTTCAAAACCACCATCTCCGATGAAAACGACGCCGTTCAACAAGCTGCTTCCGGCCTCGAAAGCGTCCAAAAACTCATCCGTTTGCTCTCTCAATCTCAATCTCAACAACAACCTGATTATAAAGCTGTAGCTGATGCTGCTGTTGCAAAGTTCAAAAAAGTCATTTCCTTGTTGGGCCGGCCCAACCGGGAACTCACGGGCCATGCACGCTTCCGACGTGGCCCTGTTAACCAAACCGGTTATCAAAATTATTGTAACATAAAGAAGGAGCAAAACGATGTCGTTTCGGAGGGTGAGACTAAAGTGTATTCTCCAACACCTATACAACAGGTGCCATTTGTTCCTCCTCCTCCGCCGTCGTCTACGGTGGCTCCG…
HaWRKY76	ATGAGTCGCACAAGCAACAACAAATTAAACCTCATTTCATCTTCCGATCAGCCGCACCGGATTCCGATTTCATCTCCACCGTTTCCTCAATCTCCATCCTCTGCTGAGATTCAGACCTCAAACAGCATCACCGACTCTCATCCAACTTCTATTGTAAGTGTCCAAATGGATCTGAACTCATCAGGGAATAGTAATTGTCTGTATAACAAGCTATATAACGGTGGAGGACAATGTAAGAAGCTCGAGATAGATCTCAATTTGCCTGCCTCATCTAATGAAACCGAGTCGACTCAAAATGTTACAACCTCTGATGATGAGGCACTGTCACGGTATGCCGGTAGAGAAATCAGGAGGTCAGAATATGAATACCAACTGTTGAATAGGAAGCCACATAATGAT…
HaWRKY77	ATGGAAGCTGGATGTGAGAATATGGTTCTTAATTCGTTTGATGGTCACAAGTTTCCAGTCACTCTCCATGAAAATGGATCTTCACTGATCAACGAGATGGATTTCTTCTCAACCGATGCTTCCCAGAATCGTTTGACTATTGATGTCAAACAAGAACAACACCAACAAGATGGACTACTTCATCAAGAACTTCAACTTAACTTAAATGTAGGTTCGAATCTTACTACAACGAAAACAACAGGTTGCAATGGTGGATCTTTGCTTACAAGTAGCCAATCTGCTCACAAGCTCGCTATGTTACAGGCGCAACTCGAAAACATGAGGAGAGAAAACGAAGGTTTACGATCAATGGTTACTCAAGTTAAGGAAAAGTACACATATTTACAAAGGCATATTGAA…
HaWRKY78	ATGGCCACTAGTGCTTGTATTATCAATGAGATAACACAAGGGATGAATTTAGCCAAGCAGCTAAAGTCCATCTTAAGTTCAGAATGTTCCCATGAAACAAAACAAGCTTTGGTACAAGGAATCATAACATCATATGACAGAGCTCTAGTGATGGTCAACTGGGGTCATTCGGGTGGTCAAACACCCCCACTAACACCGCCGTTAGCACCGCCAATGCTCAGCCAGCCCGAGTCATCGGTTTCCATTGACGAAAGCCCACCAAGTGGAGATTTTCATCAAGCATTTGATAATCATCAAGACCAGAAAGCTGTATCTAAGAAGAGGAAGGCGATAACGACATGGAAAAACCAAATTCGAATCTCGACTGATAATGGTTTGGAGGGAAACACCGATGACGGT…
HaWRKY79	ATGGCGGTCGATCTATTCGGAATTCAAACTGTCGAACACCTGAATCGCATCTTCCAGCTCAACAATCACGATTTCTCCGTTTCTTCTAACTTCAAACAAGCTGTTTCCGCCTTGACGCGTAGCGGACACGCGCGCTTCCGCCGTGGACCTCCGGTTACCTCGTCTGATCCTCACGCGCCGTCTGTTTCTTCGCGATCGGAAGATAAACATAAAATGATGAAAGAGTCTGGTGCGGTTGATGCTGTTACGGATGCTGTAACGGCGTCGTTTCAGTCGATGACGTCATCGTTTGTTGGAGGAAGTGTTGAAGGAAGTGTGTCGAACGGTAGACAGTTGTCGTCGTTAGGTATTGTAGCTCCGGCACCGTCGTTTTCGTCGAGGAAACCGCCGTTGCCGTCG…
HaWRKY80	ATGGACAACTTTGGTGCTGTGTTTCCCTACAACTCATCATCTCCAACTTCACAAACTGATGTTTCATCACATCTATCCCTGGATTTAATGCATGATTACACTCATGCTACTACTTATAGTAACAACGATGATTACGAACAGGTGGAAGGCGATCGTAATCTCGGTTCAACAGGAAAACGGTCGAATTGTGGTTCGGATGAAGTGGCCTTGGATTCGGCATCCGGTTCGGGTTTGGTTAATGGTAAGAAAAGTCATAAGAAGGTTAGAAAGCCTAAGTGTGCATTTCAGACCAGAAGTCAAGTTGATATTCTTGATGATGGTTATAGATGGAGAAAATATGGTCAAAAAGCTGTGAAGAATAACAAATTCCCCAGGAGCTATTATCGTTGTACATACGAA…
HaWRKY81	ATGGTGTTCACCGGACACAATAGGTCACCTACCACCACTCATTTCGATCAACCCGAAACATCAGACAGTAAACCGATTAAAGAAGTGGATTTTTTCACCGATAAGGAACATGATCTGTCTAAGATGATCGAATCTTCTGCACCCACTATGGATTTTGATTTGAATATTAATACTGGTTTGCATCTTCTCACCCGAAACACAACCACCGATCAATCCATTTTCGACCATGATGTGCGTCCCAATTCTGAACAACAACGGACTAAACATCAGTTAGCAATGGTTAAGGCTGATATTGAGAGGATGACCGAAGAGAATCGATGGTTGAAAGATGCGTTGAATCGTGTGATGATCGATTACAACATACTCCAGATGCGTATGGCCAGTACCATGATACACCAA…
HaWRKY82	ATGGATGATAACGATAAAGTTGATCCGATCGCCGGCGGTTTCTCCGATTCCACGTGGACGTTCTCCGGCGATTACAGCTTTTTCGGCACAGATGTGAGAGAAAATAGCGTTTTAAACGATTTCGGATGGAACTTTAATCCTCAACCGCCGGTTTTCGATCGGATTGGATCTGACGGTGCCGGAACCTCCGTATCGTTGCCGGAAGTAGGTACAGTTGCAGGTGCACGTGCGGTTGCTAGTGATGTGCTGTCAGGATCTGTTGAGGAAGCAGGGGATGTATCGGTGTCTAATCCGTTAGCTACATCGAGCTCATCGGAGGATCGACCGGAGCTTTCTACCGCTTCAAACGACGCCGTTTCCGGCGGTAAACCTCCGTCGTCAGATCGAGCGGGTAAGGTT…
HaWRKY83	ATGGAAAAGAAAGCGTTAGAGGAGTTAAAAAGCAACTTAAATAATTCAAACTTGATGGCTAACACAACATTTTCCGATCAGATTCCGGCAGTTTATGGTGGTAGTGGTGGTGGTCTTTTTGATGTGCATCAAGGGTACTTAGACATGTTGGGTTTTCAAGACTATGGTGGTGCTTCTTTATTTGATTTGCTTCAACAACCTACTACTCTTCCACCGGTGGAACATCAGCAGCAGCATCTACCACCGGTTTCCACCGTGCCGGAGACGGTTGAGATGGTGAATACACCGACCCAGATTAGTTCTTCTGTCTCGTGTTCTTCAAACGAGGGTGCTAATAATGTTGACCAGGAGAACAACAATATTAGATCAGTTCTGGTGGATGATGAAGGACAACATAAT…
HaWRKY84	ATGGATAACCACCATTCCCCTCACTCCACCACCAATGCCACTATCTCCGACCACCGCAATCCTCCCGCCGCCCTCAGATCCACCACCGGCGCTAAATACAAGCTCATGTCACCAGCTGAACTCCCTATCTCACGCTCCACCACCATCACCATTCCCCCCGGCCTCAGTCCTTCCTCCTTCCTCGATTCTCCTGTTCTATTGACCAACATTAAGAATATGTTTGTAAAGTGTGGAATGGATTCCTTTGATATTCCTGAGCCGTCTCCAACCACGGGTTCTTTCTTTAAGTCTTCAATGATGCAAGGGTCAAGTGTCACTCCTGCTTTCTCTTTAGAGGCAAATTGTTCTTCCGGAAAGAACTTGGATGATAGTAACTCTGGTTTGTTCGAGTTTAGACCC…
HaWRKY85	ATGGAAAAGAAACCGGATCATTCAAAGAGTAACTCAGACAATTCAAACATAATGACAAGCACAACATTTTCTGATCAGATTCCGGCAGTCTATAGTGGTGTTGGTGGTGGTTTTTTCGATATGCCTCAAGGGTGCTTAGACATGTTAAATTATCAGGACGACGGTGGCTCGTCTCTCTTCGATTTGTTTCAACAACCGGACTTGGTACCCGAACAAAAACGTCATCTTCTACCACCTGTTTCCACCGTGCCGGAGACGGCTGAGATGGTGAATACACCCACGCAAAACTCTTCTTCCATTTCATGGTCTTCAAACGATGCAGCCAATATTGTTGATCAGGAGAATAAAAGCAGATCTGTTCAAGAAGAAGATGATCTTCATGATGGTGATGATGATCAA…
HaWRKY86	ATGATATCTGAAATGGAACAAAACAACAAAAGATTAATCGAAACCTTAATTAGAGGACGAGATTCTACAACAAGGTTGCAAGATTTACTTTGCCGGAAAGAGAATCTTAACGGTTTGGTTTCGGTTGAAGATCTGTTAACAGAAATACTGGGATCTTTTTCCAGTGGCATTTCCATGTTGAATTCTTCTGTTTCCGGTGAGAATCACGGGTTTCCGGTGGAAAATATGCCGGAAGTTTACTCCGGGAAGAAGCCGGCGGTGAAGGAACGAAGAGGTTGTTACAAGAGAAGAAGGACCATTGATACTAGTGTCATAACTAGTGCAACAATTGAAGATGGATTTGCATGGAGAAAGTATGGACAAAAAGAGATCCTTAACTCTAAATCCCCAAGGTGTTAC…
HaWRKY87	ATGGACATAAACAAGAAAGAATTGGTGGAAACCCTAACCAAAGGCAGAAATTCTGCAAAGAAGCTGCAGAATTTACTTACCCAGAAAGTTAATGATGATGGGTTGGTTTCTGTTGATGATCTCGTGACTGAAATATCTCAATCTTTCTATGGTGGCCTTTTGGTGTTGAATTCTTCCAATTCCGGTGAGGTCAGTAGGGTTCCGGTGAGTTCCCATGCGATCAGTTCGGCTTGTTCCGATGACCAGATACCGAAAGTTCACACCGGGAAGACACCGGAACCGGTTGCGAAGGGTCGGAGAGGCGGTTACAAGAGAAGAAAGATCGTAGGTTCGAGAATGGAGGTTAGTGAGACCATTGAAGATGGTTATGCATGGAGGAAATATGGACAAAAGGAGATT…
HaWRKY88	ATGGACATAAACAAGAAAGAACTGGTGGAAACCCTGACCAGAGGAAGAAATTCTGCAAAGAAACTGCAGAATTTACTTATCCAGAAAGATAATGTTGACAACTTGGTTTGTGTTGATGATCTTGTGGCTGAAATATCACAATCTTTCTATGGTGGCCTTTTGGTGTTGAATGCTTGCAATTCCGGTGACCAGATGACAGAAGTTCACACCGGGAAGACACCCGAACCACCGGCTTCGAAGGGACGGAGAGGCTGTTACAAGAGAAGAAAGACGGTAGATTCGAGAATGGTGGTTAGTGAGACCATTGAAGATGGTTATGCATGGAGGAAATATGGACAGAAGGAGATTCTCAATTCTAACTTCCCAAGATGTTATTTTAGATGCACACACAAGCAAGTT…
HaWRKY89	ATGGGGAATACAGAAGTTCCACCGGAAGATGGTTACAGTTGGAGAAAATACGGTCAAAAAGAAATTCTCGGATCGAAATTTCCAAGGGGATATTATAGATGTACCCATCAGAAACTAAACAATTGTCCTGCCAAAAAACAAGTTCAAAGACTTGACAACGATCCATACACTTTTGAAGTAACGTATCGCGGTGATCATACATGTATGATGTCCTCATCCGCACCCTCCTTGCCCCCACCGCCACCATCTGAGGCTATGTCCACTTGTTCTTTACCGGCTTCACAACCCCTCCCTCATTTGTTACCCATGGATATCAAAGAGTCAGTCGGAGATCTTTACAATGTTACGCCTCATGGCAATGTTAGTGGGGCGGGTTCATCACCTCCTAACAACTATGTC…
HaWRKY90	ATGGAGTCTTCCTCTTGGCCAGAAAGTTTACCAGGCAATCGGACCAAAGCCATGCAAGAGCTCACACAAGGTCAAGTATTGATGAATAAGCTTCAAGAAATGCTCGGTCAACCAGAAAAAATCGAGTTTGGTTATAACTCAGTTGACGATACACTGGTGCAAATAGTGGGTATGTTCAATAAGACCCTTTCAATCTTGAGCTCGAATTCTCCTAACTTCAATAGGATTCCTCAAAATCGAACTCACGATACGAATTCTCCAAATAATTGGGATGACCAACGGTCAGAAAATTCTATAGAAAGCGTTAAAACAGTGATGCCGATAAAAACTAAAAGAGGATGTCATAAAAGAAGAAAAAGCTCTTCGATATTTACTAAGGTAACGTCTACTTTGATTGAT…
HaWRKY91	ATGGAAGATTTTCAAGCTTCAAAGAAAAGGAAGGTGGATGATAAGATTGTGGTGAAAGTGAAACTTGAAGAAAATGAAGGGAAAAAGAAGAGTGAGCAAAACCCTTCTTTAGATTGTTGGTCTTGGAGAAAATATGGTCAAAAACCCATAAAAGGATCTCCTCATCCAAGGGGATACTACAAATGCAGCACATCAAAAAGTTGTTTAGCCAAGAAACAAGTAGAGATATGTAGAACAGATGCATCCATGCTCATAGTCACCTACACTTCTACTCACAACCATCCAAATCCTAATATCTCCAAACAACCCAAAAATGACCCGAAATCGGAAGTTAATACAACCCTTGAATCCGACCAAGAGAATGAAGAGCAAAAGCCCATCATTACGCCTAGAAACGAT…
HaWRKY92	ATGGAGGAAACTTCAACACTCAACAAAAAAAGATTAATAAGTGAGCTGATTAAAGGGAGAGATTGTACTAAAAAGCTTCAAAATCTACTTCGCCGGAAAGTTTTCGACGGTGGGCCGGAGTCAGCCGAAGATCTCGTCATGAAAATACTCGGATCTTTCTCCGACAGCCTTTCCACGTTGACTTCTTGGAATTCCGGCGAGTTATGCCCTCCTCCGGCTCCGGCGACTAGTTCAGATGGCCGGACATGGAACACCCGCGAAAGTGAGAAGAAGCCGGCGGTGAAGGACCGAAGAGGATGTTACAAGAGACGAAAGACTGAAGATTCAAGGGATGAAATTGCAAATACAATTGAAGATGGATTTGCATGGAGGAAATATGGACAGAAAGTGATTCTTGAT…
HaWRKY93	ATGGAGGAGATTGAAGCAGCTAATAAATCTGCTGTTGAAAGTTGCCATAGAATTCTTAACTTATTAGCTCAACCCTCTGATCATGTACAATCAAGAAAGCTAAAGGTACAAACAGATGAAGCTGTAGTTAGATTCAAGAAAGTTGTATCTCTTCTTGATGGAGGTTTAACTTTAAGCCACCCCAGAGTGAGAAAGTTTAATAAAAATCAAATCTTGATCCCCCAAAACATACTTCTTGACCATATCCCAATTCAAGAACAACCAAAGCCCCTTCAATTTTTATCGAAATCTCAAAATCAGACATACCCTTTTCAAGAAAGTGTTCCGAATGGTGTCAAGAACACGCTTTCATTAGCGAATTACAAACCGTCGTTAGCGACGCCATCACCGTCGCTCGAA…
HaWRKY94	ATGTCACCAACCAAACGTCATACACAACCATCAATCCATCTTGACCATATGGCAGAGACTGGCATTGGCGGAGACGCGGCACCACTATCACAATGGAGCGTTCCACCAACGCTAACACTCCCACAGCTGTCTTTTATAGAGACCTTGGCCATCGGGCTTAGCCCCGGGCCTATGACACTTGTCTCCAACTTTTTCTCTGATCACTATCCTGACACTGATCTCGCCTCTTTTTCTCGGCTTTTCGATGAAACCTTACCGGGCCTTGCTGCCGGAAACCAGGCTGCTCCTCTACTTTGTGGAAAACAATTAGAAGATGACAAGCAAAATCAACAGGATTTGGATTCCGAATCTGACAACTCAAAGCCCGAATATGTTGTATCTATAAACCGCCCCGCTAAT…
HaWRKY95	ATGTCTGAAGACAGAAGAGATCTCTACTACCATGATCCATTTCATGATGATCAAAGAACCAATGAGACTCTTTTCTCATTCTTTGGCCCTAATTCCACCGTTAGAGATGATTCTTCAACACCTAATCATCAAAGATTTGATCCTGACTACATGGGTCCAACTCCTTTTTTCACTGGATCTACTGATTACAACACTTTTGGTTACTCATCTTCATCATCACAACAACTTTTTTCTTTTCAAGATGATCAAAAGCCGGTTATGGATACCGGAAACAACTTGCTTGGTGTGATTGAGACTACTCCTGTTACACCCAACTCTTCTTCGATTCGTTCATCATCTACTGATGATGAGCATGAGCTTAAAGAAGGTAAGAAAGAGAATCAATCGAAAGACATAGCC…
HaWRKY96	ATGGAAGTTGGATTTCACCGGCGCAGCGTCCATCAAGAAGACGATCAAAACTCGCCAGAAAACAGTGAGGAATCGCCGCGTTCACCTCTTTCCCATGACACCAAGGCAACATCTACTTCCTCTACTAAAAGTAAACGAGGAGCGAAGAAAAGGGTTGTGCACGTACCGATCAAAGAAGTTGAAAGATCTCGACTTAAGGGCGAGACAAACGCCCCACCAGCTGATTCCTGGGCTTGGAGAAAGTACGGCCAAAAACCTATCAAGGGATCTCCGTACCCTAGGGGCTATTATAGATGTAGTAGTTCCAAAGGTTGTCCAGCAAGAAAACAAGTAGAGAGGAGCCGGGCGGACCCTACGATGGTGATGGTGACGTATTCTTGTGAGCACAACCACCCTTGG…
HaWRKY97	ATGGCGGAGACTAACGGCGGCTCAGCCGCACCACCGCCGCCGCCTCCACAACGGCGAGTTCCCGTTCCACCGATTGCTCTGCCACCGCAATCATCGTTCGAAACCCTGTTCACCGGCGGACAAATACCAGGGTTTAGTCCGGGACCCATGACTCTTGTTTCAAATTACTTCTCCGATCAATACCCAGATGTTGATTGCCGGTCGTTTTCGCAGCTTCTCGCCGGAGCTATGGCTTCCCCTGTTTCGAAAATTTCACCGGCGAGTGTTGTTGAGGGGACGGATGAGAAGAAATCAGGGGGTTTTAAGCAAAATCGGCCGGTGGATTTGGTGATTGCTCAATCCCCATCTGGGTTTATGTTTCCGAGTGTTTTTAGTCCTTCTGGGTTTCTTAATTCTCCT…
HaWRKY98	ATGGAGGAATCCGCGGCATGCAATTTGACACAAGTGTATGAAGATCTAATAAGAGATCTTCTCGACGAAAACTCGCCATTCCTTTTGCAACCTCAAGAAATCACTAGTGATTCATATGATAACTCCGTTAATAACCTCCTTTCAAACTTATACTCCGGCCCAACAATATCGGATATTGAAACCGCCTTATTAGCTACCAGTTACACAAACCACACCCAGGATTTTTCAGCATTAGCCAGGATTGCAGATATGGAGAGAGGGGTAAGTAGGGCTGAGAACAAGTATATACTGAAAATAAAAAGCAGTGGGAATGTGTTGGCAGATGATGGTTACAAATGGAGAAAGTATGGTCAGAAGTCTATTAAGAACAGCGCCAACCCCAGAAACTATTACAAGTGT…
HaWRKY99	ATGGAATACACAAGCTTGGTTAACACTTCTTTGGATCTTAATACAAATCCAGCCCACTTCCTCTCTCTTGTTCCTAAACAAGAAGCTCAAAGCAACTTCATTGAGCTTGGATTGAAGGTGTCATCTGTTGTGAAGGATGAGCAAACAGCTAGTGCTTTGGTGGAAGAATTGAATAGGGTGTGTGAAGAAAACAAGAAACTTACTGAGATGTTGACTGTCATGTGTGAGAACTACAATGCTTTGCATAAACATTTGGCTGAGTATAAGAACAATAATCCGGCACCATCTGATAGCACCAACAACTCCAAGAAACGGAAGCCGGAAAACCCGAGTAATCAGATTATCAACAATGAGAGAGGAGCTTCTGAAAGCAGTTCAAGTGATGAAGATTCTTGTAAG…
HaWRKY100	ATGGCCGTAGATCTCATAACCGGTTTCCGAACCACCGAAACAAACGCCGTTCAAGAAGCCGCTGCCGGCCTCGAAAGCGTCCAGAAGCTCATCCGTCTGCTCTCTCAATCCCAATCTCAACAACAATCTGTTACAGATTATGAAGCCGTTGCTGACGTGGCTGTCACCAAGTTTAAACGCGTTATTTCCTTGTTAGACCGACCTAACCGTCAACTCACCGGTCATGCACGCTTCCGACGAGGTCCTGTTAATAATAATAATATTCACAAGCAAAACGATGTCGTTTCGGAGAATATATCGACGACGAGTAATAAAAATATTCATATCAACAAACGAAACGATGTCGTTTTAGAAGAAGGTGAGAATAAGGTGTATTGTCCAACGCCTATACAACAGGTG…
HaWRKY101	ATGGCCAGTGGACTCTCCTTTGATTCAGATCCCATCATATTACTATTTCCACATAACCCCCTCACCCTCATCAACTCTTTTTCCGACAACACTCCAATTATGGACGCCGCCGCCGCCGGCCACCCCTCCACCTCCACCTCCTCCCCGCCACCTCCACCCGCCACCACCATCCAATTCCCCCTCAACCTCACCCACCACCGCCCCGATCATAATCACCCCATCAACGAAATGGATTTCTTCAAAAAACACGAGGATAAACACTCTTCATCTTTCCCTCCTCTCGATTCTAAATCTCCTGCTACTGATTTCGATTTCAATATCAACACGGGTTTGCATCTACAAACTGGCAACACGAGCAGTGATCAGTCGGTGGTTGACGACGGAATTTCTCCGAATTCG…
HaWRKY102	ATGGCGGTTGATTTCATGAGTCTTTACCGAAACAACAACGTTTTGATAACCAAAATGGAAGATAATTCCGTACAAGAAGCCGCTGCTGCTGGTCTCCAAAGCCTCGAGAATCTTGTCGGATTACTCTCGCATCAAACCAATACGACGTCGTCCTCATCTTCTTCTCCTCCTCCTTCTGAATTTGTTGATTATGTAGCTGTTGCTGACGTGGCGGTTAATAAGTTTAAAAAATTTATATCTCTTCTGGATCGGAACCGCACTGGTCACGCGCGGTTCCGACGTGGACCGGTTTCTACTCCGGTTCACAAATCTTCGCCGGTGGTTACACCGGCAAAGATTAACCACCAACAGAACCACCAGATAATAACTGGTGTTTCTGCGGTGGTGGCAGTGCCGGAT…
HaWRKY103	ATGGCTTCATCAGGTGGCAGTTTAAACACTTCCAGTACAACTTCTCAGTATCCATCCTTTTCTTTCTCTACATCTTTCAGTGATCTAATTGCTTCTAACAACAACAACAACAATCAAGATTCTAGCTGGGGTTTCTTTGCTGCTGCTGGTGGTGTTGAAAGTCCAAAACTACCTGCAACTCCATTTTCACCTTCTTCTTTTCTTTCTACACCAACTGGTTTGAACCAAAATCAGTTCTTGGACTCTCCTTTCTTTCCTTTCAATTCAAATATTGTTCCATCTCCTACAACTGGAAGCTTTTCTGGTTTGGATTTTAAGGATGAAGAAAGAAAGTATTCTGGTTTTTCTTTTCAACCACAACCAAGGCCTGTTTCTGCAAATAAGATGGAAGAACAAGTG…
HaWRKY104	ATGGCAACAGAAGAAGAGAATAATACAGAAATGGAGATCAATTTGACTCTAAAACTTGACCCACAAGATCAAGAACCTGCTAAAGAATCATCAAAATCAGATCATCTTGATCATGTTGATGATCATGCTCATGAAGATGATGACAAAAAGGAACAATCACCTGAACATGAGGTACAAGAATCAGAAAGTGATGTACAAACTACCACCAACACAACTGAAAGACTAGAAAAACAAGAACTCGATAATAATCACAAAGAAAAGTTATCTATGTTGAAGATGGAGATGAATCGGATGAAAGAGGAGAACAAGGTCTTGAGACAAGTAGTAGAGAAAAACATGAAGGACTACCATGATCTACAAAAGAAATTATCGGTTATTCGACAATCTTCGAATCGAATC…
HaWRKY105	ATGGAAGATCACGAAGAACACGAATACTCACCAGAAAACAGCCAAGATTCGCCATCTTCTGGCGTGTTTAACGACACGAAGACAACTTCCACTTTGTCCTCTAAAAGAAGTAAACGTTCGTTGCAAAAACGAGTTGTGTCTGTGCCAATTAAAGAAATCGAAGGATCGCGGCTTAAGAGTGAGATAAATGCTCCCCCTTCTGATTCTTGGGCATGGAGAAAATATGGTCAGAAACCCATCAAAGGCTCACCTTACCCTCGGGGCTATTATAGATGTAGTAGTTCGAAAGGTTGTCCAGCAAGAAAACAAGTAGAGAGAAACCGAGCGGACCCTACAATGGTAATTGTGACGTATTCATGTGACCACAACCATTCTTGGCCGGCATCAAGAAATAACAAC…
HaWRKY106	ATGGATGCCGATTGGGACCTTCAGGCGGTGGTCAGAGGCTGTTGCTCCGCCGTATCTTCCTCCTACGCCACCACAACAACCACCGCCACCGCTCCACCTCCGCCTCTTGATGCTTATAGTCACCAGAACTCATCTTCTTATGAACAAAACTGCACAAGTTTTTTCCCAGATCTATGTCAACCAAGAAGTGACAACAGTATTGAACAGTTTTTGAATAATCTTTTTCACCCCCTGCACTTTCCAAATCTACAGAACCCTCCTTCTTCTCCTCAAAGTATCCCAGTTTCACCCCTTTCTGTCATTGGAGGACTTCAAGATCCACCATATTACCAGAAACAGCAACAACAACAGCAATATGAGAGACCCTTTATGGGAAAGCAGCAACCTTTAGGCATTAAT…
HaWRKY107	ATGGCAGAATGGGGTTTACAAGCTATCATCAGACCTAACCAATATGATCATCAGCAAGATGATTGTTTTGGATCCATTGACATCAAGAAAGAATATGATCAAGCTCTGCTCTTCTGTTTCCCACATCTCTTTGAAAACAATCATCATGATTATGATCATGCAACCACAACCACAAACAACATGCAAGCAGATGATTTAAACCAGCTTTACAAGCCCTTTTATTCGGTTCCTCCTCCTCCTGCTGCTTCTGCTGATGCTGAGGATGATATTCGGATCAATCGTCATCGGTTTCATGATCCCGATCAAGAAACTCAAAGAGATCAAGCACAAGAAATCAAGAAGTTTAGTGGGTCAGCTTCCAACACCTCTCAACTTGCACCAAAGCTTAAAAAGAGGAAG…
HaWRKY108	ATGGTGGCCACATCAGTTACCCTTGATCTCAACCTTAATCCCTTCTGCACAACTCTTGATCATCATGACACCCCAGTCAGGGAAGTCGCTTATATAGATGACGACGATGATCATTCGTTTGAAAAAGAGGTTGATGATCATACGGTTTATGATTTAAGTCGGGAAAGTAACGAAAATAGGAAGCTAAAGGAGATGCTTATTGATATATGGGACAAGTATAACTCTCTAACAACTCATGTCAAGAAACTAATTCAAGACAAAGAAGAATTAGAGTCGAGTCCAAAGAAGAGAAAATTTGATGAGACAGTTCAACAAAGCTTGTGGAAGAGGCCGAGAGAGGAACTACCGATATCAGGAATTAAAAGAGTTTATGTAAAAGTAGACCCGTCCTATAAAAGC…
HaWRKY109	ATGCACATACGACTCTACGAAAAAGATAATTGTTTTAGTAAGTTTTTTTTGGTCAAACCGAGTTGGCGATCTCAAACGTTATTATATAGGTTATACATTTTGCTATTTATTTGCTACAAATATGTCATAATGAGCTCAAGTTCCATGGAAGCTAGCTTGAACATGGAGAAACCTATGTTCAGTTTCTTTGAGGTTAAAGATGAACCAAAAATCAAGAATATCAATCACTTTCATGATGATCATACCCTAGCATCAAAAACCTCACCTCAGATTGTGCTGGATTCATCAGCTAAAGGTGAGATGGGTCAAGTTAGAGAAGAGAACCAAAAGTTGAAACATAAATTATCCGTCGTTTTGAACGATTACAAATCGTTGCAAATGCACTTTAACGACTATTTC…
HaWRKY110	ATGGGTGGATATGATGAGCATGGTGGATTTAATACGCAATCTTTTTTCGCGGGTATGTTGGGTGACGGTACGGGCTCACGGTCAGGACCCGTAGCGGAGCATGATGATAATAATAATGATGGTGGGTTCACCTTTCCTGGACCGGATAGAGAAGTTGTGTATGAAAAAGATGACGGGAGTCAAAGAGGTCAGACGGTTGATCAAGTGGTGAAAACAGGTGAATTTGGTGAGCAGAAAACCGGCCAGCGGGCTGGGCTTGTTGAAAGGATGGCTGCTAGAGCTGGGCATAATGCTCCTAGGTTGGATACGGATGTTATTAAGCCTGCGGGTGGTTCGCAAAATCAACACGCTCAGTCAGCGTACTTGACGATTTCACCTAATCTTAGCCCCGGGGCTTTT…
HaWRKY111	ATGAAGCAAGTGAAGAGTCCTGAAGGTGGCTCTAGAAGCTATTATAAGTGTGCTTTTAGTGCATGTGATGCTAAAAAGATTGAGTCTTGTGATAGATATAATTTTACTGTAAAGATAGTTTATAAAGGCCAGCACAAACATGATCCACCTAAGAGGGTGGCTTCAAAGGGAGGTGAGCTTCTGAAAAGAAAATTAATATCAACGCCTCCGATTCAAGTTGAGCAGATTGATCACTTGGAAATAAAGCAGAGATGGAAGAAATATGGGCAGAAAATGGTGAAGGGAACTCCTCACCCCAGGAACTACTACAAGTGCACCTCTGCTGGATGTACAGTCAGTAAACACATTGAGAAAGTTATTGATGGTTCATCAGAAGTAACCATAACGTACAAAGGAGTG…
HaWRKY112	ATGGACAAACCACAGGGACTATCCGGGCATTTTTCTCTTTTTATATTTATAGTAATAAAAGTAAAATGTACCCACACCAATATATCAACTCACACATCCTCTTTTCTCTCACTATCAAAAGTCAGCGCCTTCATTTGTCTTCATCTTCTTCTCACCATGGATGTTGATTGGGACCTTCAGGCGGTGGTCAGAGGTTGTTGCTCCGCCGTACCCTCCGCCACCACCACCACCACCACCGCCACCCCTCCCACTGGGCCGCCGGATGGTTGTACTCAACAAAAGTCAACCTTTGATGGAGAAAACAATATTAACCTTTTGACTTTTTCCCCAGATCTATTTCAACCAAGAAGTGAAACCAGTATAGAACAGTTTATGAATGATCTTTACAATTGCAACCCT…
LsWRKY1	ATGGCTGTTGAGCTCATGAATTCCATCAGAATCAATAGTTTCAATGGTAAAATGGAAGAAATCGCCGTCCGTGAAGCCGGCGCCGCTGGGCTTAAGAGCCTTGAGAATCTAATCGGATTACTTTCATCCCAATCCCACCATGAACCGTCGTACTCCGCCGGTACTAGCGATGCTTCTTCAACCACCGATTACGTAGCTGTCGCCGATGTCGCTGTCACTAGGTTTAAGAAATTCATCTCTCTTCTCGATCGGACTTCCACTGGTCACGCCCGATTCCGACGTGGACCTGTTTCGAATCCACCTGTTGTATTAGAGAAAAAGTCGGCATTCACTCCGACGGCGGGAAATAGCAGCCAGCAATACAATCAGACGGTTGTAGCGGCGGCGGAGAAGGTAAAT…
LsWRKY2	ATGTACCATCATTACTGTGGCAGTAATGTTATTGTAAGTGGAGGGTGTTTTGTGTTGTTAAGCCATTGGATGTTTGGGATGAACGAGATGGAAGGTGGTGACCACGTTAAAATTACTATTAGTGTAACAAAGCAACATCAACTTGCAAAGGAGTTGGGGGTGAAGCTCGTGTATGATGATGGAAACAATGATGAAGAAGAAGATGCGTTGGGTTATTACAAGTCATGGAATCACATCATTGGTGGAGATCTCTCTGCTTTTCAAACAACAACAGGAGTATACTTGCTAAACATTGAAGGATTTACACGGCATGGCATTGAAGTGGATCCATGTTATCATGGATTAATTGAAAGGAGTACCCGCTATAAAGAAGAGCAAGTGTACTTCAGAGCTTTATCC…
LsWRKY3	ATGGAAGGGTCTGAAAGAGGGCTAGCCAACTTTGATCTTCAAGTCTCTTCCTTCCAAAACCCCATCCATGATCATATTGGTTTTGCCCATTTTCAAGATCACCACCATAATCATGATCCTCATCAGACCCAAGTTTTGAGGTTTCTGCCTCCAACTCTCTCTCTTCCTCAATTATCTCAACCACCACACCACACCACCACCACCACCTCCGCAGAAGCTGCTGATTTCCACAGGGAAGCTCCCTCGGTTCATAGAGATTCTTGGCATAAAGAACAGGTGGGAAGCTTGGATCCAAAGTCTGTTAACGAAGAAAAATGCGCAGATGATAACACCTCATGGTGGAGGAGTTCATCAAACCCTGAAAAGGGGAGAACGAAAATGAGAAGAAAACTTAGAGAA…
LsWRKY4	ATGGAGGTTAAGGAGGCGAAAAGGACAATCATAGCAAAACCAGTTGCTTCAAGGCCCACCATTTCCAACTTCGGATCCTTCTCTGACATCCTTCCTGGCGCCATTAACATTTCACCCTCAACAGAACCCACAGTCACTGCCATCAGACCAAAAACATTGAGGTTCAAGCCTGTTATGAGCTCTCCAAATGTTGAGATCTTGAAATCAGACCACACGTCTCCATTTCTATATAACCCCTTGGCAAAGACAGTATCAAGAACAACCATTAGTCTCTTGGCAAACATGGGAACTTGTAATACAAGCCATGTACAAACAGCAACTCAAAATCTTGAATCAATGAATCCCCCAAAACTGAAGTCAGATGATAAAAGATTGCAGTCACACACAAACAACTCAGAT…
LsWRKY5	ATGCATCTAAATCCTAATCTTTTCACCACCATTTTTGTTGCTTACAACCCTCCAAGATTTAGTTACAGATCGCACCAACATCATATTCATACTCTTGATCATCACAATTCGAAAAAGAGGACCCAGAAATCAGCCATGGAAGAGATTGTTTCTTTGATCTTTCATGGGCGTAAGTTGGTTAAAGATCTTGAAGAAGCGCTGCCCAACATACCGAACCAACCCTACCTTCTTATCAGTTTATGTGATGAGATTAGTAGGGTTTTTGGTGATGCAAGGGAGCGGTTGAGTTTGGTTGTGCAGGAGTATGGCCACCATGAGCCACCACCAACAATGGAGGTTGGTGGTGGTAGTGGATCTATGCCGGAATGGCTGAGGAGTTCGCATGCAACAGATATGGTG…
LsWRKY6	ATGGATGAAAGCAAGGAAAAAGTGGTTGAAATCCTAATTAGAGGAAGAAATTATGCAAAGATGCTGCAAAATTTACTTCGCCGGAAAGTTGATAACGATGGGTCAGTTTCTGTGGATAATATTATGATGGAAATAATGAAATCTTTCGTCGACAGCCTTTTAGTATTGAACTCTTTCCATACCGGCAAGTTTTGTAGGGTTCCGGTGAGTCCCCATATGGGGTTGGCTTGCTCCCTTGACTGGGTACCAAAATTTTGCTCCGAGGAAACTGGGAAGGACCTGACGCTAGGAGTAAGGAAACGAAGAGGTTCTTACAAGAGGAGGACCATAGATTCAAGGGTCAAAACTAGTTGTACGATTGAAGATGGTTATTCATGGAGAAAATATGGTCAAAAAGAG…
LsWRKY7	ATGGAAAAGAACAAGAAAAGATTGAACGAAACCCTAATTAAAGGCGAAGATTCTGCAAAGAAGCTACAGGCTTTACTTTGCCGGAGAGCTTATAATGATGGGTCGGTTTCTGTTGAAGATCTTGTGATGGAAATACTTGGATCTTTCTCCCGTGGCCTTTCAATGTTGAGATCTTGTGATTCCGGAGAGTTTGCCGGTGCTCCGGCGAGTCCCGATATGACTTTGGCTACGTCCGGTGACCAGACACCGGAAGTTAAAAACAGGAAGAAACCGGCGCCGGCTTTGAAGGAACGGAGAGGTTGCTACAAGAGAAGAAGGACCATAGATTCAAGGGTGATAACAAGTGTTACAATTGAAGATGGTTATGCATGGAGGAAATATGGTCAAAAAATGATCCTC…
LsWRKY8	ATGGATGGCGAGTGGGATTTGCATGCGGTGGTGAGGAGCTGCGCCACCACAACCACGGCAGACGTGAAGAATACCACCGTCGAGGATTACGATGACGGTTCTTATAACTTGGAAAGTTTAGCTTCTGGGAACGAGGAGAGAAACACTTTTGTATATCCGAGTTTTGCTAACGTTTCCGGAGGATTGGAGGATGTTTACAAGGCAGGCTGTGGTCAGCCGGCCGGCGCAAAACCAGCGACCTCCGCAGCCATTGATCTCGATATTGTAGAAGGATTTGTTCACGAACAACTCCCGATGTTGACAGATTCTCATTCCTTTTCCATGCACACCATGAGTTCTCAGTCCACGCGCACCCGAAAAAGGAAGAACCAGGAGAAGAGGGTGTTTCAGTTGACGCAA…
LsWRKY9	ATGGCGGACTGGGCTTTACAAGCTGTCATCAGACCTAAACAATATGATGATGATTACTTTGGATCCATTGATACCAAGAAAGAATATGATCAAGCTCTTCTCTTCTGTTTCCCTCACCTCTTTGATCATCAAGCATCTACACCCTCCATGGAAACAGTTGTTGTTGGAGATGAAGTAGAGCAGCTTTACAAGCCTCTTTATCCTATTTTTGGTACTGAGATCGAGCTTCCTCCTCCTCCTCCTCCTGCTGGTGCTGCCGATGCTGATCTTCAGGTAATTCATCATCATCATCATCATCATGATTCTTACCATGAAGTTCAACAAGATCAAGAACAAGCTGATATTAAGACCTATTGTGGGTCTGCTTCAAAGATCTCTCAACTTGCACCAAAGCTCAAG…
LsWRKY10	ATGGAAGGAGATGAACATTCTTCACAGACACCACAACCTCCTATGAACGACAATAATGTTAACATGAACAACATTAATCCATATCTATTGGATTACACCCCTTTGATTAATAATCCATTTCAGTACCCTTCCTCTTCTCCACTTTTACCCCAACCATTACCCGTGGCTCATAATCTGGATAATAATATTAGATTGGAGAGCAGCAATGTGGACTGGGTTAGCCTTCTTTCTGGTTACATGAATGGGGAAGGGTCGATGGCGAGGGGTTTGTGTGAAGGAGATGAAAACAATGCGGGCAGGAATAGTAAAGCCATGAAAAGTGGGAGGGGTAAGAAGGTAACACCATCTAGGGTTGCATTTCATACAAGAAGCAGTGAGGATATTCTTGACGATGGTTAC…
LsWRKY11	ATGGTGGCGTCATCATTTGCCATAGACCTCAATCTTTTCCCCTTCCACAAAACCGATGACACACCAATTAGAGAAGTTCACACCGATGATGATTATGATGACGATGATGATGATGGGGAGGAAGAAGACGATTGTTCGTTTGGAAAAGAGGTTGATGATCATATGATCAGCGGGGATCATTTAAGCAGGATAAACAACGAAAACAAGAAGCTAAAGGAGATGCTTAAGATCGTATGGGAGAACTACAACTCTCTTCAAACGCATGTCAAGAAACTAATGCAAGAAAAACAAGTACCTGAATCGAATCCAAAGAAAAGAAAGCTGGATGAGACAGTTCAACAAAGCTTGTGGAAGAGACAGAATTGGAACTTGGAATCACCAAGGAATACTGGGGTTCAA…
LsWRKY12	ATGAACAACAACAGCGATCCAGTATTTTCTTACTCGTCATCTTCACCATCGTCATCAGCTGCAGCTGTTAATTCTTCATATTTAACACTAAACATGGTGAATAACAATCCTGCTGATTACAATAACTATCATGAGCAGATGGGGTTAATGGAGAAAGATCTTCAGAAGTATGAAAACTCCGAGGAGATGGTGGGTGGTCATCATGTTTCTCCGAGCAGCAGTAGCCTAGCTCACGGCGATGGTAGCCAGCTGATCATGGCGGCTGCAGCAGGGAAGACTAATATTAGAAAAGGTGAGAAGAAGATCAGAAAGCCTAAACATGCTTTTCAAACCAGGAGTCAAGTTGATATTCTTGACGATGGATATAGATGGAGAAAATATGGTCAAAAGGCTGTCAAG…
LsWRKY13	ATGGCAGCTAGCTCGAGCATGGAGAAATCTATGTTTAGTTTCTTTAAGGTCAATGAAGAACATGATGATCAAACCATAGTCTCAAAAACCTCAGCACAGGATGTTGAGATGGGTCAAGTTAGACAAGAGAATCAAAAGCTAAAACATACATTATCTATGGTTTTGAAGGATTATAATTCGTTGCAAACGCATTATAACGATTTTTTCCAACAAGAAATTCCCAAAAATACTAAAAATCTGGTTACCAATCAAGAAGGTGATCATGGAAATGAACTTATTTCCTTAAGCCTTGGAACACTTTCAAGTTATAAACAGAAGGATAGTCAGCAGAAGGTGAATTGCTTCAGTAAAACCAAAGATGGTGGTGATGAACAAGAACTCAAATTAGGGTTAGGCTGT…
LsWRKY14	ATGGCGGAGACAGGCGGAGATTCAGCACCACCGCCACGGAGAATTCCACCAATGATAACACTCCCACCGCGTTCTTCTTCCGATACCTTCCTCACCGGTATTAGCCCCGGCCCCATGACACTAGTCTCCAATTTTTTCTCCGATCACTACCCAGACACTGATATCTATTCTCTCTCTCAGCTTCTCGCCGGAGTCCTACCTTCCCCCGCCGCTGAAAACTCACCTGCACCTCCACTTTACAATGACTATTTATCTCTATTATCCCCGGAAGAATCACGAACCAGTCAAACATCAGACCCCTACGTCGACAACTCCTCCCAAATCCGATCACCGGAAACTGTTTCGGATTCTGAATCTGGTGACTCGAAACCCGAACGAGTGGTGGCTCTAGCTAAACCC…
LsWRKY15	ATGGAAACAAGTAAGAAAAGGCCTTTGATCAATGAGTTAACTCAAGGAAAAGAGTTAACTAACCAGCTTAAAGATTATCTTGATAAACCCATGTCAGCTGAAGCTTGTGAGTTTCTTGTTGAAAAGATACTTTCTTCATACGAAAAAGCACTTTCTATGCTCAATCGGGGAATTGTTTTTGATGAATCACAAACGCCACTTTCTTTTGGTGAAATCAGTCCAACGACTGATGTTTCTGATCTTGCAGATTCCGATTCCAAGAATGTCTTTAAGAAAAGGAAAACAATGGCGAAATGGAGTGAACAGGTGAAAGTGTGTTCGGGGACGATGGTGGAAGGCCCTCTTAGTGATGGATATAGTTGGAGAAAATATGGTCAAAAAGATATCTTAGGTGCTAAT…
LsWRKY16	ATGGATAACCTGGCTGCAATGTTTCACTATTCTTCGTCTTCAACTTCAACTTCACCGGCGGCAGCCCTTTCTTCACAGTTATCGCTAAACATGACGAATCATTATTCACATGCAGATCACAACTATAACAATCGCTACAGCAGCTACACGCAATCGGATGATGATCATGAGCTCCGACTAATCGGAGAAAATAAAAAAGGCCCCTCAGATAACGCGGTGGTAGCGGATCGAATATCTCCGAGTAGTAATAGCTTCAGTACTGGTGACGGTGATGATTTGAATACATCAATGGCGTCAACCAAGCTTAACGTCAGAAAAGGCGAGAAGAAGATCAGAAAGCCTAAGTTTGCATTTCAAACGAGGAGTCAAGTTGATATACTTGACGATGGATATAGATGG…
LsWRKY17	ATGGATGAGATCAGAAGATTAATATCATCGTCGGCATCGTTTTTACCACCTAATATCTCAATACCTGCAACTTCCACGGTGGAGAACTTGTTCGCCAATGGAAGTGGCGGCGGAGTGGGGGAGAGTCCGGGACCGATGACTTTAATCTCAAACTTTCTCTCAGAGAACGACAGGGAAGCGGATTATCATTCATTCTCTCAGCTTTTGGCTGGAACCATGTCATCATCGGTAGAAATTCAAGGACGTATCCCGCCTAGAGATCTAGATGCCGGTGTTTCTTTTCCGGAAAACATCGGTGGTTGTGGTGGTGTTGGCAGGGGCGTTGACTTTTCTCCGGGATACTTTCCTCCGGCAAAGGGCTCATATGGAACGTTTCACCAGCAAGCCTTGGCTCAGGCT…
LsWRKY18	ATGGATGATAAGGATAAGGTTGATCAAATCTCCGGCGGATTCTCCTCCGATCCTACGTGGACGTTCCAAGGCGATTACAGCTTTTTCGGGAGTGATGTTAGAGAAAATAGTGTACTGAGTGAGTTTGGATGGAGCTTTCAGCCACCGCCAGCGGCGTTTGATCGGATCGATTCAGACGTGTCGTTGCCGGAGGTAGGTGTAGGAGGCGTTGTTGGTAGTGATCAAGTGCAGACTGGATCTGTGGATGATCAGGCTGCAGGGGATGTATCGATGTCGACTCCGATGGTTTCGTCGAGTTCGTCGGAGGATCGAGCTGAGACTTCCACGGCTTCAGGTGGCGCCGCCTCCGGTGGTAAACCTCCATCGTCAGAGAGAGCGAGTAAGGTTAAAAAGAAGGGA…
LsWRKY19	ATGGATGCTGATTGGGACCTTCACGCGGTGGTCAGAGGCTGTTACTCCGCCGTCTCCTCCTCCTCTTCCACCACCACCACCGCCGCCGCCACTCTAAATTGGCCTGTGGATGCTTACAATCAACAAAAGCCAACTTTTTACGGTGAAAATCTCATGGGGTTTTCCTCAGATCTATTTCAACCAAGAAATGAGAACAGTATCGAACAGTTCTTGAATAATCTTTACAACCCCCTCCACTTTTCAAATCTACAAAAACCACCTCCGTCTCCTCAGAACTTCCCAATCTCACCCCTTTCTGTTCTTGGAGGACTTCCAGATCCACCATACCACCACTACCACCACCACCAGCAAGAGAAACAGTTTCAGGGAAAGCAACAATCTTTAAGCATAACTAGATGT…
LsWRKY20	ATGGAAGATCACGAAGAACATGACAACTCGCCGGAAAACAGTGGAGAGTCACCAACTTCTGACATGTTTAACGACATGAAGACCACTTCCACTTCAAGTACCCTTAAAAGGAGTAGACGTTCGATACAAAAACGAGTAGTATCAGTGCCACTAAGAGACATCGAAGGATCTCGGTTGAAGAGCGAGACAAATGCTCCGCCTTCTGATTCTTGGGCTTGGAGAAAATATGGCCAGAAACCCATCAAAGGCTCACCTTACCCTCGTGGCTACTATAGATGTAGTAGTTCGAAAGGATGCCCCGCAAGAAAACAAGTAGAGAGGAGCCGAACAGACCCCACCATGGTTATGGTGACGTATGCATGCGAGCACAACCACCCTTGGCCGGCATCAAGAAACAAC…
LsWRKY21	ATGGGCAAAGCTGGATGGGGATTAACCCTGGATACTTCTGAGCCTCTTGAATTGTTATCTCCACGTTGGAATTTTCCGGTGAAGCCTGCCATGTTTTCCGGCGTGTCTCCGAAGATGACCGATGAGAAGAATTCTAATCGGAAAGTCTTGAGTGAGGTCGACTTCTTCTCTACGTCCAAGTCAAATGATGATCAGATTGTTGTCAAGAAAGAGAATATTTCTCATGCGACTGAATTAGATGTAAACACAGGTTTGCATCTGCATACGACTAATAGTGATCAATCATCTGTGGATGATGGAGTTTCATCATCCGGTGATGATAAACAAGCTAAGAACAAGTTAACAATATTACAAGTTGAGCTAGAGAAAATGAACACGGAGAATCAAAGGTTAAGAGGG…
LsWRKY22	ATGGAATATACAAGCTTAGTCGACACTTCGTTGGATCTTAATTCAAACCCTTCCCACTTCCTCTCTCTAGTTCCTAAACAAGAAGTTCAAAGCAGCTTCAATATTGAGCTGGGATTGAAGATGTCTTCTGTTAATGATCAGGAGATGTTTATTGCGCAGGATGCAAGCGAGTTGGTGGAGGAATTGAATAGGGTGAGTGCAGAGAACAAGAAGCTCACGGAGATGTTGACTGTCATGTGTGAGAACTACAATGCTTTGCAAAACCATTTAGCTGATTATATTAGCAAGAATCCGGCACCATCAGATAGCGCCACCAACAACAACCCCAACAAACGGAAGCCGGAAAACCCCGTGAACCAAATCATCAACAATGAGAGAGGGAACTCCGAAAGCAGTTCA…
LsWRKY23	ATGAATGCTTACAGAACCACCGCTCTACACAACAAAATTGAAGAAAATTCCGTCCAAGAAGCGGCTGCCGCCGGTCTACAAAGCGTCGAGAATTTCATCAGATTACTATCTTCATCTTCACAATCGTATCAGAGTAATACTAACACAACGTCCTCATCGTCTTCTTCTCCGCCTGCCGGAGCTACGGATTCATCTGCAACCACCGACTATGTAGCGGTTGTAGATGTTGCAGTTACCAAGTTTAAAAAATTCATCTCTCTTCTTGATCGGAATCGCACCGGTCATGCTCGGTTCAGACGTGGCCCTGTTTCTGTTTCTGTGTCTAATTCTAACCCACCTGAGAAAATTTCTCCGTTGGTTCCTGCGCCGGCGAGTGTTCCCCATCAGAAGTTGTATTCT…
LsWRKY24	ATGCTCAACCAAGGGTTTTTAGAAGATCAACAAATAAGTTTCTTTCCTTTTCCTGCAAACATGATTTCCCTTCCCAATCAAAACTTGAAAACTCTATCACCTTCTTATCACCTTCCACAACACTCTAAACCAGAACAGCATCTCACTTCTCACTTTGGTCTTCCTTTACAATCTTCAAATGCAAATTACTGGGCATGGGGGGAAGTGGGTGAAATAATTAGCAACAAGATATTAGGGATGGGTAGGGATGATCATCATCACCATCTAGGGGTTTCTGGAATGAAGATGAAGAAGATGAAATCGAGAAGAAAAGTGAGGGAGCCCAGGTTTTGCTTCAAGACGATGAGTGATGTCGATGTATTGGATGATGGCTACAAATGGAGGAAATATGGCCAAAAA…
LsWRKY25	ATGGCCGCCGTAGATCTAATCATGGGCTTCAGAAACACTACCTCCGACGAAACCAACGCCGTCCAAGAAGCTGCTTCCGGCCTTGAAAGCGTCCAAAAGCTCATCCGTCTCCTCTCTCAATCCCAGTCTCAACAACAAAATCAATCGCCGGCGGATTATAAAGCTGTCGCCGATGTCGCTGTTACCAAGTTCAAAAGGGTTATCTCTTTGTTGGGAAGACCCAGTCGGGAACTCACCGGCCATGCCCGTTTCCGACGAGCTCCTGTTAATCATGGTGGTTATCTGAATCATAATCAGACGATAATGAAGGACCACGACCAGGATGATGTCGTTTCGGATGAAGGTGAGAATAAAGTCTATTGTCCAACACCTATACAACAAGTACCTTTTGTTCCTCCG…
LsWRKY26	ATGGCGGAGACAAACGGAGGGTCAGCAGCTGCAGCACCACCACCACAACAACAACGGCGAGTTCCTCCAATGATTGCGCTTCCACCACAAACTTCGTTCGAAACCCTATTCACCGGCGGACCTGGACCAGGGTTCAGCCCTGGACCGATGACCCTCATCTCGAATTTCTTCTCCGATCATAACACTGACATCGATTGCCGCTCGTTTTCTCAGCTTCTCGCTGGAGCCATGGCGTCCCCTGCATCTCAAATCCCACCTACTTCTATGTTTGACGATTGTTCTTCCTCGAAACAACCTGATTCAGAAAAGAAACAAGGGGGATTCAAGCAAAATCGACCCATGGATTTGGTAATCGCCCAATCCCCATCTGGGTTCATGTTCCCATCTACGTTTAGTCCT…
LsWRKY27	ATGGAAGTTGACCACAGAAAAACAACCCAGATGAAGCAGGAAGATAAGGGAGACGATCGCCACTGCAAACAAGAGGTTGTGGATGATAAGGAAGATGAGAAGCAGTTTGAGTTAACAAAAACCGAAATGGGTGAGGTGAGGGAAGAAAACCAGAGGCTAAGACTGCACCTTGACCAGATCATGAAGGATTACCAGAACCTTCAAAAGAAATTCCAAGACATCCTCCATCAACAACAAGAAACGACGTCGTCAACTCCTCATGTTGCCCCCACGAACGAACAACCACAAATCAACGATGAATCCGAACTTGTTTCTCTCAGTCTCGGAAGGACTTCGTCAACAGAACTGGTCAAGAAAGATAAGATCAGAAGTACGACTCCACCAACCAAAAATGCGGAA…
LsWRKY28	ATGGATGAGACTTTTCTTGGCATAGATCTTAACGTCAGTCCCTACTACAAAACGGATGATACCCCAATGAATGATGATATGCCTGAGGAACTAAACCAGATGCGCTTAAAGAACAAGAAGCTAAGGGAGATGATAACAGTTGTGTTGGAGAACAGCAATTCCCTCCAAAATCATGTTAACAAATTAATGCAAGAACACGATTTAGTTGCCTCTAATACAAACAAAAGGAAGTTTAGTGAGTGTGACGATCGCAACTCCTTTGAGAGCAGGAAGAGTCTTCATCAAGAGTCGTTGAAAAGTAGAAACGACGGCGTGACAAAAGTTTATAGACGTACAGATCCATCTGATAAAAGCATGATAATAAAAGATGGTTATCAATGGAGAAAATACGGGCAGAAG…
LsWRKY29	ATGGCGGTGGAATTAGTTGGAATTCAGACCGTTGAACACCTCAATCGCATCTTCCAGCTGCAGAATCACGACTACGCTGCTTCTTCTAGTTTCAAACAAGCTGTCTCCGCCTTGAAGCGCAGCGGACACGCTCGCTTCCGCCGCGGACCTTCATCTTCTGATCCGCACGCGCCTTCAATTTCTTCGCAATCTGAAGAAAAGCTGCCGATAGAGCCTCCGCTGCGGGAGTCAACGGCGTCTGAGAAGTTTGATTTGAAAAGATCTGGTACGGATACAACGTCGTCGTTTCTGTCGATAACTTCTTCTGTCGCTGGGGGAAGTCTGGAAGGAAGCGTTTCCGATGGTAAACAGTTGTCTTCTTTAGGGATAGTAGCACCGACTCTGTCGTTCTCGTCGAGG…
LsWRKY30	ATGGGAAGAGAAGAAGAAAACACTGACATGGAAATCGATCTGACCCTGAAGCTTGATGCTCAAGATCAAGAACCTGTTAGAGATTCATCAGAATCATATCATCAAGATCAGGTTAATGAGGATGATGATGATAGACAAGTACCATCACCAGAGCACCAAGTACAACACTCAGAACTTGATGTACAAACTGGCACCGACCCAACTGAAGCACCAAAAAAGCAAGACCTTGATCATCGTAATGAAGAAAAGATCGAGATGAATCGGATGAAGGAGGAGAACAAGGTGTTGAGACAAGTAGTAGAGCAAACAATGAAAGATTACTATGATCTACAAATGAAATTTTCCGTAGTTCGACAATCTTCTAGCCAATTCAAGGATCCGAAAGCTTTTCTTTCTCTT…
LsWRKY31	ATGGACAACACATCCAACAATCTACAGCTGACAGTTGTCCCTGAATCTAAAGAACAGCCATCACTCTCTAATCAAGAAAGGAACCCAGAGCCTATACATGACATGCATCAAAGCCCAAGTTCTGATAGTGGGACCCATGTCTCAAATTCCAATCAAGAACCACCTGTAACACCCAAAAAAGCCTCCTCTAACACATCACAGCAAACTCCTCCACCTCCTGGATCTATATCAGAAGCTGATCAAGAAAATTATATTGTGGCAATAAGGCCAGAAAAAGGGCTGGATAAATTACCTCTGAGACGCAACATTGACAATCTTACCCCTACACAGTCTGACCAAGGTATCACTTTCTCAAAACTACCTGAGAAACCTACAGGGGATGGGTATAATTGGAGAAAA…
LsWRKY32	ATGTCCACTCCATCAACCGGAATCTCCTTTGATTCAGATCGCATCACATCCGACCACCGCCACCACCACCAACTGGAATTCATGGACTCCACCAGACACAACAGGTCGTCGTCATCACATTCGCCACCACCAACCACCATTCATTTCCCTGTCAACTACCTTGACCCTGATCCTTACAAGTCTGATGATAAACGGATTAACGAAGTTGATTTTTTCAACGATACGAAACACTATCCATCGAAGTCGATCGATTTTGATCTTAATTGTAAGGAGGAGATTACTAAACCTGCTATCGATTTGGATTTTAATGTCAATACTCGTTTGAATCTTCTCACTGGAAACACAAGCAGCGATCAATCTGTAATCGACGATGGCATCTCTCCTAGTTATGAAGATAAA…
LsWRKY33	ATGTCTTCTTCAGGTATTTCCTTTGAATCACCATCAAACTCACCACCATCACCACCACCTCCTTCCACCACCGCCGTACCTCCTGCCGCCGGTGTACCCAAATTCAAATCAACACCTCCACCTTTACTTCCCATTACCCCACCGGCGTTCTCACCTTCCTCCTACTTCTCTTTCACCGGTGCTCTCACCTCCGCTGATCTTCTCGACTCCCCTCTTCTCCTTTCTTCTTCGCACATTTTACCATCTCCAACGACTGGTTCTTTCCCTTTACAAGCCTCCAATTGGACATCCAACTATCAAAGTCAAGAACACGGCATAAAGAAAGAACACGACAATTTCACCGATTTCCCATTTCAAACCCAATCAAATCCTAACACAGTAAGTTTTCAGGAAATATAT…
LsWRKY34	ATGGAGAGTGCTTGTGTTCATGAACAGACGACAGTCGTCCATGAGTTAACTCAAGGAATAGAAATGGCTAAACAGCTAAGGCTCAATCTAGATTCAGCTGAAGCTAGAGAATTCTTGATAGAGAAGATCTTATCTTCATATGACAAAGCCCTCTTTGTTCTTAAATCAGCCGGGCAGCCTCGGGCAAGTCCACTGCCCGAATCTAGTCTGCCCAAGTCATCTATAACTACAAGCAGTCCCCAAAGCACTGAATATGAGTTTGAGTTTGGCCAAAATGTTGCCTCCAAAAAGAGAAAGGCGTCAACACCATGGGATAATGAAGTTAAAATCTTGAGTGATAATGAAATAGAGGGAAACGCTAATGATGGTTATAGTTGGAGGAAGTATGGGCAGAAAGAC…
LsWRKY35	ATGGAACTAGCTAGGCAGCTCAAAGCCATTTTGAGTTCAAACTGTTCCCCTGAATCAAAGCACAATTTGATTCAAGGGATCATCGCTTCTTACAACAGAGCGCTGTTGATCATCAACAGCGCCCAGTCTGAGCTCCCGGCACTAGCGGCACAACCGGTGTCAGTGTCGGTGCTCAGCCAGCCTGAGTCACCGGTTTCTATCGATGGAAGCCCACAAAGCGGGGATTTCAATCAAGGTTTTGATAATTTCCAAGACCAGAAAATCGTATCAAAGAAAAGAAAGGCAATGCTGACGTGGAAAAACCAAATCAGAATCTCGACTGACAACGGTTTGGAGGGAAACTCTGATGACGGTTATAGTTGGAGGAAGTATGGGCAAAAAGACATTTTGGGTGCTAAA…
LsWRKY36	ATGGCAAATTTAGCATCTTTGGATCAAATTCCGTCAGTCTGCGGTGGTGGAGGCGGAGGTTTCTTGGACACTCCACAAGCGTACGGCCTGGACATGTTGGCCTTTCATGACTACGGTGGTGCTTCTCTTTTTGATATGCTTCAGCAGCCGACACCGCCACAGTCTTTGATGGTAAAGTCAGCACCACAAGCTTCCACGATGCTGGAGACATCAGAGGTGGTTAATACTCCTCCAACAAATTCCTCATCTTTATCATCTTCTTCAAACGAACCTGTTAATGATGTTGATCAGGAGAACAACACAAGATCAGATGATGATCAAGAAAAGAATGCTAATAAACAGTTGAAACCCAAAAAGAAAAACCAAAAAAAACAAAAGGGACCGAGATTTGCGTTCATG…
LsWRKY37	ATGGAGGTTGATTGGGACTTGCATGCGGTGGTCAGAGCCTGTTGCTCCACCGCCGCCTCCTCCTCATCTGCCGCTTCAACCGCCACCACATCGACCGCCACCGCTGGAGCCCCAGCTTGGCCTGTGGATGCTTACAATCAACAAAAATCAAGTTTTCAAGATGAAAATTTCATGGGGTTTTTTCCAGATCCATTTCAAAGAAGAAATGACAACAGTATTGAACAGTTTTTGAATGATCTTAACAACCCCCTAGACTTTCCAAAACTACAGAAACCACCTCTATCTCCACAGAGTTTGCCAATCTCACCTCTCTCGGTTCTTGGAGGATTACAAGATCCACCACTCCAACACCACCACCACCACCACCAGCAACAGCAGCAGCAGCAGCAACAACAACAA…
LsWRKY38	ATGGGCAATTTTACTTTGGATACTTCTGAACCTTTGGTGTTATTCAACAAGACTTCAAGGTGGAACCCGTTCTCGATGGTTCCAGGCGGCGCTGCTGCTGATGTTGTGGCTGAAGGCCAAGATAATCGTCGGAACGTTTTGAGTGAGATGGATCTATTTTCTACAAGAAACCACAGTCATAATAGGGTTGTTGTGAAGAAGGAGAATTTTCTTGGGAATGATCTTGATCTAAATACCGGTTTGAATCTTGTTACGATGGTAAGTAATCGATCAAAGATGGGCGATGACATTTCAACCACTGGCGAAGACCAAACTATTGATAAGTTGAAAGATATACAAAATGAGTTAGAAAGAATGAACATCGAGAACCAAAGACTAAGAGAGATGTGCTTACAAGTT…
LsWRKY39	ATGGAAGTAGGATTTCATCCGTTCACCCTCCATCAAGAAGACAATCAAAACTCACCGGAAAACAGTGATGAGTCGCCGCCCTCACCTCTGTTCTACGACACCAAGGCAACATCTACTTCCTCCCCTAAAAGAAGTAGAAGAGGAACACATAAAAGAGTGGTTCAAGTGCCGATCAAAGACGTTGAAGGATCTCGGCTTAAGGGTGAGACTAATGCTCCGCCGTCTGATTCTTGGGCTTGGAGAAAATACGGCCAGAAACCCATCAAAGGATCTCCTTATCCTAGGGGCTATTATAGGTGTAGTAGTTCCAAAGGATGTCCAGCAAGAAAACAAGTAGAAAGAAGCCGGACGGACCCTACAATGGTGATGGTGACATATTCATGTGAACACAACCACGCA…
LsWRKY40	ATGGAGAACAACTATCTTGGTGATTTAGCAGATATTTTCCGGCCAGGCAGTGTCAACTCCGGCGATCCTCCGGGGGTTTCAGATTGGCAATACTTTGATCAATCTGATCAAGAACCACAGATGATCCAAAAGTCAACAAGAATCCATGATCAAGCTGGTTTTGGTCAACCCTTCACCAGCCTTCTTGCAGATCCACTCGTTCATGAAGGAACTTCAATTCCATGCTTCTTTGGAAACAGTTTAGATGAAATTGAACAACCTACTCCAGCAACAAGAACACATTTAGGGTTTGATGATCACAAGATCAAGGATAACCATAACCATAACCATAATCATAATATATTTTCAAAGATGCTTCAGATTTCACCAAATGCTGCAAAGTCAACTTTTTCTTCAAAT…
LsWRKY41	ATGTCTGAAGACCAAAGAGATCTCTACTACCATGATCCATTCCATGATGATCAAAGAACTAGCGAGACTCTTTTTTCATTCTTTGGCCCTAATTCCACAGTTAGAGACGATTCGTCACCACCAAATCATCAAAGATTTCATGACTACATGGGGTTATCTCACTTCTTCAATGGATCTACTGGTTATAACACATCTACAACAACGTTTGGTTACTCATCTTCTTCATCACAACAAGTTTTTTCTCTTCATGATGACCAAAACCCCGTGCCTATTCCTGGAAATTTGATTGGTGTGAATGAGATGACTCCTGTAACACCCAACTCTTCTTCGGTTCGTTCTTCATCTACTGATGCTGCTGATGAAGAGCACGAGCTCAATGAAGGTAAGAAGGAGAATCAA…
LsWRKY42	ATGGATGACGACAGTGATCGGAGTTCTGAAGCAACTGAATTGGAAAATTTAACAACACAAAGAAAGAGGCACAGTGACACCGACGATGCTGAAGATTCCGGCACCGTAAATGAAGACGAATTCGATGACGATGAGACTGATGATCAGAGAGAGGTTAGTGAATTGGACACTTCGCCCATGGAAATCGACGCATATTCTCGAACTTGTCAATCTGAAACCCTAGTATCTGGCTTGGCGGAGGTCCCGATACAGTATGAGATGCGACGGGATGAGTTGGAGCACTTGAAGAATCAACTTCAAGGGAGTCACCAAGAAGCCCTTGCAATTGTTATAGCCAAAGCTGCTCAATCTCAATCAGGAAGCAAAATCCAAATACCCATAATTCCATCTTTACCCTCA…
LsWRKY43	ATGGCAGTCGATTGCGTAGGAGTTCAAACTGTTGATAATCTCAATCGGATGTTTCATTTAACGAGTCATGATTTTAACGTTTCCTCTAATTACAAGCAATCGGTATCTGGCTTAAAACGCACCGGTCACGCTCGATTCCGCCGCGGACCGTCGTCGTCTTCTTCCACCGACAGTCAAGGGACTTCTACTTCTTCGCAATCAGAGGAGAAACAACAGGATGCGCCGTTGACGGCGTCCAAGGCGTGTTTTTTAAACAAATCTGTGAGCGACAGCGAGGCGGAGGCGGTTACGTCTTCTAGGTCAACGAGCTCGTCGTCTTTGGTGTCTTCTTTAGCTGGAGGAGGATTAGAAGAAGAAAGTGTTTCAAATGGTAAACGATTTTCTTCGTTAGGTATAGTA…
LsWRKY44	ATGTCTAAAGCCTACAGTTACAGATCAGTAGACTCACCTGACATGGACTATGATGTTCCAAACCAGCAAACTTATGAGTTTGTTGAGAGCTTTCTCAGCTTTGATGATTGGATAACTGAAGATAAAGCATCCACTGTTCCTGAGTATCAAGATCATACTCCTGTTTACCCTTCTGCCACCATTGAAGATGGTGGTCTGTCGATCGGAAGTAGCAGCAGCAACAGCCATCTTCATGATGGAAGTAGAAGCAGGGCCACAGGATTTGGGCAGGCTCAAAATGGCAAAAAAGAGAAAGTCGCCTTCAAAACAAAATCCCAAGTTGAGATCCTAGATGACGGTTTTAAGTGGAGGAAATATGGCAAAAAGATGGTTAAAAACAGTCCAAACCCAAGGAATTAT…
LsWRKY45	ATGTGGAGGAAATACGGGCAAAAGGAAATTCTTAATGCTAAATACCCTAGAGAATATTATAGATGCACATACCGAAACACACACGGTTGTTGTGCAACTAAACAAGTTCAAAGATCAAGTGATGACTCATCAATTTTTGAAATTACTTATCTTGGAAAACACACGTGTCCCAAAATATCAAAAACCAATCATCCTTCATCCACAACCGAATCCGGTTATGGCCTTATAAATTTCTCAAATACATCAAAAACGGTATCTACAACTTCAAGAACCAGCGATCCATCTGCAACACAATCATCTTCTTCGATCACACGAAATTCTTTTGAACTTTCGAATTGGCCCCAGAATCATCATCAGTACTGA
LsWRKY46	ATGGCCAAACGATCAAGTGGACTCTCCTTTGATTCAGATCCCATCAGATTACTATTTCCACACAAACTCACCGCCATCAACTCCTTCCCGGACCACCGCTCCACCACGTGGAGACCCATGGAGGCTGCCACCGCCACCGGCAACGTCAACACCTCCTCATCTTCACCACCACCGCCACCGCCTACCACCATCCAATTCCCACTCAACCTCAACTGCAACCTCCATGACCAGCATCATCATCATCATCATCCTCACAAACAGATAAACGAAATGGATTTCTTTTCCGACAAAACACATGATGTAGAAGAAGAAGAAGATCGTTCCAGGTTGCAGCCTGTCTCCTCCTCCGATCCACCGCCTCCTGTCACCGAATTGGATTTTAATATCAACACTGGTTTA…
LsWRKY47	ATGGAAGCTCGATGTGAGAATATGGTTCTCAATTCATTCGACGGACACAAGTTTCCGATCAATCGCCATGAAAACAGGTCTGCGATCATTAACGAAGTGGATTTCTTCTCGAGAAGTAGTACTACTGGTAATTCTTCCCAGCTGCATCCTTCTAGTATTCATCATGCCATAGAAAACAAAGAACACGACAGAGTTAATCAAGAACTCCAGCTTAACTTAAATGTGGGTTCGAATCTTAATACAATAAATACGAAAAACCAAGATGCTCATAAGTTGGCTATATTACAGAACGAGCTTGAAAAGATGAAGCGAGAAAACGAAAGTTTGCGATCGATGCTTGCTCAAATTAAAGAAAAATATAGCTTTTTACAAAGACATATTAAGACTATAAATAAGGTG…
LsWRKY48	ATGGGTGGATTTGACGATCATGGTGGGATAATTGGCGATTGGATGCCTCCGAGCCCTAGCCCTAGGTCTTTTTTTGCAGCTATGTTGGGGGATGATCCTGGTTCAAGATCAGTACCCGACCCTCCAAAACATGATACCAATAACGACACCGGGTTCACTTTCCCTGGACCAAATCCCCAAATCGGGTCTGAAAATGGTGATGCCACAAAATCAAGTGAGTTTGGTGATCAAAAAACGAGCTCAAGGGCACCTCTTGTTGAAAGAATGGCAGCTAGAGCTGGTCATAATGCTCCTAGGTTGAATACAGAGATTATAAAATCTTCTGATAATTCACAAACTCAACAATCTCCATATTTATTTTCACCTGGTGTTAGCCCAACTTCTTTTCTGGAATCACCT…
LsWRKY49	ATGGAAGACCAAGACGCCTGCAACTCCTCCACAAATACAAACACTGGTGGTGGTGGTGGTGCTAGGTATAAGCTCATGTCACCTGCTAAACTTCCCATCTCAAGGTCCTCCTGCATCACCATCCCTCCAGGTCTCAGCCCTACCTCCTTCCTCGAATCCCCCGTCCTCCTCACCAACGTTAAGGCAGAGCCTTCTCCAACCACCGGTTCTTTTTTTAAGAGTCAACCAGTGCAAAGATTAAGCAGCTCTGCAGCTTTCTCCTTGAATGGCAACTATTCTGGTAGCAAGTCCTTGGATGACAGTAACTGCAGCTTCTTTGAATTTAAGCCACAGACTGGATCGTCTTCTCTAGGACTTGAGGTTTCTGCAGGTTACAACATCCAGAGAAGTAGTGTACCA…
LsWRKY50	ATGGATCACAAACGAGTTGTTTATGAGTTGACTCAAGGTAAGGAATTTGCTGAGGAACTCAAGATTCATCTGAATAACCCTTCGTCTTCCCAGGAAACCCAAGAAATCTTGATCCATAACATCCTCAATTCCTATGAAAATTCACTATCTTTACTCACCAATCATGTACTTACTACAAATGGGAGCAATGATGAGCCACATTTGCATGGTAAAAAGGGAATCATCAGAAAGATGGAATCGCAAGTTCCATTCAGCGAAAGCCCATGTAGCGAAGATTCAGACCCTGAGTTTAAAGATCTTGATCCCAATGATTTTGGAGCCAAGAGGAAGAGAAATGGGGGTATTGAAAAGTGGAAGAAACAAGTGAAAGTGAGGGGAGAGATGGAGTTTGAAGAAGCT…
LsWRKY51	ATGGATGATGAATGGGATTTGCATGCGGTGGTTAGGAGCTACACCACCATCTCCACCGATGCCACCACTGCCGCCTCCGGTACAAACACAACCACCAGCGATGATGGTTTTGATATGGTGGAAACTGTAGCATCTGGAAATGAAATATACCAGTTTTCATACTCAAATACCGGAGAGAACCAATCGGAGGGATTAGAGGAAGTATACAAAGAAGGGTGTTCTCAGCGGCTGGGCACCACCGCCACCGCCGTTGTTTCTGGTGATGATGAACAACTGCCGGTGTTTGATGGCTCATGTGACTCGTTTTCCAATGAGACACCAAGTAGAAAAAGGAAAAACCAGCAGAAGAAGGTGGTGGTTGAACTGACACAAGAGGAGTTATGTAGTGATACATGGGCA…
LsWRKY52	GAGGTTAACAATCTTGATGATCCAACCTTATCCTTTTCTCCATTTCACTTGACGTTTCACACAAGCCAGAGAACCTTTTTTCTACGCGTTATCATCCTCACTCACTCTCTCTCTCCTAAAACCCTAAATTCTCTTTCTAAAAGCTTCTTCAAATCCCCTCTTCTTCATCGGAATCAATATATGGATGATGACAGCAGTATCGATCCACTCTCCGGAGACTCTACCTGGACGCTCCCCGGTGATTACAGCTTCTTTGGGATTACCGATACAAGAGACAACAACATATTGAGCGAGTTCGGATGGAACTTCCATCCTCCAGCACCGGTGTTAGATCGGATGGATTCCGGCGGTAGTTGTGGTGTTCCGGAGGAGATTAATCCTACTACTAGTCCAGTTCCG…
LsWRKY53	ATGGACGAAAATAGAGGATTATCGTTGTCGGTACCGTCTACACGGCCTTCGATAACGCTCCCGCCACGTTCGACGGTGGAGACTTTGTTCGCCGGCGGAGGCAGCGGTCCGGGAGCTAGTCCTGGACCAATGACTTTAGTCTCAAATTTCTTCTCAGAGAACGATCCGGATTCCGATTGTCGTTCATTCTCTCAACTTCTATCCGGAGCTATGTTGTCGCCGGCAGAGATTCCCGACCGTAGACCGTCGAGTCATCTGGATATCCGACACTCTTATTCTAACAAAGAGTCCGTTAACAGCGGCGGTGGCGGTGGCGGTGGCGGTGGTGGAGGAAACGTTGACTTTCAGTTTAGTAACAATGGTCGGCCTTCAAGTTTGGTGGTTACTCAGCCGTCGATG…
LsWRKY54	ATGGATGATGACAGTGATCGGAGCTCCGAAGCAACACAACTGGAAGAAAATACAACAGCGGAGGATACGATGCACCACGACGACGACGACGATGATGATCAGAGTGACGCTACTCCATTACAGTATTCTTCTATGTCACCCGAGGAAGATTCAGCTACTTCTCAATCTCTAACCCTAGCAGTATCTGATTTGTCAGAGGTGCCAATAAAATACGAGATGCAACGCGATGAGTTGGAGCGTTTGAAGAATCAACTTCAAGGAAGTCACCAAGAAGCCCTAGCAACTGTTATAGCTCAAGCTGCTCGTGCTCGTTCCAGGATTCAGATTTCAAATTCACAAGGGCAAATTCAGTTGAATAATGCTGATGTGGCAGAAGCGAAGCAGAACAACACCATTGAT…
LsWRKY55	ATGTTCCAGTTAACCAATCACGACTTCGCCGTCTCTTCTAATTTCAATCAAGCCGTCTCAGCCTTGAAACGGACCGGTCACGCTCGTTTCCGCCGCGGACCATCATCATCATCGTCTTCCTCTGATTCACACGGTCCTTCTACATCCACGCAATCGGCGCCGGCTTTTATCCGGTCAACGGAAGCGTCAAATGAATGGTGTTTTGGTAAGTCCGTAACGGATATGACGACGTCGTCGTCGTCTAGGTCAACAAACTCGTCTTCTTTGGTATCTCCGTTGGCCATAGGAGAAGAAGCCACGGTTTCAAACGGTAAACAGTTTGGTTGTTTAGGTATAGTAGCTCCCGCGCCGGCGTTTTCGTCTCGGAAACCTCCACTTCCGTCGTCTCACCGGAAAAGA…
LsWRKY56	ATGGAAGAGGTTGAAGCTGCTAATAGAGCTGCTGTTGAGAGTTGCCATAAAATCCTCAGCCTTTTGGCTCAGCCACAAGATCAAGTTCAGTACAAAAACTTAATGGTGCAAACAGGGGATGCAGTAGTTAGGTTCAACAAAGTTGTATCTTTACTCGATAATGGTTTAGGTCATGCTAGGGTTAGAATGGTCAAAAAAATTTCAACCCCTGTACCCCAAAACATACTCCTAGACACCCCCACCACCATAACAACCCACCATCATCCACCAAAACCCCTTCAACTTCTTTTAGATTCGCACCCAATTCAAGAAGTTGGTTCAAATGTTGTTAAGAGCACTCTTTCTTTAGCTAACCATCATCATCCTTCACTCGAATTAAACTCAAATGGTAAGTGTTCC…
LsWRKY57	ATGGCTTCCTCTGGTGGCAGCTTGAATACTTCCACTACGACTTCTCAGTACCCACCTTTCTCTTTCTCGACGTCTTTCAGTGATCTTATTGCTTCTAATACCGGCGAAGATCCCAATTGGGGGTTCTTCAGTGGCGGCGGCGGCGGCGGCGGCGGTGGTGGCGAAAGTCCAAAACCAACTCCGACGCCGTTCTCTCCGTCTGCTTTCCTTTCTACACCAACTGGGTTGAACCAAAACCAGTTCTTGGATTCTCCTTTCTTCCCTTTCAATTCGAATATTGTTCCATCTCCGACAACCGGAAGCTTTTCTGGTTTGGATTTCAAGGATGAAGAAAGAACTTATTCTAACTTTTCATTTCAATCACAAGCAAGGCCTCTTGCTTCCATGGCTTCAATCAAG…
LsWRKY58	ATGCTCAACTTTGTTGAAGTGTTTCCTTATAATTTCTCGTCATCAACTTCACTGACTGCAGCTTCTTCCAATCTGTCACTGAATTTGATGAAGGATAACTCTAAAACCACTTACAGTGATTATAACAACAGCCACAACCAATTAGAGGATGATACGGAGCTTGACTTGATTGGAAAAAACCCTAAATGCAGTTCTCACGAAGTGGTGGTAGATCATGTTCCTCCGACGACTAGCAGTGGCATTGGTAACAGTGAAGGTAACGACTTTAATTCAGTTTCCGGATCAAAGCTGATTAATACTATTAAGAAAGGTGAGAAGAAGATCAAAAAAGCTAAGTGTGCATTTCAGACCAGAAGCCAAGTCGATATTATTGATGACGGTTATAGATGGAGGAAATAC…
LsWRKY59	ATGGACACCAAAGAGTTGATGATGATGATGATGATCAAAATGGAGAATCAGAATAATCCCTATCCTCCTCATATTCACATGGATATAGATATTCCTTCTGACCCGTTTTCATCACTACCAGTACTGGATCAGACTGCTTTTGGGTCCGAGCAAAAGACTTCGTTAGGGTTCATGGAGTTATTGCAGGGTGGTTTTCATGATCATAACTATTCATCTCCTTCTTCTTCTTCTTCCATCTTTGACATTAATAATATGATGATGATGTACCACCATGATCATCAGCTGCCATCACCACCATCATCATCGTCAGCTCATCCTCATTCGAACCAACATGATCATGATCATAATCATTACAAGGAGGAGGATGTAACTGTTGATGAAGTTGCTGGAGAAGAATCA…
LsWRKY60	ATGTTCAGGCTTCCAAGAAAAGGCAAGAAGGCGGCTGAGAAGATTGTGGTGACAGTGAAGCTTGAAGAAAATGAAGGGAAAAAGAGGAGTGAAAACTCTTCTTCTTGTGATTGTTGGTCTTGGAGGAAATATGGCCAAAAACCCATTAAAGGATCTCCTTATCCAAGGGGCTACTACAGATGCAGCACGTCCAAAAGTTGTTCGGCCAAGAAACAAGTGGAGTTATGTAGAACAGATGCATCGATGCTCATCATCACTTACACTTCTACTCATAATCATCCAGACCCTACTCTCCCAAAAAAACCCAAAACCAAAATCCTCCATGATTCTATTTCCGAAACGAATACAGCCCCTGATCCACTAGATCAAGAGAACGAAAATCAGAAACCCGTAACTACC…
LsWRKY61	ATGGACGAGGTGGAAGCAGCTAACAAAGCTGCCGTGGAAAGTTGCCATAGAATTTTAAATCTGTTGGCTCAACCCCAAGATCATGTACAATCGAAAAACCTGATGTTACAAACAGGGGAAGCTGTTGTTAGATTCAAGAAAGTTGTATCTCTTCTTGACGATGGTTTAGGTCATTGTAGAGTGAGAAAATTGAAGAAAACTCAAAACTTGATCCCCCAAAACATACTCCTAGACAGCACCCCAGTTCAAGAACCACTGAAACCCCATCAATTTCTTCTAACGCCTCCTAATCAAACTCACCCAATTCAGGAGATCGGTTCAAACGGTGTCAAGAACACTCTTTCCTTAGTGAACCATAAGCCATCACTTGAATTGAGCACCACTGGGAAAAACCCTATT…
LsWRKY62	ATGTCTTCCTTTTCCGACCAAGCTCCTGCTCCCCGGACCGGCGGACTCGCAGCTCGAATCGCAGAAAGAGTGGGCTCCGGCGTACCAAAATTCAAGTCAATCCCTCCACCTTCACTACCCATCTCCCCTCCGGCGGTATCACCTTCTTCCTACTTCGCTATTCCCGCTGGTTTAAGCCCGGCTGATCTTTTGGACTCCCCTGTTCTTCTCTCGTCTTCCCACATTCTACCATCTCCGACCACCGGTTCCTTCCCATTTCAAGCTTTCAATTGGAAGAATCTCAGCAGCAACAACCAGAACCACGAACAGAGCATAAAAAAAGAGCAAAAAAGCTTCACAGATTTCTCTTTTCAACAACAATCAAATCATCTAACTGAGCAACTATGGAATCATCAGAAA…
LsWRKY63	ATGAAGGAATCGGAGGCATGCAACTGGTCACAAGGGTTCGAAGATGATCTTCTGAGAGAGCTTCTTTATGACGAATCCCCATATGTTTTGTCGCCTCAAGAAATCGCTGGTGATCCAGATAATTACTCGGTAAACAAATTGATATCAAGCATATACTCTGGGCCCACAATAACGGATATTGGAAAAGCATTAGTGGCTTCAAGTTATACAAATAATACTCCCGAGCTGTCGGCATTAACCAGAATTTCAGATATGGAGAGAGGAGTGTCCAGGGTTGAGAACAAGTATGTACTGAAAGTAAAATGTAGTGGAAATGTAATGGCCGATGATGGTTATAAATGGAGAAAGTATGGTCAGAAGTCTATTAAGAACAGCTCTAACCCCAGGAGCTATTATAAA…
LsWRKY64	ATGAATTCTTTCGGTGGAAGATTAAACACAAGATTTTCTTTTGACAATTCTTCAAGAAGTCTTGTTTCGAATGACAACAAGAACGAAGAACGGAAGTGGGATTTGTTTGAGTTCAACAACGGAGTTGAAAGTCCAAAGCAGTCTTTTATTACACCGTTTTATACTTCTCCTTTCACCTCTACAAACCCAAATCAGTTCTTGGATCCTCCTTTCTTCTCCTTCAATTCCAATATTATTTCATCTTCAGGGAGTTATTCTGATTTTCATTTCAAGGAGGAAAAAGCAAATGATACTAATTTAAATTTTCAATCTCAAATATGGCCTACCTCATCTTCCATTTCCGGAAACAAGAAGGAAGAATCTACGAAGAGTCAAGCTCTGGATTGGAATGTTGAAAGT…
LsWRKY65	ATGGAATCCCCAACTTGGCCGGAGAGTTCTCAAAGCAACCGGATAAAAGCAATTCAAGAACTCACCAACGGTCAAGAATGGACAAATAAGCTTCAGGAGGCCCTTTGGTGCCCGGAGAATTTCGAGTCTGACCCAACATCAATCGATGGTGTATTGCTTCAAATCTTGGAGATGTTCGAGAAGACCATCTCAATCATGGGTTCTAGCAGTATCAATAACGCGACTCTTGATCATCTTCTCACCAGTGATTTGCATTCTTCTGCCAGTTTGGGTAAACCAAAATCGGAAAATATTAACGAGAGTCCAAATTCAGTAATACCGGTGAAAATTAAAAAGAGATGTGTTAAAAGAAGAAAAAGCTCATGGACATCTACAAAAGTAACTTCCGATCTGATTGAT…
LsWRKY66	ATGGATTCTCGCTCTTGGCCGGAGGGTTCACCATGCCGCCGGAGTAAAGCCACTCAAGAGCTGATACAGTGGCCGGAAAACTCCTATTGTGTAGAAGATCAAGCCTTGGATATCTTCGGCAACACCCTTTCATTCATGAGTAGTTACAGCGTCAACAAAGTCTCTAAGATTCCGATAAATAATATAAGTTCTAATTGTTTGGATGGCCGGAGATCAATAGCCACAGACAAGATGGTTAAAACAGTGAAAAATAGTAGAGGCTGCTATATCAGAAAGCGCTCATGGACATCCACAAAAGTAACTTCTTTGATTGATGATGGACATGTATGGAGAAAATATGGTCAAAAGGAGATCATCAATGCAAAACACAAAAGAAACTATTATAGGTGTACACACAAA…
LsWRKY67	ATGGAGAGTTCCTGTTGGCCAGAGAGTTTACCAAGCAACCGGATCAAAGCCATTCAAAAACTCACACAAGGTCAACACTTAACCAGTAAGCTCCGGGAGATGCTCCGACGATCGGAAAAGACTGAGCCTGACATCAACTCAGTTGATGATGTGGTGGGGGAGATCTTGGGAATGTTTGATAACACCCTTTCGATCTTGAACTCTTCTAGCTTTGAAGAAGTTCCTGATATGCCGATTGGTGATATTAGATCTCCGGGCAGTTGGGATGACCAAAAGTCAGAAAATTACGGCGAAAGTACCAAGACCCTAACACCATTGAAAGTTAAAAGGGGGTGTTACAAAAGGAGAAAAGATTCATGGACATCTATAAAGATAACTCCGAGGTTGATTGATGATGGG…
LsWRKY68	ATGGATCAGACTGCAACCTGGCCGGAGAGTTTGCCAAGCGACAGGATAAAAGCTTTTCACGAGCTGATCCAAGGCAAGGAGTTGACCAATAATCTGCGGGAGATGCTTCAGTGGCCGAGAAAGATCGAGTGTAATCCCACATATGAAGATGGCCTTGTGATGCAAATCATAGCGATGTTTAAGAATACACTCTTAATCTTGGGCTCTTGCACTTCGAACCAGCATCTTGAGATTCCGACAAGTGATATGTGTTTATCATATAGTTCGGATGGGCAGAAATCCGAAAATTCAGGCAAAAATGAGGGAAATATCATCCCGGCAAAACGTAAAAAGGGATGCCACAAAAGAAGAAAAAATTCATGGACGTCATCACAAGTGACCTCTACTTTGGTTGATGAT…
LsWRKY69	ATGTGCAATGGAGAAAGGTTGCATGATGGAACAAAGATTGCATTTCGTGTAAGAACCGAGCTTGAGGTGCTGGATGATGGGTATAGATGGAGGAAGTATGGCAAGAAGAAAGTTAAAAGCAGTCCTAATCTAAGGAACTACTACAAATGCTACACGGCAGGCTGCAAGGTCAAAAAAAGAGTAGAGCGGGATCGAAATGATTCAAGATATGTGATAGCAACCTACATTGGGAGGCATAACCACCGCGCTCAATCCACGATCCCTTGCAATCCTACTGGCGTATGGACATTGCAATTCACGTGA
LsWRKY70	ATGTCGGAGAAGGAAGAGAACGGAGGTGATTGCGGTGAAGATGACGATGAGTGGAGAGATCTGATCGCGACTCCTAACCGTTTAATTTCGGACGACTTTTTTGTTTTGAAGTCTGAAAAATTAGATGATCGTGAGGAAGATATCGGAAAAGGTAACGATGGAAGTAGTTCCGAGGATAGAGATAGAGTTCGGGGTAGAAGAGTTAGTATTGCAGAACGAAGGGCTGCAATGCGTGGTAATTCTGATACCAATGCTTCAAGTATCAGAGTTTCAGTCTCTTCTTCACGAGTTACTGCTTGGCCTCCGATTCTTACAATACCTTGTGGTATTAGTCCCACTTCATTGCTCGATTCTCCAGTTTTGCTCCCTAATTCTCAGGCATCGCCTACTACTGGATCC…
LsWRKY71	ATGGAGGAAACATCATCACCCAACAAGAAAAGATTGATCGCAGAGCTGATTAAAGGCAGAGATTCTACCAAAAAGCTTCAGAATCTGCTTCGCCGGAAAGTTGACGATGATGATGGGTCGGTTTCAGCTGATGATCTTGTGATGAAAATACTGGGATCTTTCTCCGACAGCCTTTCGGTGTTGAGTTCTTGCGGATCCGCCGTGTTATGTCCAGTTCCGGTGAGTATGTACGTCGGCTCCTCTTGTTCCGGCGACCGTACGTGTGACTCAGGCGAAAGTGAGAAGAAGCCGGCGCCGGCTGTGAAGGATCGGAGAGGATGTTACAAGAGACGAAAAACCGAAGATTCAAGAGTTAAAATTGTTGACACCATTGAAGATGGTTATGCATGGAGGAAATAT…
LsWRKY72	ATGGATGACCAACATTCTCCTCACTCTCACTCCTCCACCACCGCCACCTCCAATGTCGATGTTACCGGTCATCGCAGACAGGGAGGAGGAGATGTTTTCGGACTCAGATCCGCCGGTGCCGGTGGTGGTGCTAAATACAAGCTAATGTCACCAGCTAAACTCCCTATCTCAAGGTCTAACTCCATCAACGTCCCTCCTGGTCTCAGCCCTACCTCCTTCCTTGAATCGCCTGTCCTCCTGACTAACATGAAGGCCGAACCTTCTCCTACCACAGGTTCTTTCTTTAATTCCTCACTGATGCAAAGGTCAATCACCACTGCTGCATTCTCTTTAGATGCAAATTGTTCTTCAAGAAAGCCCTTGGATGATAGTAACTCTGGTTTCTTTGAGTTTAAACCA…
LsWRKY73	ATGTTGAAGTCATCAGGTTATCTAAAGTTGACTGGTGGTTCTTATGGTAAAAATCAAGCATCATTATCAGATCAAGAAAGAAACTTTCAGTCTGTAATGACCAAGGATTCAGATGATATTCATCTTGGTAGTGGGACCCACACATTACACTCCAACCAAGAAGGAAGTTCAAGTCCCATCTCTGTAAATCAAGAAAAAACTATAGCCACTTCAGAGCAAAATCCTTCTCCAAAAGAAGGAAATTTTGTTGTCAATGTATCAAAGTCACCTGAAAAACCTACAGTTGATGGCTTTAACTGGAGAAAATATGGTCAAAAACTAGTAAGAGATAATGCATTTGTAAGAAGCTATTACAAATGTACATATGCTAAATGTCCAGCTAGAAAGCAAGTTGAACAT…
LsWRKY74	ATGGACGCCGAAGCAGACTCCGCCGGAAACACCACCGCTTCTTCTTCTCATTCACCTACCACCATTCAATTTCCAGTCAACCTCACCGGAACTGCGTCTGATGATCAGAATAAACAGATGATGGATTTCTTTGCCGATAGAAAGGATGTAGATGAACAGTCAAAGTTCGACTGTGATACTTCCGATCATCTTCATCGTAATATCAACACTGGTTTGCATCTTCTTACTCGAAGCACAAGCAACGATCATTCCGTTTCCGATGATGGAATGTCTCTGACTAATTCTAAACGAACTAAGAACGAGGTGATACATCATTACATACAACAACTAGAAGAAGAGAAAAGCGAGAATCAACGATTAAAACAAGAGTTGAATCAAGCAAATCTGAATTACAATACA…
PgWRKY1	ATGGGTGGATTTGATGATCATGTTGCAATAATTGGAGATTGGATGCTTCCGAGTCCTAGCCCGAGGACTTTTTTCTCATCGATGTTGGGTGATGAAATATCTGGATCAATGGGTGATGATAAAAGTGGGGCCCTCTTTCCGGGTAATGAAGAGCATAATATGTTGGTAAATGCTGATGGAAAGGACAGGGAACAAACTGATGCAGCTCATTGCTCAACTAATCCAGGTCCATTCTCTGAGCAAAAAATGAGTTCACGTGGAGGCCTTTTAGAAAGGATGGCAGCCAGAGCTGGTTTTAATGCTCCCAGGTTAAATACTGAAAGCATCAGACCTGCTGACCTTTCACAGAACTCTGAAATTCGGTCTCCTTACTTGACAATTCCGCCTGGTCTCAGTCCA…
PgWRKY2	ATGACTGATACTTCTCCTAACACTGAAGAATCCACCTCTATGGAATATTCAAGGGAGGAGGAACAATTAGATATAGATAGAGGAGTAAGTAACAGGTTGGTGCTACCCGAAGATGGTTTCGAATGGAGGAAATATGGACAAAAGTTCATCAAAAATATTGGGAAAACGAGGAGTTATTTCAAGTGCCGAAAGAGCAATTGTATAGCCAAGAAGAAAGTGGAGTGGTCAGTCTCAGAGCCTGGTAACCTGAAAATTGTATATGAAGCAGAACACAATCATTTATCCCCTCAAGAAACTTCTTCCACTACAACAGCAGCAACAGAAAATCCATATGACTTGTTGACTCAAGTTCTTGGAGATAATCAAACGTCAACTTCTTCTTATTATTCTCTTAGGAGG…
PgWRKY3	ATGGATTTATCATCACCAAACACTGTCCGATTCCCAGTCAACCTTAACTGCATCACCCATGATCATGATCAAGAGTTCCACTCATTGCCGTCCGATGACAAGCGTCCGATCATCGATGAGATGGACTTCTTCGCTGATAAAAATGATCATCACTCCAAAGTCACAGATAACGACATTAGTCATGATTCTAATGTTCATAAAGTTTTGTGTGTTCCCTCTAACTTGGATTTCAATGTAAATACGGGTTTGCAGCTTCTCACAGCAAACACTAGTAGTGATCATTCAATGGTACTGGATGATGGATTATCTCCAAACTCTGAAAAGAAAAGAGTTAAAAGTGAGGTAGCTGCTGAATTGGAACGTATGAATACGGAGAATCAGCGATTAAGAGACTTGCTA…
PgWRKY4	ATGGGAGAATTTGTTAGTATGGAGGAAGATTGGGGTCTGCAAGCTATTGTCAGAGGATCCACCGATTATTTTGATGATCCGACTATTTCTTCATTCGGTTCACTGGATTACATTCAGAATAATAATAACGATGATGATTTTCATTTCACTTTTCCTGATCTTTTTGAAGCCAATTATAACAGTAATGATAAAGTTCTTGTGGATGAATTAGATGAGCTTTACAAGCCCTTTTATCCCATGTTTAATTCTTTTTCCCCACAAGCTCCCATTATTACCTCCTCCTCCTCCTCCGATTCTTTCCCTGAAGAAGTCCTGAAGTTAAAGCCAGAAAATCAAGAGATCGAAGTTATCCAGAAGCACACAATTCCTGCTAAAGCTGCTAGTCCTAATAAAAGTAAT…
PgWRKY5	ATGGCTGCCAATGCCGTTACCCACCATGAGGATGTTCGTACAGGAGCCGAGACCCACACCGGAGACATGACTTCTACCTCCTCTCCTAGAAGAAGTCGGCGGGCAATACAGAAAAGAGTGGTGTCCGTGCCAATCAAAGACGTTGAAGGGTCCCGGCTAAAAGGCGAGATGAGTACTCCACCGTCCGATTCTTGGGCTTGGAGAAAGTATGGCCAAAAGCCTATCAAAGGCTCTCCTTACCCAAGGGGTTACTATAGATGTAGTAGCTCAAAAGGGTGTCCAGCACGAAAGCAAGTCGAGCGCAGTAGGGCCGACCCCACCATGTTAATGGTAACGTATTCTTGTGAGCATAACCACCCATGGCCGGCTTCTAAAAATAATCACAATCAGAATCACAAC…
PgWRKY6	ATGGCAGGGAACTCGGAAGATAACACGTTTAGATCATTAGACTCGACTCAGAGTGACTATGCCAACTTTGAATTGTCCGAGCTTTTAGAGTTTGATGAGTGGGCAGAGGAGGAAGAACCAGCGATGATGGTTTCTGGGTACCCTGTGAACCCGGTTTATGCAGCTAATGAAGTTGGCAGCTCCATCGGAACAAGCAGCCACCTTGAAGGACCTGCTGACAGAGACATTGGGAGCGAAAGGGAGAAGAAGGATAATAATAAATTAGAAAGAATTGCTTTTAGAACAATGTCGGAGATTGAAATCCTAGATGATGGTTTCAAGTGGAGGAAGTATGGGAAGAAGATGGTGAAAAACAGCCCAAATCCAAGAAACTATTATAAGTGTTCAGTTGAAGGATGC…
PgWRKY7	ATGGATGACAAGGACAAGGTCGATCCAGCCACCGATTACCCGACCGAGTTGAGCTGGTCGCTCGGTGGTGGTGACTCGGATGGCGTCTACTTCTTCGGAAGCAATTATAGAGATAGCAGCATACTGAGCGAGTTCGGCTGGAATATTCAGCCAGATAATTCGGTAGCGACTGGTGTAGTAGGCTTGGATCGGATGGACTACAATTTGGCGGAAAGTAGTACTCCTGCAACTAGTGCGGTTTGGTGTGGTGGAGGTGAACCGGTGGTTGAGGCTAAACCGGCTAAGAACACTCAGTCAGTGTCGTCAAGCTCATGGGAAGATGTGCCGGAGAAGTCAACAGGTTCCGCCGGCTCAGCTGAAAAAGCGACGCCCGAGACAGCGAGAAAGGTTAACAAGAAG…
PgWRKY8	ATGGATGAAAATAAGAATAGCTCCGAAGTTCTTGAAGAAGTGAATAATTTAAAACCAGAAGAATATGAAGAAGATGGAATTGAAGAAGAAGGAGAAGATGATGATGATGATGATGATGATGATGATGATGATGATGATGAGGAGGAGGAGGAGGAGGAGGAGGAATTTGATGATGAAAATCAGCAGAGACAACTCCATGAGTTAGAGAGTTCGAGGACCCCTATTACAACAACCGACTCAAATGTTTCTCAATTGGAAACCCTAGTCTTGCCCGAGAATGATCTACAATTCGATTTAATTACTTCCTCTCACCTTCTATCTGAGGTGCCGGTGGAATATACTCTGCAACCGCACGACTCTGCAGAATTCAAGCATCAAACTAGAGTATGCCAACAGCAA…
PgWRKY9	ATGGATCAAATTGAAGGATCATCCTCATCCAGAGCTTCATCGGTGCCTCTCCGCCCTACGATCACTCTCCCTCCCCGTTCCTCCGTCGAGACTTTATTCACCGGCGCTCCCGGGACAAGCCCCGGCCCCATGACTTTGGTGTCCAGTTTCTTCTCCGAGAATGATCCGGACTCCGACTGCCGCTCCTTCTCACAGCTCCTCGCCGGAGCAATGGCGTCCCCTGCCGTGGTCTCTGGTCACAGACCTGGCTTTCCGGCTGCCGCGGAGGGTTCTTCTTCCAAGGATAGAGAGTCAGCCAGCGGTGGTGATTCTGACGTTGATTTCCGATTTAAGTTCAACCAGCCTTCCGGTTTGGTGGTATCTCAGCCATCCATGTTCGCTATTCCTCCTGGTTTGAGT…
PgWRKY10	ATGGAGGTTGAAGAAGCTAACAAAGCGGCAATAGAGAGTTGCCATAGAGTTCTGAGTCTGATATCTCACCCCCAAGATCATCAGATTCAGTATAGGAATTTAATGGTTGAAACAGAGGAAGCTGTTTTTAAGTTCAAGAAAGTTGTTTCTACTCTTAATGGTGGTTTGGGGCATGCAAGAGTGAGAAAGGGCAAGAAAATTAACACCCCTTTTCCCCAAAACATACTTTTAGAAGAAAGCCCAATTGGTAGAAATGATTTTCAACCTAAGGCACTTCAGCTTCTTCCAACTAGTTCCCTTGGGATCCCAATTCATGATATGGGTTCAAATGTTAAAAGTAGTCTTTCTTTGGGAAACTCATCGTTGGAACTGAGTTCCAATGGGAAAAACCATCTTCAA…
PgWRKY11	ATGGCCAAAGGGAATGGACTCTCCATTGATCCTCCAGATCCCCTCAGATTATTCCTTCCCAACAAGCCTTCACCTGTCACCATCAATTCTTCCTTCCCACCGCAACACCGCCGTCACCACCACCACAAGTTGAAGCTTGAACCACCATCATCACCGCCCATGAATCATCATCATCATCAAATTACCTCCTCCTCGGTCAACAACAGGTTATCACCACCCAATACTATCCAATTCCCACTCAACCTTAACTGCACCACACATGATCATGATCAAGACCACTCCTTGCCGTCCGATGACAAGCGGCCGATCATCGATGAGATGGACTTTTTTGCCCATAAAAAAGATGATCATCATAAATACAAGGGATTAACGGATAACAACAGTGATGCTGATGACGAT…
PgWRKY12	ATGGAAATTTTGGGCATGGATTGTGAGCAGAAGAGTCTGATCAATATTGAGCTAACTCAAGGGAAAGAATTAGCTAATCAGCTCAAAAACCAACTTGATCAAAAATCATCAGGGGAAGAAATTTGTGAGGGTCTTGTGGAAAAGATCCTATCTTCCTATGAAAAAGCACTTTCAATGCTCAAGTCTAGTGCTAATTTATTAACTACCACATTGGAATTGGAGTCGTCTCCTCATTCCTTTACTAGTGATAGTCCGAGGAGTGAGATTTCCGATCAACCCCACAAAAACAATGTCTTCAAAAAGAGAAAGGCATTGCCGCGATGGAGTGAACAAGTTCAAGTTTCGTCGGAGAAAGGGCTTGAAGGACCAACTGGGGATGGTTATAGTTGGAGAAAATAT…
PgWRKY13	ATGGAGGAGTTGATGAAGACTACGTGGTCAGAAGAGGAGCTGGTAAGAGAGCTTTTAGACGATGAATCGCCATTAATATTTATGCTACCTCAGGCTCAGGAGGAGATTACCGATGATTCCAATTCTAAATATCCTTCATCAAATGATACACTACTCCTTCATCAACCCATGTCCGACCCAGGCCCAACAATAGAAGAAGAAGAAGAAGAAGAAGAAGGTTATGTTAATGAAAGCGGTTTGTCTGTGACAAGTACTGATCATCATCATAATTACTTTAACCATTCTCAACCCAGTAGTTCAATGTTGGAAAGAGGGGTGTGTAAAGGTGAGAGTAAGTACACATTGCAAATTAAGAGCTGTGGCAATGTAATGGCTGATGATGGATATAAATGGAGGAAG…
PgWRKY14	ATGGAAAGATCAGAACAAGTGTTACCCAATTATGAACATCATCAAATCACCTTCTCGGCTCCAAATTCCATCCACCAAATAGGGTTTTTGCAGTTTGAAGATCACCAACATCATAACAATAATCATGTCATGATGAGTAATTTCTTGACCCCTTCACACGCTTCTCATTTATCACACGGCCCTCTTGATAATATTTGCACCACCACCGGCGCCGCTGCCACTGCCGCAGCTGCTCCCGCCACCACTGGAAACAACTGGTCTTTAGGGTTTAACCATATTGAGCACCTCGAAAGACCGTCTTGGGATAACGAACAGCAGGTAGGGAAGTTGGATGCCAAGGCTGCTAATGAAGAAAAATGTTCTGGTAATGCCAGTGAGGATAACAATTCATGGTGGAGG…
PgWRKY15	ATGGGTGAAGCAGAAGAAACTTCTCAAGTGACGGCACCTCCACGGCCAACAATCAGTCTGACTCTCCCACCTCGGCCCTCCATGGAAACCCTCTTCGATGGAGGACCCGGTTTGAGTCCGGGTCCGATGACCCTAGTCTCCAACTTCTTCTCCGAGTATTACCCAGACTCCGATTCGTGCTCCTTTTCTCAGCTTCTCGCCGGCGCGATGGCTTCACCGGTCGGAAGACCTAACCTTTTATCCGGTAATTCTTCCAAAGAGATGAATTCTGGCGATGGAAGTGATAAGAAGATGGGGTTTAAGCAGAATAGGCCGATGAATTTGGTTGTTGCTCAATCCCCTTTGTTTATGATGCCACCAGGGTTGAGTCCTTCTGGGTTACTCAATTCACCCGGATTC…
PgWRKY16	ATGGACACCAATTGTAACTGGGAACAGAATATACTGGCCAATGAGATCATCCAAGGGATGGAGATAGCCAAGCAGCTAAAGTTTCATTTGAGCTCATCCACATCTTCTCCTGAAACCCAAGAAATGTTACTACAGAGGATATTGTCTTCATACGACAATGCTTTATTGATTCTGAATTGGGGTGGGTCTTCAGTTGGGCAGCCTCAGCAGGGGGCAAAGGCAACAGCCATGCCGGAGTCTCCAATCTCAGTCGACGGAAGTTCTCGGATTGGAGATTCCAAAACGGGCTTTAAGGATCAGCAGGAGCAGGACAACAAATATGTATCAAAGAAGAGAAAGGCATTGCCTACATGGACAGACCAAGTGAGAATATGTTCTGATAATGGTATAGAAGGTTCC…
PgWRKY17	ATGATGAACCAAATAGGATTATTTGAGGTTGAGGATCATGATGAATTAGAGATGGCTTCATCATCATCATCACAAATGGGATTAATATTCTATCCTAGCCCTTTTGGAACAAACATGAGTACTTCTATTAATACTATTACTAATTCTCTCCCTCTTCCATTTTGTTGCAATCAAAGTCCAAGAAAAAGCAGCAATTTCACAACAACTACCATTCCTCAGTCTTCATCACTTGCAGCAGCAGATTCACCAAAAGATCAAAACCATTTTGGAGGGCCCCACCAGCTTCTTTCCTTGCAAAGATCAGCTCAAATAAATCTCTGGACATGGGGAGAAGAGAATGCTTGCATAACAAGCAGCAGTAATAATTATATTAAGAGAAGAAATAATATAATTGGAGGT…
PgWRKY18	ATGTTTTGGGGAAAAAAAGGAGAAAAACCAATGGAAAGATCAGAACAAGTGTTACCCAATTATGAGCATCATCAAGTCTCCTTCTCCACTCCAAATTCAATCCACGAAATGGGGTTTGTGCTCTTTGAAGATCATCATCATCATCATCATCATAACAATAATCAGGTCATGAGCTTCTTGGCCCCCTCCCAATCTTCACAATTATCACACCCTCTTGATATCATTAGGACTACCACCGCCACCGGAACCACCACGGATGCTGCCGCCGCCGATACAGACAATAGCAGTTCCATTGGGTTTAGGCAAAATGAGCTTCTTGAAAGACCATCTTGGAATAATGAATCGGTAGAGAACTTGGATGCCAAGGCTGCTAATGGCGAAAAATGCGCTGGTAACGCC…
PgWRKY19	ATGCCTCCGAGTCCTAGCCCGAGGACATTTTTCTCATCGATGTTGGGTGATGATGTTAGCTTCAGGTCAATTTCTGAATCAATGGTTGTTGATAAAAGTGGGGCCCGGTTTCCGTGTCCGGAGGAGAATAATATGTCAGGAAGTGCTGATGAAACGGACAGGGTACGAACTAGTGCAGATGATGATCATGCAACTAATCCAGGTCCATTCTCTGAGAAAACAATGAGCTCGCGTGGAGGTCTTTTAGAAAGGATGGCAGCAAGAGCTGGTTTTAATGCTCCGAGGTTGAATACGGAAAGCATGAGATCTGCTGACCTTTCACAGAACCAAGAAATTCGGTCTCCTTACTTGACAATTCCTCCTGGTCTTAGTCCAACTACACTGCTAGATTCCCCTGTT…
PgWRKY20	ATGGATGAAGAGTGGGGTTTACTCGCGGTGGTTAGAGGCTGTTCCGCCGCCGTCACATCAACCAAACCCACCACCACCTTCTCCTCCTCCACTGCCACAACCGCCATGCCGAGCTGCTCTTTAGATGTTTATTCACTCCCCTGTTTTCAAACAGAGCAAAAAGATGATTCTTTTATGTACTTTTCAGATCTACATAAACCAAGAAGTGAGAATATTGAGGGGTTGCATGATTTGTTTGAACCTGTTTTCTGTCCCAAATTACTGCCCATTTCTCCACAAACCATACCCATCTCCTCACCCCTCTCTGTTCTTGATAATTTACAAGATTTATCACAACCACCACAAAAGCTACAACAAGAAAAGCAAAAACAAGTTCTTGTTGGATCCAAAACTACTTTT…
PgWRKY21	ATGGAAGATGACTGGGATCTATACGCGGTGGTCAGAGGCTGTTCCTACTCCTCCTCCACCACCACCAACTCCGCCGCCGCCACCACCTCCTCTTCATCCTCTTTCACCACCGGAGCAGCCACCTCAAGTTGCTCAACTGATGTTTTTTCTCTGTCCGGATTCCAAACAGAGCAAGAAAATGACCAATTCTTGTACTTTTCAGATCTACAAGAATTACCAAGAAGTAACAATAATATTGAGGAGTTGCATGATTTGTTTAAACCTTTCTGCAGTCCCAGAATGCCTCCCATTTCTTCCCAAATTACCATACCCGTCTCACCACTCTCTGTTCTACAAGATTTATCACAGCAACCAATACAAAAAGAAAAACAAAAACAAATTCTTGTTGGGTCTAGAAGT…
PgWRKY22	ATGTTAACCGTCATGTGTGAGAATTACAATGCTTTGAGAAGCAATTTGATGGAATATATGAGCAAGAACCCCGAAACTACTACTACTACTACTACGGATCACAGCAATAGTACGATATCCAGGAAGAGAAAACTGGCTGCAGAAAAAATCAACAATAACAATGATGCAGCAACTGCTGTTGGTGGTGGAACAAGTCCACTTGTTAATGGGAATTCAGAGAGTTGTTCAAGTGAGGAAGATACTACTACTTCGTTCAAGAAACCAAGATCAGAACAACACATCAAACCCAAGATCTGGAGGGTTTATGCTCGAAGCAATGCCTCCGATACTACAAGCCTCGTAGTGAAAGATGGATATCAATGGAGGAAATATGGTCAAAAGGTCACCAGAGATAACCCT…
PgWRKY23	ATGGAAAATTATCAAGGTGATCTAGCCGACATAATCCGAGCCGGCAGTGGCCCGATAAGCGGAACCCTAGCCGGAACTACCTCCTCCTCCTCCACCACCACCGACAGCTGGCAGTTCCAGTTCGATCCCATGAATTATCAAGAAGATTTTGGCCTTCCCTTTCCGAGCCTAAGAGATGATCCACTTCTTCTTAATGAGCTAGATATGAGCTTCTTTACTAGCTCAAATAGTCTTGAAAATGATTCCGGGGGATATTTTGGTAATTATGTTGGTCACAAGATTGATAATAATAGTGATCATCATCAAGAGGAGATTATAAAGAGACCTTGCAATAATAATATTTTTTCAAGGGTGCTACAAATCTCTCCAAGTAATGCAAAATTACCGATACCGCCCTTG…
PgWRKY24	ATGGAAGATGACTGGGATCTATACGCGGTGGTCAGAGGCTGCTCCTACTCCTACTCCTCCTCCTCCGCCACCACCACCAACTCCGCCGCCACCACCACCACCTCCTCTTCATCCTCTTTTGCCACCGGAGCAGCCACCTCAAGTTGCTCAACTGATGTTTTTTCTCTGTCCGGATTCCAAACAGAGCAAGAAAATGACCAATTCTTGTACTTTTCAGATCTACAAGAATTACCAAGAAGTAACAATAATATTGAGGAGTTGCATGATTTGTTTAAACCTTTCTGCAGTCCCAGAATACCCCCCATTTCTTCCCAAATTACCATACCCATCTCACCACTCTCTGTTCTACAAGATTTATCACAGCAGCCAATACAACAAGAAAAACAAAAACAAATTCTT…
PgWRKY25	ATGGACACCAATTGTAACTGGGAACAGAATATACTGGCCAATGAGATCATCCAAGGGATGGAGATAGCCAAGCAGCTAAAGTTTCATTTGAGCTCATCCACATCTTCTCCTGAAACCCAAGAAATGTTACTACAGAGGATATTGTCTTCATACGACAATGCTTTATTGATTCTGAATTGGGGTGGGTCTTCAGTTGGGCAGCCTCCACAGCCTCAGCAGGGGGCAAAGGCAACAGCCATGCCGGAGTCTCCAATCTCAGTCGACGGAAGTCCTCGGATTGGAGATTCCAACACGGGCTTTAAGGATCAGCAGGAGCAGGACAACAAATATGTATCAAAGAAGAGAAAGGCATTGCCTACATGGACAGACCAAGTGAGAATATGTTCTGATAATGGTATA…
PgWRKY26	ATGTCTGATCAACAACCTGCAAGAGATCTCTACTACCATGATCCATTCCATGATCCTTCTTCATTCATGACCTTCACCGAATGTTTACATGGATCTACTGATTATGACACTCTTGCCACTGCTTTTGGCTTGTCACCTTCTTCTTCAGAACCCTTTTCTACTCCAAAAGATGATCAGAAGCCGAAAATGGAGACCGGAGAAACCCCGGTTACACCAAACTCTTCGGTCTTTTCGTCGTCCACCGAGGCCGGTGATGATGAAGAAGGCAACAATATTAGCAAGAAAGGCAAGCAACCGAAAGTGACCGGAGAAGATGGAGGAGAGAGTTCAAAGAAAGTGAGCAAGGCGAAGAAGAAGGGAGAGAAAAAGGAAAAGGAGCCAAGATTTGCTTTCATGACA…
PgWRKY27	ATGGAGAAGAAAGATCAAGAGGTAAATAATTCTTCATCTATGGCAAATTCGGCATTTTCCGATCAGATTCCGATAAGCTTTCCGCTATCAAACATCTTCGACATGCCATGTGACGGAGAAAAAGACGAGTTCATGGATATGCTGCAGGGCACTCGAGATTATTTTGCTCCAGCCACCTCTTTATTCGATTTGCTTCAGCCACTACCGTTGCCGCCGCATCAGCCTCTTCTATCTCCGGTTTCCACCGTCCCGGAGTCATCGGAGGTGGTTAACACTCCGGCGACCCCTAATTCTTCTTCGATCTCTTCATCGTCCATCGAAGCAGCAAATGATGATCAGCAGCAGAGCAAAACGCCTGATGAACAAGCTGAGCAAGACCCTCAAGAAAAGACCAAAAAA…
PgWRKY28	ATGAGTGGATTTGATGAACATGTCTCTATAGTTGGAGATTGGATGCCTCCGAGTCCTAGCCCGAGGACATTTTTCTCATCGATGTTAGGCGATGATGTTAGCTTCAGGTCAATTTCTGAATCAATGGGTGATGATAAAAGTGGGGCCCGGTTTCCGTGTCCGGAGGAGAATAATATGTCAGGAAGTGCTGATGAAACGGACAGGGTACGAACTAGTGAAAATGATGATCATGCAACTAATCCAGGTCCATTCTTTGAGCAAACAATGAGCTCGCGTGGAGGTCTTTTAGAAAGGATGGCAGCAAGAGCTGGTTTTAATGCTCCGAGGTTGAATACGGAAAGCATGAGATCTGCTGACCTTTCACAGAACCAAGAAATTCGGTCTCCTTACTTGACAATT…
PgWRKY29	ATGGCAGGATATACCGCTGATGCCACTTTTAGATCAATAGACTCACCGCAGAGTGATTATACCACCTTTGAATTTTCCGAGCTTTTGGAGTTTGACGAGTGGGCAATGGAAGATCTGACAAAGATGGTTTCTGGGTACCCCATGAATCCGGTTTATGCAGCAAATGAAGCCGGGAACTCCATTGGAACTAGCAGAGGCCTTGAAGGACCTGATGGCAGCGTCAGTGGGAGCGGACGGGAGAATAAGGATAGTAAAGACAGAGTTGCTTTTAAAACAATGTCGGAGGTTGAAATTCTAGATGACGGTTTCAAATGGAGGAAGTATGGGAAAAAGATGGTGAAAAACAGCCCAAATCCAAGGAACTACTATAGGTGTGCAGTTGAAGGATGCGCAGTGAAG…
PgWRKY30	ATGGAGAAAAATAAGAATATTACTCTTGAAGGAGTCGAAAATTTAAAACCAGAAGGAGGTGATGACGACGACGAAGATGAAGAAAATGAGCAGATGCAACTCAATGAGTTAGTGAATTCGACCTCTCCAATTATAGCAACTGACTCAAAAGTTATTGAATTGGAAACCCTAGCCATGCCGGAGAATGATATCCAATCCGGTATCATTACTTCCTCTCACCATCTCTCTGAGGGGCCGGTGGAATATACACTGCAACCGCACGAGTCTGCAGAAGTCAAGAGTCAAGTTAGAGTAAGCCAACAACAAGCCTTGGTAAGTGTTATGACTCAGACCGATGAAGCACATTTACTGAATCATCTTCAGTTACCTGGGTGGCAGACTTCCTCACTGGAATTATCA…
PgWRKY31	ATGGACTCTGGCATAGTAGACTTATCTCTCAGCATCAACCTTAATGTTAGTCCTCCCCCAAACATTGATGATGATCATCATCATCAAACTCCAAATAAGTCTCAAGGTGCTTTTGTTGATGAAAAGAAGCCATCACTGATGAAACATGAGAATGATCCAATTGTGGATGAGCTAAACCGGATGAATACGGAGAATGAGAGGCTAACAAAAATGCTAGCACTTGTATGTGAGAATTACAACACTCTACAAAGCCGATTCGCAGAGTTGGTGCAGAAGGACACTAGTTCTACTAGTCCTCCGACCAAGAGAAAGTCGACAGATCAGGAACATGAAAATTATGGGAATGTTTATTATAGTGATCTGCAGGGAGCTGATTCATATAAGAGACTCATAGAAGTC…
PgWRKY32	ATGGAGTCTACTTTGAGAAAATCTAATTGTGCTATTGGAGGTGCAGTGAAGGAAGAAAAAAGGAGTGAATCTAATAGTGATGAAGAAGATCATTCCAAGGTTGGAAATGGAAGGAAGGATCAGAACGACTACAGTTTGAGGCCACCATCACCAAAGGAGTTGAGTTGTGAAAAACAGGATAATCATCTTGAACTGGCAAAAGCTGAAATGAATGAGGTGAGACAAGAGAATCAGAGGCTTAAAATGTACTTGGATCAAATGATGAAAGATTACAAATCACTTGAAAAACAACTCCATAGCATTGGTCATGGTCATCAAGAAGCTCCAAAGAACTCTACAGATACAGCTCATGATAAAATACATCAAGAAACGGCGGAGGAACCCGAGTATGTGTCCCTC…
PgWRKY33	ATGGACGGCAGAATCAACCCGTTTGTCAGCGAGCAAGAAGACTACGAAAACTCACCGGAAAATAGCCAAGAATCGCCGCCTTCCGGCTTGTTTAGTGACAGCAAGATGACTTCTACCTCCTCTCCTAGAAGAAGTCGGCGGGCAATACAGAAAAGAGTGGTGTCCGTGCCAATCAAAGACGTTGAAGGGTCCCGGCTTAAAGGCGAGATGAGTAGTACTCCACCGTCCGATTCTTGGGCTTGGAGAAAGTATGGCCAAAAGCCTATCAAAGGCTCTCCTTACCCAAGGGGTTACTATAGATGTAGTAGCTCAAAAGGGTGTCCAGCACGAAAGCAAGTCGAGCGCAGTCGGGCCGACCCCACCATGTTAATGGTAACGTATTCTTGTGAGCATAACCAC…
PgWRKY34	ATGGATAACTGGGAGCAGAGTACACTGGCCAATGAGCTTATCCAAGGAATGGAAATAGCTAAGAAGCTAAAGTTCCATTTGAGCTCATCCACAGCTTCTCCAGAAACCCAACAATTGTTATTAAGGAGGATATTATCTTCATATGACAAAGCACTATTGATTCTTAGTTGTAATGGGTCCACAGTTGTGCAGCCTCAGCCGGTGGCAGCAGCCGTAGCCGCAGCCGTGCCGGAGTCTCCAATTTCAACCGATGGAAGTCCCCGGAATGCGGATTTTTACACCGGCTTTAAGGATCATCAGGACCACAGAGATGTATCTAAAAAGAGAAAGGCATTGCCTACATGGAAAGGCCAAGTTAGAATTTGCTCTGATAATGGAATGGAAGGTTCCAGTGATGAT…
PgWRKY35	ATGGACTCTGGCATAGTAGACTTATCTCTCAGCATCAACCTTAATGTTAGTCCTCCCCCAAACATCGATGATGATGATCATCATCAAACTCCAAATAAGTCTCAAGGTGCTTTTGTTGATGAAAAGAAGCCATCACTGATGAAACATGAGAATGATCCAATTGTGGATGAGCTAAACCGGATGAATACGGAGAATGAGAGGCTAACAAAAATGCTAGCACTTGTATGTGAGAATTACAACACTCTACAAAGCCGATTCGCAGAGTTGGTGCAGAAGGACACTAGTTCTACTAGTCCTCCGACCAAGAGAAACTCGGCAGATCAGGAACATGAAAATTATGGGAATGTTTATTATAGGGATCTGCAGGGAGCTGATTCATATAAGAGACTCAAAGAAGTC…
PgWRKY36	ATGGAAAGATCAGAACAAGTGTTACCCAATTATGAGCATCATCAAGTCTCCTTCCCCACTCCAAATTCAATCCACGAAATGGGGTTTGTGCTCTTTGAAGATCATCATCATCATCATAACAATAATCAGGTCATGAGCTTCTTGGCCCCCTCCCAATCTTCACAATTATCACACCCTCTTGATATTATTAGAACTACCACCGCCACCGGAACCACCAAGGATGCTGCCGCCTCCAATACAGACAATAGCAGTTCCATTGGGTTTAGGCAAAATGAGCTTCTTGAAAGACCATCTTGGAATAATGAATCGGTAGAGAACTTGGATGCCAAGGCTGCTAATGGCGAAAAATGCGCTGGTAACGCCGATGAGGATAACAATTTATGGTGGAGGAGCTCATGT…
PgWRKY37	ATGGATGACAAGGAAAAGGTCGATCCAGCCACCGATTTCCAGACCGAGTTGAGCTGGTCGCTCGGTGGTAGTGACTCGGATGGCGTCTACTTCTTCGGAAGCAATTATAGAGATAGCAGCATACTGAGCGAGTTCGGCTGGAATATTCAGCTAGATAATTCGGTAGCGACTGGTGTAGGCTTGGATCGGATGGGCTACAATTTGGCGGAAAGTAGTTCTCCTGCAACTAGTGCTGTTTGGTGTGGTGGAGGTGAACCGGTGGTTGAGGCTAAACCGGCTGAGAACACTCAGTCAGTGTCGTCAAGCTCATGGGAAGATGTGCCGGAGAAGTCAACAGCTTCCGCCGGCTCAGCTGAAAAAGCGACGCCCGAGACAGCGAGAAAGGTTAACAAGAAGGGA…
PgWRKY38	ATGGATTATACCACTTTTGTTGACACTTCATTGGATCTTAATACCAACCCTCTCCAACTTTTCACTGAAACTCCGAAACAAGAGATGCAAAGCAATTTCATTGATTTTGGAATGAAGACTGTTTCGGTTAAACAAGAGATCTGTAGTGGAGCATTGACAGAGGAGTTGAAGAGGGTGAGTGCAGAAAACAAGAAGCTAACAGAAATGTTAACTGTCGTGTGTGAGAATTACGACGCTTTGCGAAGTAATTTGATGGAGTATATGGACAAGAATCCCCAACCTACTACTACGGATACCGCTAGTACCAGGAAGAGAAAGATTAGTACTACAACTTCATGCATGATCAACAACAAAGTTAATAGTGATCATGCGGCGGCGACGGCGGCGGCGGCAGCTGCA…
PgWRKY39	ATGAGTGAAGCAGAAGGGGTTTCGAAAGTGACGGCAGCTCCACGGCCAACAATCACTCTCACTCTCCCACCTCGCCCCACCATGGAAACCCTCTTCACCGGCGGACCCGGTTTGAGCCCGGTCCTTCTGGATTACTCAATTCACCCGGCTTCTTTTCAACTCTTCAGGAACACAGAAGTTGGGGCATTGGAGTTGGCTTTGTCTCATAAAGTGGTCACAGAACCAAGGATAGTTGTACAAACAAGAAGTGAAGTTGATCTTTTGGATGATGGGTTCAAGTGGAGAAAATATGGACAGAAAATTGTCAAGGAGAATGCTCACCCAAGGAGTTATTACAAATGCACGTACACAGGATGCAATGTCAGGAAACATGTTGAGAGTGCTTCAAAAGACCCTAAA…
PgWRKY40	ATGGATGAAGAGTGGGGTTTACTCGCGGTGGTTAGAGGCTGTTCCGCCGCCGCCACATCAACCAAACCCACCACCACCACCACCTTCTCCTCCTCCACTGCCACAACCACCATGCCGAGCTGCTCTTTAGATGTTTATTCACTCCCCTGTTTTCAAACAGAGCAAAAAGATGATTCTTTTATGTACTTTTCAGATCTACATAAACCAAGAAGTGAGAATATTAACGAGGGGTTGCATGATTTGTTTGAACCTGTTTTTTGTCCCAAATTACTGCCCATTTATCCACAAACCATACCCATCTCCTCACCCGGCCTCTCTGTTCTTGATAATTTACAAGATTTATCACAACCACCACAGAAACTACAACAAGAAAAGCAAAAACAAGTTCTTGTTGGATCC…
PgWRKY41	ATGGCCGTACAACTCATGATTGGATGTTACAGTAACAATAACAACAACTTCGTTGCACAAATGGAAGAAAACGCTGTGAAAGAAGCTGCCTCTGGTCTCGAAAGTGTTGGAAAACTCATTCAATTACTATCCCAATCTCAAGAACAACTACAACAACAAAAGGGTCAAACCCAAATTCAAATTCAAGATGATGTTCATAACCATCAGCAGCAGCAAAGAGGGATAGAAATGGACTGCAGGGCTGTTGCCAATGTTGCCGTAACCAAATTCAAAAAGGTCATTTCTCTCCTGGATAGGACTCGAACCGGCCACGCCCGTTTCAGAAGAGCCCCCGTGATTCCTTCTCTGCCGAAACAGAGAGATTCCTTATCTGAGAATAAGGTTTACTGCCCGACCCCA…
PgWRKY42	ATGGATGAAAATAAGAATAGCTCCGAAGTTCTTGAAGAAGTGAATAATTTAAAACCAGAAGAATATGAAGAAGATGGAATTGAAGAAGGAGAAGAAGAAGATGATGATGATGATGAGGAGGAGGAGGAGGAATTTGATGATGAAAATCAGCAGAGACAACTCCATGAGTTAGAGAGTTCGAGGACCCCTATTACAACAACCGACTCAAATGTTGCTCAATTGGAAACCCTAGTCTTGCCCGAGAATGATCTACAATTCGATTTAATTACTTCCTCTCACCTTCTATCTGAGGTGCCGGTGGAATATACTCTGCAACCGCACGACTCTGCAGAATTCAAGCATCAAACTAGAGTATGCCAACAGCAAGCCTTGGTAAGTGTTGCAACTCGAACTGATCAT…
PgWRKY43	ATGGAGATTTCTAAATCTGCATCATCAGCTGATCATCATAATGATCTGATAAATGAGCTGAAGCAAGGGAAGGAGCTAGCCAAACAGCTTCTGATCCATCTCAATGTCCCGTCTTCAAGTCGCGAAGCCCGTGAATTCTTGGTCCACAAGATCTTACTTTCCTACGACAAGGCTCTCTCTTTGCTTAATTCCACTACTACTAGTACGGATCATCAGCAACATACTACCGGAACAGCAACCGGAATTATATTGTCTGAATCGCCACGTTCCTTTAGTGGAAGCCCACGTAGCGAAGATTCTGACCACGATTTCAAAGATCCAGACAACAAAAATATTGCCTCCAGAAAGAGAAAGACTATGCCACGGTGGACGAAGCAAGTGCAAATTTGCCCTGGGGCA…
PgWRKY44	ATGGAAAATTATCAAGGTGATCTAGCCGACATAATCCGAGCCGGCGGTGGCCCGATAAGCGGAACCCTAGCCGGAACTACCTCCTCCTCCACCACCACCGACAGCTGGCAGTTCCAGTCCGATCCCATGAATTATCAAGAAGATTTTGGCCTTCCCTTTCCAAGCCTAAGAGATGATCCACTTCTTCTTAATGAGCTAGATATGAGCTTCTTTACTAGCTCAAATAGTCTTGAAAATGATACCGGGGGATATTTTGGTAATTATGTTGGTCACAAGATTGATAATAATATTGATCATCATCAAGAGGAGATTATTAAGAGACCTTGCAATAATAATATTTTTTCAAGGATGCTACAAATCTCTCCAAGTAATGCAAAATTACCGATACCGCCCTTGGAT…
PgWRKY45	ATGACATCTTCATTTGGTGAACTTCTTGGTCGACCCAATATTAATGGAGATTTTGGTAGCAACTGGGGATTCGAAATCTCCAAGCTCACCAAGTCCTCATTTCAAACTCCCTTTTCACCTCCCCCTGTTTCTCCTTCATCTTATCTTGCTTTCTTGGATTCACCCATCCAAGTTTCCTCTTCTAATATTCTGCCATCTGCAACTAATGGGAACTTAACCTCTTTCAAGGAGGAGAATAGAAACTATTCTGATTTCTCTTTCCCAACTCAAACAAGGCCTGCTACGTCGTCGTCGTCATCATCATCATCACCACCATTCATTTCTGCAAACAGGAATCCATTGGGAGAATCATTGAAAAGACAACAAGGTGAATGGAATTTCAGCAAACCAGCCAAGGAA…
PgWRKY46	ATGCTGCAGCAGCAGAAATGGCTGAGATACAGTCCGGTCCATTCGACGGATCTACTGCTTCATCCTCAACTTTTGGAGCAGCAGCAAGATCAGGCTGGATTATTGGAAGGTATCGTCTTGCCTAACTTGGGTGGAGGAGAGATGGAACGGTGGAGGGGCAGCGGCGGTGATGAGGTGGTGCAGCCTATGGCTATGGATGTGGCGGATGCTGGCAGAGGTTCGTCGTCTCAAAGATCAACGCGAAGAAGGAAGGATGATGGAGATAACCGGAAGGTAAGGGTAGCAGCGCCTCGGATGGGAAACACTGAGATTCCTCCGGAGGATGGCTATACTTGGAGGAAATACGGTCAGAAGGAGATTTTGGGTTCTAGATTCCCACGGTCATATTATAGATGCACA…
PgWRKY47	ATGAAGAAAGTGGAGGAGAACTTGTCCAAGAGACTAAAAGAGAAACAAATGGAAATGGAGCAAATGGCGGAAAAGATAATGCATTTGGAAGACAAACAAGCACGATATAATGCGGAGACACGGTTTTTAAAAGAGAAATTGAAAGAAAAACAAATGCAAGCGGAGCAAATGTTTAGGAGGGTGGTGGAGCTTGAAGATAAGCAGGCCTATTATAGAACGGAGATGCGCGTTTGGAAAGAAAAGGTGGATAGGGCGGAGGAGATGCTATGGAATTTCACGGCGGCTCCACGCATGGTGGGACAAGAGGAGGAGGAGGAGGAGGAGGAGGAGGATGTGGCGTCCTCGTTCGTCGGACCACCGGAAGAGGATAAACCGGTCCAGTTGGCTTGTAAAGTGTGC…
PgWRKY48	ATGATTAATGATATATGCAACAAGATGGAGTACTACAATAGATTTGTGCACGATCAAGATGATTCCCCGGAAACTGCCTCTGGCTCTCCACTTTCCGGCGAGGATACCATTATGGCCGATACCCCGTCACCCAAGAAAAGTAGGAGGATTGCAGGGAAGAGAGTGGTGACAGTGGCAATAGCCGATGGGGATGTATATCCACCTGCTGATTCGTGGGCTTGGAGAAAATATGGACAAAAACCGATCAAAGGTTCACCTAATCCCAGGGGATACTACCGGTGTAGCAGTTCAAAAGGCTGTCCGGCAAGAAAACAAGTAGAGAGGAGTCGAAAAGACCCCACCGTGGTTGTAATCACCTATGCTTGTGAACACAACCACCTCATTCCCACCACCACCAAA…
PgWRKY49	ATGTCCAAACAAGACAGAGATCTCTACTACCATGATCCATTTCATGACCATCATCACTTCCTTACCACAAACTCTTCCTCCATTGCACCTCATCTCCCTTCTCCATACATGACCTTCACCGAGTGTTTAAATGGATCCACTGATTATAACACACTTGCAACAGCTTTTGGCTTGTCACCTCCTTCCTCAGAACCATTTTTATCCATTCCTAAAGATGATCAAAAGCCAAAAATGGATGCAGGAGATACTCCGGTTACGCCAAATTCTTCGGTCTTTTCTTCATCAACTGAGGCCGGTGATGATGAAGAGGCTAACAATAGCAAGAAAGACAAGCAATCGAAAGGGACCGGAGAAGATGGAGTAGAGAGTACTTCAAAGAAAGTGAGCAAGTTGAAGAAG…
PgWRKY50	ATGTCGGAAAAGGTGCCATATAATCTTAAGCCGGTACAGAGCCCTGATGGTGTGATAGATTCATCACAATCGAACCAAGAAAGAAGCTCTGTTTCTACACTTCGTGAGACATCGAACCAAGAAGGAAGCTCTGTTTCTATACTACGTGAGACAGAGCTGGATAATTTGCATCAGAGACAGAGCCCTGATAGTGGCACCCATACAGCACAATCCTGTCAAGAAGGAAGCTCTCTCTCCACAGTACCTAAGAAAGAGTTGGAAAACATTGAGCAGACACAGAGCCCTAATACTAGTATCCTAGCATCAGAAACCAATCAGGATGGAAGAAGTCTTCCTTTTATACCTGAAAATGTGCTAGATCTGCATCCTGGTATTAGGATCCCCACAACACAATCTTAT…
PgWRKY51	ATGGCCAAAGGGAGTGGACTCTCCATTGATCCTCCAGATCCCCTCAGATTATTCCTTCCCAACAAGCCTTCACCTGTCACCATCATCAATTCTTCCTTCCCACCGCAACACCGCCGTCACCACAACCACCACAAGTTGAAGCTTGAACCATCATCATCACCGCCCATGGATCATCATCATCATCAAATTACCTCCTCCTCGGTCAACAACAGGTTATCGCCACCCAATACTATCCAATTCCCAGTCAACCTTAACTTCACCACACATGATCATGATCAAGACCAAGACCAAGACCAAGACCACTCCTCGCCGTCCGATGACAAGCGGCCAATCATCGATGAGATGGACTTTTTTGCCCATAAAAAAGATGATCATCATAAATCCAAGGGACTAACGGAT…
PgWRKY52	ATGACTTCTTCAGGGAGCTTGGACACTTCAGCAAACTCATACCCAACATCCACCTTCTCTTTCTCATCATCAACTATCAATAACAACAACAATAATTCGTCCTTTTTCATGCCCACATCTTTCTCCGATCTCCTCAACTCCTCCTCCGCGGCCTCCGATGTTAACCCCACCACGACAACCGCAGCCGTTAGCCGTGGACTCGGCGATCGCATAGCCCAGAGAACCGGCTCCGGTGTCCCAAAATTCAAGTCAATTCCACCTCCTTCACTACCCATCTCTCCACCTTCTGTTTCCCCTTCTTCTTACTTCTCCATTCCTCCTGGTTTAAGCCCTGCTGAGCTCTTGGACTCTCCTGTCCTCCTCTCTTCTAACAACATTCTGCCCTCTCCTACCACTGGG…
PgWRKY53	ATGGAGTACTATAATAGATTTGTGCACGATCGAGATGATTCCCCGGAAACTGCCACTGGATCTCCACTTTCCGGCGATGATACCATTATGGCCGATACCCCGTCACCCAAGAAAAGTAGGAGGATTGCAGGGAAGAGAGTGGTGACAGTGGCAATAGCCGATGGGGGTGTATATCCACCTGCTGATTCGTGGGCTTGGAGAAAATATGGACAAAAACCGATCAAAGGCTCACCTAATCCCAGGGGATACTACCGGTGTAGCAGTTCAAAAGGCTGTCCGGCAAGAAAACAAGTAGAGAGGAGCCGAAAAGACCCCACCGTGGTTGTAATCACCTATGCTTGTGAACACAACCACCTCATTCCCACCACCACCACCAAACACTCTCAAACCACCACCACC…
PgWRKY54	ATGGATGATAAGGACAAGATTGATCCAGGGACCGATTTGTCGACCGAGTCGAGCTGGACCCTCGGTGGTGACTCGGATGGCGTCTATTTCTTCGGAAGTGATAGAGAGAGCACCATACTCAGCGAGTTCGGTTGGAACCTTCTGCCGGATAATTCGGAAGCCAGTGGCGCCGATTTCGTAGATTTTGATCGGATCGACTCTAATTTCGCGGGAAATAGTTGTGTTACTTTGCTTGAGAGTAGTAGGGCTCCAGCAGCTAGTGCGGTTCGGTCCGATGGAGGCGAAACGGCGGTTCAGGCTAGCCCGGCAGAGAATAATCAGTCGGTGTCGTCGAGTACATCGGAGGATCTGCCGGAGAAGTCGACAGCTTCCGCCGATAAAGCGAGCAAGGTTAAAAAG…
PgWRKY55	ATGTCTGATCAACAACCTGCAAGAGATCTCTACTACCATGATCCATTCCACGATCCTTCTTCATTCATGACCTTCACCGAATGTTTACATGGATATACTGATTATGACACTCTTGCCACTGCTTTTGGCTTGTCACCTTCTTCTTCAGAACCCTTTTCTACTCCAAAAGATGATCAGAAGCCGAAAATGGAGACCGGAGAAACCCCGGTTACACCAAACTCTTCGGTCTTTTCGTCGTCCACCGAGGCCGGTGATGATGAAGAAGGCAACAATATTAGCAAGAAAGACAAGCAACCGAAAGTGACCGGAGAAGATGGAGGAGAGAGTTCAAAGAAAGTGAGCAAGGCGAAGAAGAAGGGAGAGAAAAAGGAAAAGGAGCCAAGATTTGCTTTCATGACA…
PgWRKY56	ATGAGAAAGATGGAAGCTACCTTAGGAAAAATATCAGGTCATGAAGGTGAAGTCAAGGAAGAGAAAAGGATTACTGATTCTAATTTTGATGAAGAAGAAGATTGCAAGGTCGATGAGATGCTCATTAAGGTTGATAATGGAAGAAAGGATCAGACGGACTGCAATATGAGGCTTCCATCACCTAATAAAAAGGAGTTTATCAGTTGTGCAAAGCAGGATAATGAACTTGAATTGGCAAAAACCGAAATGGACAAGGTGAGACAAGAGAACCAGAGACTTAAAAAGTACTTAGATCAAATGATGAAGGACTATAAAAACCTTCAAAATCAATTCCACAAAATTGTTCATCAAGAGGCGCCTATGAAATCTACAGATACAATAACGAATGATCAACAAATG…
PgWRKY57	ATGGACGGCAGAATCAATCGGTTTATGAATGAGCAAGAAGAGTATGATAATTCACCGGAAAACAGCGGAGATTCACCGCCTTCTTCCATGTTTAGTGACACCAAGATGGCTTCCACTTCCTCTCCGAGAAGAAGTAGGAGAGGTATGCAGAAAAGAGTGGTGTCCGTGCCAATCAAAGACGTCGAAAGGTCCAAGCTTAAAGGGGAGATGGCGAGTACTCCACCGTCAGATTCTTGGGCTTGGAGAAAGTATGGTCAAAAGCCTATTAAAGGATCTCCTTACCCCAGGGGTTATTATAGATGTAGTAGCTCAAAAGGTTGCCCGGCAAGAAAACAAGTCGAGAGGAGCCGGGCGGATCCCACCACACTATTGGTGACCTACTCTTGTGACCACAATCAT…
PgWRKY58	ATGGCCGTTGAGCTGATGAGTACTGGTTTCAGAAACGAAAATTTTGGTGCCAAAATGGAAGAAAATGCAGTGCAGGAAGCGGCCACCGCCGGACTTCAAAGCGTTGAAAATCTCATCAAAATTCTTTCTCACTCCCAACAATATAATCATCAAAACCCAAATATTTCTTCTTCTGCTACTGCCGCCATGGATTCCGGTAATACAGATTACAGAGCTGTTACAGATGTCGCCGTTAACAAGTTTAAGAAGTTCATTTCCTTGCTCGATCGGAACAGAACCGGTCACGCCCGGTTCAGAAGAGGCCCAGTCCTGAACAACCAGCGTCGTCCGGATCAAACCCAGACCCACGAATCAGAGCCGATGATTCAGTCGGTGACCCATCAGCACCACCATCAAACG…
PgWRKY59	ATGGAAAAGAAACAGAAGGTGAAGGCAGAAGAAGATCCGACCCAGTGCTCATCGGATCCGAACTTATTATTAGCAGATTTGTTGGACTTTGTTGGTAATCAAAAGAGCTCATTAGGGTTCATGGAGTTGTTGGGCATTCAAGATTACAATAACACTAGTTCTATCTTTGATATATTACGAGAAGAACACTCGGCTCCTCCTCCCCCTGCTGGTCAAGCTTCAACAAATCCTGCAGACTCATCAGAAGTCTTAAATACCCCTGCTACTCCAAACTCTTCCTCAGTTTCTTCGGTTTCAAGTGGGGCACCAGAACAGAGTAAAATAGTAATTGAACAACAAGGACACCAGCAGCATAAAACCAAGCAACAGTTGAAAGCCAAGAAAACGAGCCAGAAGAAA…
PgWRKY60	ATGATATCCAATCCGAGTCAAGTTAGAGTAAGCCAACAACAAGCCTTGGTAAGTGTTATGACTCAGACCGATGAAGCACATTTACTGAATCATCTTCAGTTACCTGGGTGGCAGACTTCCTCACTGGAATTATCACCAACTTCTGTTACACAATCCATTTTATCTGTACCAAGTCCAACTTTACAAGAACAAAGAGTTTCACCTCTAGGGAACAGTATGTGTGTGGCAGAAGTGAAGCAGAAAAATTCTTCTGATTCAAAAACTGTATCTGCTGCACCTATTGTCAAAGCATCTTCTGTTGACGGTTACAATTGGCGAAAGTATGGTCAGAAGCAGGTGAAGAGTCCACAAGGTTTTCGAAGCTATTACAAGTGCACATATTCTGAATGTTATGCCAAA…
PgWRKY61	ATGGCCGTTGAGCTGATGAGTACTCGTTACAGAAACGAAAATTTTGGTGCCAAAATGGAAGAAAATGCAGTGCAGGAAGCGGCCACCGCCGGACTTCAAAGCGTTGAAAATCTCATCAAAATTCTTTCTCACTCCTCCCAACAATATAATCATCAAAACCCAAATATTTCTTCTATTGCCGCTATGGATTCCGCTAATACAGATTATAGAGCTGTTACAGATGTCGCCGTTAACAAATTTAAGAAGTTCATTTCCTTGCTCGATCGGAACAGAACCGGTCACGCCCGGTTCAGAAGAGGCCCAATCCTGAACAACCAGCATCGTCCGGATCAAACCCAGACCCACGAATCAGAGCCGATGATTCAGTCGGTTACCCATCAGCACCACCATCAAACGGCG…
PgWRKY62	ATGACAAAGAGTGAAATTGATAACTTGGATGATGGATATAGATGGAGGAAGTACGGCCAAAAAGCTGTCAAAAATAGCCCTTTTCCCAGGAGTTACTATCGTTGCACTAGTGCAGCATGCGGTGTGAAGAAGAGAGTGGAAAGATCTTCCAATGATCAATCCATTGTTATTACCACTTATGAAGGTACTCACACGCATCCGTGCCCCGTCACTCCCCGTGGTAGCATCGGGGTGATCTTGCCGGAAACTTCCTCTTTTGGTGGTGCTGGTGGCGGTGGAGGTGGTGATACTTTCCCTTTTATCTTTCCACAACCTCAGTATCAGCTAGTGCTACAACAACAACAACAACAACAACGACAAGAAGCATATTTTTATAACCATCCAACAACATCTCCTTTG…
PgWRKY63	ATGGACCACCATGTAAACCCTACTCCTCCTAGTAACTGCGCCGGCAAAGCATATAATTTTAATGAAATTATCAACAGGCCGGATTTTGAAAAACCATGTACCAACTTTAATGAAAATTTCGAGGTGTCGGATTTTGAAATCTCCGATTTCCTCATGTTTGAACAGAGCTCTGAGGTTGATTTTATGTCACAAAGTGGGGTGGTTTCGCCGGAATATTTAACCGGTGCATCACCTGAATTTTCTTCTTCAAGTTCAAGAATTAGGAACATAAAATCTGAAAATGGGGTGAAGAAAAGGGTGGAAGTGGAATCAAGGATTGCGTTCATAACAAAATCGGCTGTGGAGATTATGGATGATGGCTTTAAATGGAGAAAGTATGGGAAGAAGATGGTCAAGAAC…
PgWRKY64	ATGGAAGACTCCCAATCTTACTCCAACTCCCACTCTCACTCCAATCGCGCGTCGAGAGATCCCAATTCCGACGCCGGCGCCGGAGCTGGAGCCGGAGGAGCTAGTCCTTACTCCGGTGCCGGATCCAACGGTGCAAGGTACAAGCTCATGTCACCGGCGAAGCTACCGATCTCCAGGTCCACATCTATTACCATACCTCCAGGTCTCAGTCCGACGTCGTTTCTCGAGTCTCCGGTTCTCCTCTCCAATATCAAGGCGGAACCTTCGCCCACAACTGGTTCCTTTTTCCAGTCTCACCTAATGCAGGGCTTTGGTGGTTCAGCTGCTTTTTCTTTAAGTGGAAATTGTTCCAATAGCAGTCCGTTTGATGAACAAAAATCCAACTGCTTTGAGTTTAGG…
PgWRKY65	ATGGTTTCTGGGTACCCTGTGAATCCGGTTTATGCAGCTAATGAAGTTGGCAGCTCCATCGGAACAAGCAGCCACCTTGAAGGACCTGCTGACAGAGGCAGTGGGAGCGAAAGGGAGAAGAAGGATAATAATAAATTAGAAAGAATTGCTTTTAAAACAATGTCGGAGATTGAAATCCTAGATGATGGTTTCAAGTGGAAGAAGTATGGGAAGAAGATGGTGAAAAACAGCCCAAATCCAAGGAACTATTATAGGTGTTCAGTTGAAGGATGCCCGGTGAAGAAGAGGGTTGAAAGAGATGGAGAGGATCCAAGGTATGTGATAACTACCTACGAGAGTGTTCATAACCACCGCGGGCCTTCAACATTCTGA
PgWRKY66	ATGGCCGTAGAACTCATGATTGGAGGTTACAGTAACAATAACAATAACTTCGTTGGCCAAATGGAAGAAAACGCTGTGAAAGAAGCTGCCTCTGGTCTCGAAAGTGTTGGAAAACTCATTCAATTACTATCCCAATCCCAATCCCAATCCCAATCACAATCTCAATCTCAAGAACAACTACAACAACAAAAAGGTCAAACCCAAATTCAAATTCAAGATGATGTTCATAACCATCAGCAGCAGCAAAAAGGGATAGAAATGGACTGCAGGGCTGTTGCCAATGTTGCCGTAACCAAATTCAAAAAGGTCATTTCTCTCTTGGATAGGACTCCAACCGGTCACGCCCGTTTCAGAAGAGCCCCCGTGATTCCTTCTCTGCCGAAACAGAGAGATTCCTTA…
PgWRKY67	ATGGAGGTTGAAGAAGCTAACAAAGCAGCAGTTGAGAGTTGCCACAGAGTTCTAAGTCTGATATCCCAGCCCCAAGATCAGATTCAGTATAGGAATTTAGTGGTTGAAACTGGGGAAGCTGTACTTAAGTTTGAGAAAGTTGTTTCTCTTCTTAATGCTGGTTTGGGGCATGCAAGAGTGAGAAAGATCGAGAAAATTCAAACCCCTTTTCCCCAAAACATACTCTTAGACAACCCAATTGGTAGACCTGATTATCAACCGAAAGCGATTCAGCTTCTTCCAGCTAATTCCCTTGACACCCCAATTCATGATAAGGGTTCAAATGTTCGAAGTACTCTTACTTTAGGAAATTCATCATTGGAACTGAGTTCAAATGGGAAAAACTCTCTTCAAATACCC…
PgWRKY68	ATGTGCGACTCCTTCCTGCTCCAAAGAATGGACAACTACCAAGGCGATTTAAATGACATAATAAGCGGAACCATAGGCAGCACCACCACCTCCTCCTCCGGTGACCTACAACCCACCGTCGAAAACAGCTGGCAGTTCAATGATCAGTCGTCCGATCCCATGATTTATCATTCAGATGATTTATTCGGCCATCCGTTTTCTAGCCTAAGAGATCCCCTACTTCTTGAAGAGCTAGATTCAAGCTTCTTTACTAGCTCAAATAGTGTTGATCAAGATTCTTCAGGGTTTTGCGGAGGTAGTAGTAATATTTTTGTTGGTGATAATAATAAAAATATTGAGGATCAGCAAGAGGATCAAATAAAGAGAGCTGCAGCTTGCAATAATAGTAATAATCATAAT…
PgWRKY69	ATGTGCGACTCCTTCCTGCTCCAAAGAATGGACAACTACCAAGGCGATTTAAATGACATAATAAGCGGAACCATAGGCAGCACCACCACCTCCTCCTCCGGTGACCTACAACCCACCGTCGAAAACAGCTGGCAGTTCAATGATCAGTCGTCCGATCCCATGATTTATCATTCAGATGATTTATTCGGCCATCCGTTTTCTAGCCTAAGAGATCCCCTACTTCTTGAAGAGCTAGATTCAAGCTTCTTTACTAGCTCAAATAGTGTTGATCAAGATTCTTCAGGGTTTTGCGGAGGTAGTAGTAATATTTTTGTTGGTGATAATAATAAAAATATTGAGGATCAGCAAGAGGATCAAATAAAGAGAGCTGCAGCTTGCAATAATAGTAATAATCATAAT…
PgWRKY70	ATGCAGAATTCTTATGGCTGCAACAACATTAATATTACTAGTAATTTATACGAATACGACAACTCAAAGAAAGAGATCCATGCCTATGCCTCAGAAGCTAAATTAGATTTTGATAATTCCACCGTGCTGACTGAAAATGAGGTAAAACCTTGTAGGAAGCTGAAGGGTATAACTGATAAAAAGAAGAATAAGAATGCGAGATTTGCTTTCCAAACAAGGAGCCAGGTTGATATTCTTCACGATGGATATCGATGGAGAAAATATGGTCAAAAAGGTGTTAAGAATAACAAATTTCCAAGAAGCTACTACAAGTGTAGTTATGAAGGGTGCAATGTTAAAAAGCAAGTCCAACGCTTATCAAAGGATGAAGGCGTAGTGATGACTACTTACGAAGGGAAG…
PgWRKY71	ATGGTTACTTCAAGGGAAGGTGTGTCCGATGAAATTTCTTCTCATAAATTGCAGCAGAGAGAGAACTTCGATACTGGGCTCCATGATTCAGTGTCCAACCAAAAACAAAGCCTGCTTTCTGTATTACCTGAGAAAGAGTCGGGTAAACTGCAGCAGAGACAAAACCCTTCTACTGAGCCAGTGGTATTACAAATCAGTCAAGAAAGCAGCACACTTCCAGTGATCCCGGAGGTAGTGCCAAATAATCTTAAACCGCAGAGCCCTGATGTTGTCATAGATGCATCACAATCAACTCAAGAAGGAAGCTCTATGTCTGTAGTTCGCGAGACAGAGCCAGATAATTTGCGTCAGAGGCAGAGCCTTGATAGTGGTAACCTTACATCTGAATCTTGTCAAGAA…
PgWRKY72	ATGAAGACTCTGATCAATATGGAGCTAACTCAAGGGAAAGAAGTAGCTAATCAGCTCAGAAACCAACTACTTGATCAAAAATCAGGGGAAGAAATTTGTGAGGGTCTTGTGGAAAAGATCTTATCTTCCTATGAAAAAGCACTCTCAATGCTAAAGTCTAGCACTGCTAATTTATTACTGCGGGTGACCACCACATTGGACTCTCCTCCTCGTTCCTTTACTAGTGATGATCATAGTCCGAGGAGTGAGATTTCCGATCAACCCCACAAAAATGTCTTCAAAAAGAGAAAGGAATTGCCGCGATGGAGTGAACAAGTTCAAGTATCCTCGGAGAGAGGGCTTGAAGGACCTACTGGGGATGGTTATAGTTGGAGGAAATACGGGCAGAAAGATATCTTA…
PgWRKY73	ATGACGGACGGTTGGGATCTGTATGAAGTGGTCAGAAGCTGCACCACCACGGCTGCCACTGCCACCCCTTCTGTCGGTGACAATCAGTACCATATGGTCATGGAAGATGATGAGGATCCTAATCCTGATTTTGGCTCTCTTCTCAACACCCCTTTATTCTCTTATCCACCTGATGATCAAATTACTATTGCAAACCACTCACGGGTTCAGGGGTTGGAAGAAATTTATAACCAATTCTCTATTGGAACGCAGCCCCAACAAATCCACCAACCACAACATCAGGCTCTCCTTGCTCCACAAGCTGGATCAACCATAATCACAAATTCTCAGACTATCACTACCACTCGATCTCGAAGAAGGAAAAACCAGCAGATGAAGATGGTGCATCAAATGACACAA…
PgWRKY74	ATGACATCTTCATTTGGTGAACTTCTTGGTCGACCCAATATTAATGAAGATTTTGGTAGCAACTGGGGATTCGAAATCTCCAAGCCCACCAAGTCCTCATTTCAAACCCCCTTTTCACCTCCCCCTGTTTCTCCTTCATCTTATCTTGCTTTCTTGGATTCACCCATCCAAGTTTCCTCTTCTAATATTATGGCATCTGCAACTAATGGGAACTTAACCTCTTTCAAGGAGGAGAGTACAAACTATTCTGATTTCTCTTTCCCAACTCAAACAAGGCCTGCTACGTCTTCGTCGTCATCATCATCATCACCACCATTCATTTCTGCAGACAGGAATCCATTGGCAGAATCATTGAAAAGACAACAAGGTGAATGGAATTTCAACAAACCAGCCAAGGAA…
PgWRKY75	ATGGACACTATTACTCAGGAAAGATTATCTCTAGTAATTGACTCTAAGATCAAGGAAGAGGCTACTCTAATATCAGAGACCTCCAAGGTGTCTTCAGTAACCACTACCGAAAGTTCGTCTGTTGAAACGGATTCAAGAGACTCCTTGTCAACTCATAAGAATCAGAATGATGATCAGCTGAAATCAGCTAAAGCAGAAATTGGTGAAGTTATAGAAGAAAACGGAAGGCTGAAACTTGTATTAACGCAGATCATGAAAGATTATCAATCTCTGCAACAAGAAAACTTTAAGAAATATGAAGATGCTGCAGCTTCTTTACTACATAAACAAGATCATGATGATCAACTCGTCGCTCTTAGCCTTGGCAGATCTTCATTAGTTGAGCCTAAGAGCAAAGAG…
PgWRKY76	ATGGAGAAGAAAGATCAAGAGGTAAATAATTCTTCATCAATGGCAAATTCGGCATTTTCCGATCAGATTCCGATAAGCTTTCCGCTATCAAACATCTTCGACATGCCATGTGACGGAGAAAAAGACGAGTTCATGGACATGCTGCAGGGCACTCGAGATTATTTTGCTCCAGCCACCTCTTTATTCGATTTGCTTCAGCCCCTACCGTTGCCGCCGCATCAGCCTCTTCTATCTCCGGCTTCCACCGTCCCGGAGTCATCGGAGGTGGTTAACACTCCGGCGACCCCTAATTCTTCTTCGATCTCTTCATCGTCCACCGAAGCAGCAAATGATGATCAGCAGCAGAGCAAAACGCCTGATGAACAAGCTGAGCAAGACCCTCAAGAAAAGACCAAAAAA…
PgWRKY77	ATGGATTATACCACTTTTGTTGACACTTCATTGGATCTTAATACCAATCCTCTCCAACTTTTCACTGAAACTCCGAAACAAGAGATGCAAAGCAATTTCATTGATTTTGGAATGAAGACTGTTTCGGTTAAACAAGAGATCAGTAGTGGAGCATTGACAGAGGAGTTGAAGAGGGTGAGTGCAGAAAATAAGAAGCTAACAGAAATGTTAACTGTCGTGTGTGAGAATTACAACGCTTTGCGAAGTAATTTGATGGAGTATATAGACAAGAATCCCCAACCTACTACTACGGATACCGCTAGTACCAGGAAGAGAAAGATTAGTACTACAACTTCATGCATGATCAACAACAAAGTTAATAGTGATCAGGCGGCGGCGGCGGCAGCAGCTGCAGGGTTT…
PgWRKY78	ATGAAAACACAAGAAACCCCACCACCACTAGAGCCACCGCCTCCGGCCACCAACCAACCGTACCTTTTTACACCGCAGAGTACTCCTCAACCTCAAGTCGTCCTTTCGGACATTGACTGGGCTAATCTCCTCCTATCCGCTCCTCCTCCAACACCACTACTTCCAATGTCATCGGAAAATATAAATAATATAAGTGAAGCTGGTCAAGATGAAGATGATATTAACAAGCTGGATATTAAGAGAAGATCATTTAGGAAGATCAGTAGAAAGGTGATACGGCCTCGGGTTGAGTTTCAGACGAAGAGCTCTGAGGATATACTGGATGATGGATATCGTTGGAGAAAATATGGACAGAAATCTGTGAAAAATAGCATTTATCCCAGGAGCTATTATCGGTGC…
PgWRKY79	ATGGCTTCTTCAGGTGGTGGGAGTTTGAACACTAGCTCTGTTGGTTCTCATCCAAGCTTTTCTTTATCATCCCAATTTATGACTTCTTCATTCAGTGATCTTCTTTCTCAGCCCAATAATGAATATTTTGGTAGTAACTGGGGGTTTGAAACCCCAAAGCCCAAATCTTTTCAAAATCCTTCATTACCCTTTTCTCCTCCTGTTTCTCCTTCATCTTATCTTGGTTTCTTGGAGTCACCCATTCAAGTTTCCACTTCTAATATTCTGCCATCTTCAACTAATGAGAACTTCAATGTTCAGAACTTTAACGAGGAGAACAGAAACTATTCTGATTTCTCTTTCCCAACTCAAGCAAGGCCTATATCATCATCATCTTCCATTTCTGCAACCAGGAACTCA…
PgWRKY80	ATGGCGGTTGACCTTGTTAGCGAAAATCATGTTGGGATTCATGAATCAGCAGCAGCAGAAATGAAGACTATTGAACAACAGCTTTTTCGCATATTACAATCTCACCATCAACAAATTCAACTCGATTTCTCCAAAAAAGCCGTGAATCGAACCGGCCACGCCCGGTTCCGCCGTCGACCATCAGATCCGTCTACTTCTTCTCAGTCTGAACCATTTACACCGATTCAGCTCAAACCAATCCCTAAACCGTGCGACTCAAAAATATCTGAAGAATGTAAAACCAAAAATACTCCGATATCGTCCGGGAGCTCGTCGATCACCGGAGAGGAAGGGACCGTTTCCAATGGTAAGCGAGGATTATTAAACAACGCAGCAGCACCGGCACCGCGGGTTTATTCG…
PgWRKY81	ATGGAAGTCTCCCAATCTTACTCCAACTCCCACTCTCACTCCAATCGCGCGTCGAGAGATCCCAATTCCGACGCCGGCGCCGGAGCTGGAGCCGGAGGAGCTGGTCCTTACTCCGGTGCCGGATCCAACGGTGCAAGGTACAAGCTCATGTCACCGGCGAAGCTACCCATCTCCAGGTCCACATCTATTACCATACCTCCAGGTCTCAGTCCAACGTCGTTTCTTGAGTCTCCGGTTCTCCTCTCCAATATCAAGGCGGAACCTTCGCCCACAACTGGTTCCTTTTTCCAGTCTCACCTAATGCAGGGCTTTGGTGGTTCGGCTGCTTTTTCTTTAAGTGGAAATTGTTCCAATAGCGGTCCATTTGATGAACAAAAATCCAACTGCTTTGAGTTTAGG…
PgWRKY82	ATGACTTCTTCAGGGAGCTTGGACACTTCAGCAAACTCATACCCAACATCCACCTTCTCTTTCTCATCATCAACTACCAATAACAACAACAATAATTCTTCCTTTTTCATGCCCACCTCTTTCTCCGATCTCCTCAACTCCTCCTCCGATGTTAACCCCACCACGACAACCGCCGCCGTTAGCCGCGGACTGGGCGATCGTATAGCCCAGAGAACCGGCTCCGGTGTCCCAAAATTCAAGTCAATTCCACCTCCTTCACTACCCATCTCTCCACCTTCTGTTTCCCCTTCATCTTACTTCTCCATTCCTCCTGGTTTAAGCCCTGCTGAGCTCTTGGACTCTCCTGTCCTCCTCTCTTCTAACAACATTCTGCCCTCTCCTACCACTGGGACTTTTCCA…
PgWRKY83	ATGGAAAAGGGATGGGGCCTAGCCTTGGATAGTAATTCTGATCATTCGGCCGGTTTTTTCTTGAACAAGACGTCGGCGGCTTCAATCGGCCTCAGTTTAACTCCCAGACGACCTAGTATTAATTATAGTATGTTTCCGGCCACCGAAGAATTTAAATCAGCTGCTGCTTCCTCACCGGTCGGTGAGAATCGGAAAGTTGCCGGAGTGCTAGACTTCTTTTCCTGTAAGCCTAAAGATGATAATGGTAATTATTATTCCGTGATCAATAGTAGTAGTATTGTTGTGAAGCAGGAAAAGTCACATGCTGAATCCAATCAAATGGATGTGAATGTTAATACAGGTTTGCGCCTTCTTACTGCCAACGCTGGAAGTGATGATCAATCGACGGTGGATGATGGG…
PgWRKY84	ATGGCAAAGGGTATGGAATTTGAGCAGAAGAATCTGATCAATATTGAGCTAACACAAGGGAAAGAGGTCGCTAATCAGCTCAAAAACCACCTTGAAAGTAGAAAAAAATCAGGGGAAACTTGTGGGTTTCTAGTGGAAAAGATACTTTCTTCCTATGAAAAAGCACTTTCAATGCTAAAGTCTAGAGCTTTAATATTGGAAACTACCTCGTTGAGCTCTCCTCATTCATTCACTAGTGATAGTCCCAGGAGTGAGATTTCTGATCAATCCCACAAAAATATCTTCAAAAAGAGAAAGGCAATGCCACAATGGAGTGAACAAGTTCAAGTTTCCTTGGGGACAGGGGTTGATGGTCCTCTTGGTGAAGGTTATAGTTGGAGAAAATATGGGCAGAAAGAC…
PgWRKY85	ATGACGCGATTTCGTCGATGCACTAGGAGGTTCATCCTCTCTCTCCTCGCCGTTTCTGTCTTTCTTCCAGTCTTTCTGCTCTCCGGCAGGCATTTACATCTCATTTCTGACGCTTCAACAGCAAATTTTGAAGATTTATCGACTATTAAATACAGGAAAGATGTTCTCAATCTCCGAGCAATAGACAAGGAGGAGGTTAAAGTTGTAAATGAACCGCCTTCACTAGTGTACAAAGATGGAAATTTTAGTTCTAATGTTACCGTTAGTCCTTTTGACGAGAAACTGAAGTCTAAAGAACTTAAAAATTCTGGAGGCAATGTTACCTTGTCAGAAAGGAAAGAGGCCAATTATGATACAACAGAAGACAATCAAAAAAGGAAAACAGAGAATTCATTGTCC…
PgWRKY86	ATGGCTGATTTTTTTAGCATGGATGAAGATTGGGATCTGCAGGCTATTGTTCGAGATGATATTTACAAGCCCTTTTACCCGATCTATAATTCTTTTTCTACACAAGCCCATATTGTAACGCCTTCCAATTCTTTCCCCGAAGAAGTGAATTTAGAGCCAGAAGAGATCAAGAAGGTTCTTGACAAAGAAATTGTTGTTGATCAATCTGCTAAAACTGTTGCTCATGCAGCTAAATACAAAAGAAGGAAGAACCAGAACAAAAAGGTTATGGTTGAAGCAACAGCTGAAGGTCTCTCTTCTGATTTGTGGGCTTGGCGTAAATATGGTCAAAAACCCATTAAAGGATCACCTTATCCAAGGAGCTATTATAGGTGTAGTAGCTCAAAAGGATGTTTGGCA…
PgWRKY87	ATGGATGATAAGGACAAGATTGATCCGGGGACCGATTTCTCGACCGAGTCGAGCTGGACACTCGGTGGTGACTCGGATGGCGTCTATTTCTTCGGAAGTGATAGAGAGAGCACCATACTCAGCGAGTTCGGTTGGAACCTTCTGCCGGATAATTCGGAAGCCAGTGGCGCCGATTTCGTAGATTTTGATCGGATCGACTCTAATTTCGCGGGAAATAGTTGTGTTACTTTGCTTGAGAGTAGTAGGGCTCCAGCAGCTAGTGCGGTTCGGTCCGATGGAGGCGAAACGGCGGTTCAGGCTAGCCCGGCAGAGAATAATCAGTCGGTGTCGTCGAGTACATCGGAGGATCTGCCGGAGAAGTCGACAGCTTCCGCCGATAAAGCGAGCAAGGTTAAAATG…
PgWRKY88	ATGGATGAGAGGATAGTTGTTGCTAAACCAATTGCTTGTAGGCCTACTTGTTCCACTTTTGGGTCTTTCTCAGAGCTCCTTGCAGGTGCCATCAATGTTTCACCAAATAATGCATCTTCTGAAGCTGCAGTCAATGCCATTAGACCAAAGACAGTGAGGCTCAAGCCTGCGGGGAGCTGTGCGCCAGTTGAGGTGCTTTCTTCCCAGGTTGAGATACCTGCACCGGCAATTCATTATTCATCTGATAAGGATTTGAAATTGGACAGCGAACGCACTGTGGTATACAAACCCTTGGCGAAGCTGGTTTCAAATACAACTGTTTCTCTTTTGGCAAATCTGGAAAATTCCTATGTTAATAAGCAACCAGCACTAGCTCAGGTTGAAGCCTGCTTCTCGCCT…
PgWRKY89	ATGGAGGGTACTTATCCGATGCTCTTTCTTGGTTCATCAACTGTGCCGCCTTATGGTTCTAACAACAACAATAATAATATTGGTACTAATTTTTACAACAACCCTAATGGATTCTCGGGAGTATCAAACTCGATGGAGATTCATGCCTCCACATCAGGAACTAAAGAGGTTGTTAATAACTCCAACGGTAGTGGAAGCTTCTTGTCGGCTGAAAATCACGAAGGGAAACTTGTAGGTAAGAAGAAGGGTGATCAGAAGAAGATTAAGAAACCGCGATTTGCTTTCCAAACAAGGAGCCAGGTTGATATTCTTGATGATGGATATCGATGGAGAAAATATGGTCAAAAGGCTGTTAAGAACAACAAATTTCCGAGAAGCTACTACAAGTGTACTTATCAA…
PgWRKY90	ATGCCAATGGGGATTGAGAAGACTTCAAGTGTGCGAAAAGGTAAGCACTCTTGGGAGTCAGGGAAGGGCCGGCGAAAGCAGAAAAGGTTGTCTCCGGTTCAGGTTCTGTATAATACTTGCAAGGAAGTGTTCGCCAATTGTGGCCATGGGATTGTCCCCTTGTCAGAAAAAATCGAACGGCTCAAGGCTGTTTTGGATGGCATAACAGGAGCGGATGTTGGCATGAAACCAAATATGCAATTTTTCAGGGAACAGAAAACAGAAGGATTTCCTCGAATAGCATACATACAAATCTACGAATGCGACAAATTCTCTATTGGGCTCTTTTGCTTGCCGCCTTCAGCTGTCATTCCACTCCATAATCATCCTGAAATGACAGTATTCAGTAAGCTTCTCTTT…
PgWRKY91	ATGGATAAGTACTCTCCCTCCCCTATATTGAACTCTGCAGAAACTCAGGCTTCCAAAAAACGGAAGATGTCTCAGAAGACTGTATTAACAGTGAAGATTGAAGAAAATGAAAATGGGAAACAGAAGAGTGAGGGGCCTCCTCCTTCTGATTGTTGGTCATGGAGGAAATATGGGCAGAAACCCATCAAAGGATCTCCTTATCCCAGGGGATACTACAAATGCAGCACATCAAAGGGTTGTTCAGCCAAAAAACAAGTAGAAAGATGCAGAACAGATGCTTCATTGCTCATCGTCACTTACACCTCTACTCATAACCATCCAAGTCCCAAAGAGCCAAAACAAGAACAACCCAACATCCAAATCACCGAGGAAGACAACAGTCTGATAACCCCAGAAGAA…
PgWRKY92	ATGGAAATGGAGCAAATGGCGGAAAAGATAATGCATTTGGAAGACAAACAAGCACGATATAATGCGGAGACACGGTTTTTAAAAGAGAAATTGAAAGAAAAACAAATGCAAGCGGAGCAAATGTTTAGGAGGGTGGTGGAGGTTGAAGATAAGCAGGCCAATTATAGAACGGAGATGCGCGTTTGGAAAGAAAAGGTGGATAGGGCGGAGGAGATGCTATGGAATTTCACGGCGGCTCCACGCATGGTGGGACACGAGGAGGAGGATGTGGCGTCCTCGTTGGTCGGACCACCGGAAGAGGATAAACCGGTCCAGTTGGCTTGTAAAGCGGACCAGGGATCAATTTCTTCTGCTCATCTGAACTCTCAAGATTCCGGCGAGAGTATTAAGGGGTCGACG…
PgWRKY93	ATGGATAAGTACTCTCCCTCCCCTATATTGAACTCTGCAGAAACTCAGGCTGCCAAAAAACGGAAGATGTCTCAGAAGACTGTATTAACAGTGAAGATTGAAGAAAATGAAAATGGGAAACAGAAGAGTGAGGGGCCTCCTCCTTCGGATTGTTGGTCATGGAGGAAATATGGGCAGAAACCCATCAAAGGATCTCCTTATCCCAGGGGATACTACAAATGCAGCACATCAAAGGGTTGTTCAGCCAAAAAACAAGTTGAAAGATGCAGAACAGATGCTTCATTGCTCATCGTCACTTACACCTCTACTCATAACCATCCAAGTCCCAAAGAGCCAAAACAAGAACCACCCAACATCCAAATCACCGAGGAAGACAACAGTCTGATAACCGCGGAAGAA…
PgWRKY94	ATGGAAAAGAAACAGAAGGTGAAGGCAGAAGAAGATCCGACCCAGTGCTCATCGGATCCGAACTTATTATTAGCAGATTTGTTGGACTTTGTTGGTGATCAAAAGAGCTCATTAGGGTTCATGGAGTTGTTGGGCATTCAAGATTACAACAACACTAATTCAATCTTTGATATATTACGAGAAGAACACTCGGCTCCTCCTCCCCCTGCTGGTCAAGCTTCAACAAATCCTGCAGACTCATCAGAAGTCTTAAATACCCCTGCTACTCCAAACTCTTCCTCAGTTTCTTCGGTTTCAAGTGGGGCACCAGAACAGAGTAAAATAGAAGTAAATGAACAACAAGGACACCAGCAGCATAAAACCAAGCAACAGTTGAAAGCCAAGAAAACGAGCCAGAAG…
PgWRKY95	ATGGAGGGCAGTAGCAGGTTGAATTCATTATCTAGCAGCTCTAGAAGTGCAGCTAAAGAAGAAAAGAGTGATGAATCTGTTGGCCATAAAGAGAGTTGCACTCAAGAATCTTCAAAGGAGGATGAACTAGAATTAGCCAAAGCAAAGATGAAGGAAGTGAGAGAAGAAAATGCAAGGCTAAAGATGATGTTAGAGAAAATAGAGAAGGACTACAAATCTCTCCAAAAGCGCTTTCTCGACAGCGTTAATCATGAAGAAGCCAAGAACAACAGCAATAATAATGCAGCCTGCAGCACCATTGAAGACACTGAATTAATTGTATCTCTTCGGCTGGGAACAAGTCCGAGTACTGAACCTAAAAAAGATGACAACAACAATATTATAATTAGCAGCTTCAGC…
PgWRKY96	ATGATAGTGAACAATTATGAGAAATTTAATCTTGTGTTGATAAGTAAAGTGAAAAAGTTACAAAAACAGACAATAAATAGCAAGAAGAAGGAAAGAAACGTAAAAGAACAAGATCTTCAAATGGATAACTCTCCCTCCCCTAAATCTGACTCAGTGAATATTTCAGGAGAAATACCAGAAACTCAAGCTTCCAAGAAAAGGAAATTGGCTCAGAAGACTGTTGTAGCAGTGAAGATTGAAGAGAATGAAAATGGGAAACAGAAGAGTGAAGGACCACCTCCTTCTGATTGTTGGTCTTGGAGAAAATATGGGAAAAAACCCATCAAAGGATCTCCTTACCCCAGGGGGTATTACAGATGCAGCACATCAAAGGGTTGTTCAGCCAAAAAACAAGTAGAA…
PgWRKY97	ATGGATTCATCATCACCAAGCACTGTCCGATTTCCAGTCAACCTTAACTGCATCACCCATTCATTGCCATCCGATGACAAGCGTCCGATCATCGATGAGATGGACTTCTTTGCTGATAAAAATGATCATCACTCCAAAGTCACAGATAACGACATTAGTCATGATTCTAATGATCATAAAGTTTTGTGTGTACCCTCTGACTTGGATTTCAATGTAAATACGGGTTTGCAGCTTCTCACAGCAAACACTAGTAGTGATCATTCAATGGTATTAATGGATGATGGATTATCTCCAAATTCTGAAGAGAAAAGAGTTAAAAGTGAGGTAGCTGCTGAATTGGAACGTATGAACACGGAGAATCAGCGATTAAGAGACTTGCTTAATCAAATGACCAACAGT…
PgWRKY98	ATGGAGAAGAAATTAGAAGAGGTTCCGGTAATATTTAAGACAGAAAATTCGATGGCAAATTCAGCTTTTGCCAATCATATTCCGATGACGACCTTTCCTTTCTCGAGCATATTTGACATGCCATGTGATGGAGAAAAGGGGTTGTTGTTGGACATGTTGGGCACTCAAGATTATTATGATCCAACCTCGGCTTTATTCGATTTGCTTCAGCCTCCGCCGCAGCAGCCACCACTTCTCTCGCCGGCTTCCGCCGCCCAGGAATCATCGGAGGTCGTCAGCACGCCGAATTCTTCGTCTATATCTTCATCATCCACGAAAGCACCAAATGATGATCAGCAGAGCAAAACGGCTGAAGAAGAAGATCATCAAGAAAAGACCAAAAAAATGCTGAAACCGAAA…
PgWRKY99	ATGGATTCCGGCAATACCGATTACAGAGCTGTAACAGATATGGCAGTGAACAAATTCAAAAAGTTCATTTCTCTGCTCGACCGGACCCGAACCGGTCACGCACGATTCAGAAGAGGCCCAATCGTCCACCACCAACAGCATCAACAGCGGCCGGAAACCCAGACTCACGAATCAGAGCCGTTGATTCAGTTAAATGGGCATCAAAACCACCACCACCACCATCAGACGGTGGAGAAGGAAATGATGTCTAATGGGTCCCGAATTTATTGTCCCACTCCGGTTCAGCGCTTACCTCCGCCGGTTCTCAATAACAAGCATCATCATCAGTTAGTGAAAAATGGATCTATTGAAAAGAAGGAACCAATAACCACCATTAATTTTGCACCGGTCGCGTTGACG…
PgWRKY100	ATGGACTACTCCACTTCCTCTGTGCCGGAAAATTTACCGGCAGATCAGAAAAGGGCAATTCAAGAATTGATCGAGGGCCGTGAACTTGCTAACCAATTACGGATCCTGCTTACCAAACCCCTCAAAGACGACGATGATGCTCCCTTGTCCGGCGCCGGAGATCTTGTTACTAAAATCTTGGGGTCATTCAAGAATTCGCTTTTTATATTAAATTCTTCTGGCTCCGATGAGGCTTCCCAAGTTCCGGCCAACACCGGCGGCAGCTGTGACGGCGGGAAGAAGACCGAAGAAGCAGATTCCGGCGAAAGTAGCAAGACTTCAACAGCATTCAAAGATCGTAGAGGATGCTATAAGAGAAGGAGAACAGCAGAGGCAGTCACAAAATTTAGCCCAGCTTTG…
PgWRKY101	ATGAGAAAGATGGAAGCTACCTTAGGAAAAATATCAGGTCATGAAGGTGAAGTCAAGGAAGAGAAAAGGATTACTGATTCTAATTTTGATGAAGAAGAAGATTACAAGGTCGATGAGATGCTCATTAAGGTTGATAATGGAAGAAAGGATCAGACGGACTGCAATATGAGGCTTCCATCACCTAATAAAAAGGAGTTTATCAGTTGTGTAAAGCAGGATAATGAGCTTGAATTGGCAAAAGCCGAAATGGACAAGGTGAGACAAGAGAACCAGAGACTTAAAATGTACTTAGATCAAATGATGAAGGACTACAAAAACCTTCAAAATCAATTCCACAAAATTGTTCATCAAGAGGCATCTATGAAATCTACAGATACAATAACGAATGATGACCAAATA…
PgWRKY102	ATGGCGTCCCCTGCCGCGGTCTCTGGTTACAGACCTGGCTTTCCGGCTGCCGCGGAGGGTTCTTCTTCCAGGGATAGAGAGTCAGCCGGCGGTGGTGATTCTGACGTTGATTTCCGATTTAAGTTCAACCAGCCTTCCGGTTTGGTGGTATCTCAGCCATCCATGTTCGCTATACCTCCTGGTTTGAGTCCTGCAAGCTTGCTCGATTCGCCCGGATTCTTTTCTACCGGTCAGGGTGCTTTAGGAATATCCCACCAGCAGGCCCTAACACAAGTTACGGCTCAGGCTGCACAAGCACAACCCCAGATGCACATCCAAGCCGAATACCAATCTTTATCAGCAGTTCCGTCTGCATCGTTCCCACAACTTCCATCTTTTACTTCCAATACAGCCACACAC…
PgWRKY103	ATGGGAGAATTTGTTAGTATGGAGGAAGATTGGGGTCTGCAAGCTATTGTCAGAGGATCCACCGATTATTTTGATGATCCGGCTATTTCTTCATTCGGTTCACTGAATTATATTCAGAATAATAATAATAATGATGACGATTTTCATTTCACTTTTCCTCATCTTTTTGAAGCCAATTATAACAGTAATGATAAAGTTCTTGTGGATGAATTAGATGAGCTTTACAAGCCCTTTTATCCCATGTTTAATTCTTTTTCCCCACAAGCTCCCATTATTACCTCCTCCTCCTCCTCCGATTCTTTCCCTGAAGAAGTCCTGAAGTTAAAGCCAGAAAATCAAGAGATCGAAGTTATCCAGAAGCACACAATTCCTGCTAAATCTGCTAAAGCTGCTAGTCCT…
PgWRKY104	ATGGCAAAGGGTATGGAATTTGAGCATAAGAATCTGATCAATATTGAGCTAACACAAGGGAAAGAGGTAGCTAATCAGCTCAAAAACCACCTTGAAAGTAGAAAAAAATCAGGGGAAACTTGTGGGTTTCTAGTGGAAAAGATACTTTCTTCCTATGAAAAAGCACTTTCAATGCTAAAGTCTAGAGCTTTAATATTGGAAACTACCATGTTGAGCTCTCCTCATTCATTCACTAGTGATAGTCCCAGGAGTGAGATTTCTGATCAATCCCACAAAAATATCTTCAAAAAGAGAAAGGCAATGCCACAATGGAGTGAACAAGTTCAAGTTTCCTTGCGGACAGGGGTTGATGGTCCTCTTGGTGATGGTTATAGTTGGAGAAAATATGGGCAGAAAGAC…
PgWRKY105	ATGGTTACTTCAAGGGAAGGTGTGTCCGATGAAATTTCTTCTCATAAATTGCAGCAGAGAGAGAACTTCGATACTGGGCTCCATGATTCAGTGTCCAACCAAAAACAAAGCCTGCTTTCTGTATTACCTGAGAAAGAGTTGGGTAAACTGCAGCAGAGACAAAACCCTTCTACTGAGCCAGTGGTATTACAAATCAGTCAAGAAAGCAGCACACTTCCAGTGATCCCGGAGGTAGTGCCAAATAATCTTAAACCGCAGAGCCCTGATGGTGTCATAGATGCATCACAATCAACTCAAGTAGGAAGCTCTATGTCTGTAGTTCGCGAGACAGAGCCAGATAATTTGCGTCAGAGGCCGAGCCTTGATAGTGGTAACCTTACATCTGAATCTTGTCAAGAA…
PgWRKY106	ATGGAGGGTACTTATCCGATGCTCTTTCTTGGTTCATCAACTGTGCCGCCTTATGGTTCTAACAACAACACTAATAATATTGGTACTAATTTTTACAACAACCCTAATGGATTCTCGGGAGTAGCAAACTCGATGGAGATTCATGCCTCGACATCAGGAACTAAAGAGGTTGTTAATAACTCTAACGGCAGTGGAAGCTTCTTGTCGGCTGAAAATCACGAGGGGAAACTTGTAGGTAAGAAGAAGGGTGCTCAGAAGAAGATTAAGAAACCGCGATTTGCTTTCCAAACAAGGAGCCAGGTTGATATTCTTGATGATGGATATCGATGGAGAAAATATGGTCAAAAGGCTGTTAAGAACAACAAATTTCCGAGAAGCTACTACAAGTGTACTTATCAA…
PgWRKY107	ATGGACGGCAGAATCAATCTGTTTATGAATGAGCAAGAAGAGTATGATAATTCACCGGAAAACAGCGGAGATTCACCGCCTTCTGCCATATTTAGTGACACCAAGATGGCTTCCACTTCCTCTCCGAGAAGAAGGAGAGGTATGCAGAAAAGAGTGGTGTCCGTGTCAATCAAAGACGTCGAAAGGTCCAAGCTTAAAGGGGAGATGATGAGTACTCCACCGTCCGATTCTTGGGCTTGGAGAAAGTATGGTCAAAAGCCTATTAAAGGATCTCCTTACCCCAGGGGTTATTATAGATGTAGTAGCTCAAAAGGTTGCCCGGCAAGAAAACAAGTCGAGAGGAGCCGGGCGGATCCCACCACACTATTGGTGACCTACTCTTGTGACCACAATCATCCG…
PgWRKY108	ATGTTGGAAAGAGGGGTGTGTAAAGGTGAGAGTAAGTACACATTGCAAATTAAGAGCTGTGGCAATGTAATGGCTGATGATGGATATAAATGGAGGAAGTATGGCCAGAAGTCCATCAAGAATAGCTCAAATCCCAGGAGCTACTACAAGTGTACGAACCCAAGGTGCAGTGCCAAAAAACAGGTCCAACGGTCAACCGACGACCCGGACACTCTCATCATCACTTATGAAGGGCTTCACCTCCACTTTACATACCCATTCTTCTTATTGGGCCAAGCGGACCACCCCGAATCATCACCAAAGAAGCCCAAAAAATCCATTCCACAGGTCCAAGACTATGAACATGACCAACAAATACAAGAAGAAGAAGAAGAAGAAGAAAGGCCGCAAAACGTCGAA…
PgWRKY109	ATGGGTGAAGCAGAAGAAACTTCTCAAGTGACAGCACGACCAACAATCAGTCTGACTCTCCCACCTCGGCCCTCCATGGAAACCCTCTTCGATGGAGGACCCGGTTTGAGTCCGGGTCCGATGACCCTAGTCTCCAACTTCTTCTCCGAGTATTACCCAGACTCCGATTCCTGCTCCTTTTCTCAGCTCCTCGCCGGCGCGATGGCTTCACCGGTCGGCAGACCTAACCTTTTAGCCGGTAATTCTTCCAAAGAGATGAATTCTGGCGATGGAAGTGATAAGAAGATGGGGTTTAAGCAGAATAGGCCGATGAATTTGGTTGTTGCTCAATCCCCTTTGTTTATGATGCCACCAGGGTTGAGTCCTTCTGGGTTACTCAATTCACCCGGATTCTTTTCA…
PgWRKY110	ATGACCTTCACAGAGTGTTTAAATGGATCCACTGATTATAACACACTTGCAACAGCTTTTGGCTTGTCACCTCCTTCCTCAGAACCATTTTTATCCATTCCTAAAGATGATCAAAAGCCAAAAATGGATGCAGGAGATACTCCGGTTACGCCAAATTCTTCGGTCTTTTCTTCATCAACTGAGGCCGGTGATGATGAAGAGGCTAACAATAGCAAGAAAGACAAGCAATCGAAAGGGACCGGAGAAGATGGAGTAGAGAGTACTTCAAAGAAAGTGAGCAAGTTGAAGAAGAAAAGGGAGAAAAAGGAGAAAGAGCCAAGATTTGCTTTCATGACAAAGAGTGAGGTTGATCATCTTGAAGATGGATATAGATGGAGAAAATATGGACAGAAGGCTGTC…
PgWRKY111	ATGGAAATGGAGAGTTATCCCATGCTCGTTCTTGGTTCATCGATTGCGCTATCTTCAAACATGCAGAATTCTTATGGCTGCAACAACATTAATATTACTAGTAATTTATACGACAACTCAAAGAAAGAGATCCATGCCTATGCCTCAGAAGCTAAATTAGATTTTGATAATTCCACCGGTGGAAGATTCGTGCTGACTGAAAATGAGGTAAAACCTTGTAGGTCGAAGCTGAAGGGTATAACTGATAAAAAGAAGAATAAGAATGCGAGATTTGCTTTCCAAACAAGGAGCCAGGTTGATATTCTTCACGATGGATATCGATGGAGAAAATATGGTCAAAAAGGTGTTAAGAATAACAAATTTCCAAGAAGCTACTACAAGTGTAGTTATGAAGGGTGC…
PgWRKY112	ATGGAAAGGCATATTGGGATTCATGAATCAGCAGGCTCACCTGAAATGAAGACCATAGAAGAACAGCTTCTTCGCATATTACAATCTCATCAACAAATTCAATTCGATTGCAAAGACTTGACTGTTCCCGATTCTAAACAAGCAGTGAATCGGACTGGTCACGCTCGGTTCCGCCGTGGTCCATCGGATCCGTCTTCTTCTACTTCGCAATCGGAGCTAGTTAAACCGGTTCAGGTGAAAGCAAACCCTAGCGAGTCAAAATCTCTCTCTGAAGAATGCAAAAGTACTAATACTCCGATGTCATCCGGTAGCTCATCGATCACCGGAGAAGGAACCGTTTCGAATGGTAAGCAAGGATTATTAACTACCGTAGTGACTCCGGCGCCGCGGACTTTTTCG…
PgWRKY113	ATGTTTTCCGGCACGATGAATCTGAACGGTAAAGAGAATCGGAAGGTTACCGGAGAATTGAACTTCTTTTCGGCCGGAAAGCCTAATGACCATACCAATTTTCCGGTGGTCGATAGGAGTAGTATTGTTGTCGAGCATGAAAATTCACATGGTGAGGCGAATCCGGACGTAAATACAGGTTTGCACCTTACTACTACTGCTAACAACGCTGGAAGTGATCAATCCACGGTGGAGGACGGAATTTCATCTAATATGGTAGCTAACCGAGATAAAAATGAGCTGGTACAAGTTCAACTTGAGCTAGAAAGAATACATACCGATAATCAAAGGTTGAGAGGGATGCTTAGTCAAGTTACCAACAATTACAATGCACTACAAATGCATCTTGTCACATTAATG…
PgWRKY114	ATGGATAACTGGGAGCAGAGTACACTGGCCAATGAGCTTATCCAAGGAATGGAAATAGCTAAGCAGCTAAAGTTCCATTTGAGCTCATCCACAGCTTCTCCAGGAACCCAACAATTGTTATTAAGGAGGATATTATCTTCATATGACAACGCGCTATTGATTCTTAGTTGTAATGGGTCCACAGTTGTGCAGCCTCAGCCGGTGGCAGCAGCCGTAGCCGTAGCCGCAGCCGTGCCGGAGTCTCCAATTTCAACCGATGGGAGTCCCCGGAATGCGGATTTTTACACCGGCTTTAAGGATCATCAGGACCACAGAGATGTATCTAAAAAGAGAAAGGCATTGCCTACATGGAAAGGCCAAGTTAGAATTTGCTCTGATAATGGAATAGAAGGTTCCAGT…
PgWRKY115	ATGAATCTGAACGGTAAAGAGAATCGGAAGGTTACCAGAGAATTGAACTTCTTTTCGGCCGGGAAGCCTAATGACCATACCAATTTTCCGGTGATCGATAGGAGTAGTATTGTTGTCGAGCATGAAAATTCACATGGTGAAGCGAATCCAGACGTAAATACAGGTTTGCACCTTACTACTACTGCTAACAACGCTGGAAGTGATCAATCCACGGTGGAGGACGGAATTTCATCTAATATGGTAGCTAACCGAGATAAAAATGAGCTGGTACAAGTTCAACTTGAGCTAGAAAGAATCCATACTGATAATCAAAGGTTGAGAGGGATGCTTAGTCAAGTTACCAACAATTACAATGCACTACAAATGCATCTTGTCACATTAATGCAACACCAACACCAC…
PgWRKY116	ATGGCTTCTTCAGGGGGTGGGAGTTTGAACACTAGCTCTGTTGGTTCTCATCCTTTATCATCGCAATTTATGACTTCTTCATTCAGTGATCTTCTTTCTCAGCCCAATAATGAATATTTTGGTAGTAACTGGGGATTTGAAACCCCAAAGCCCAAATCTTTTCAAAATCCTTTATTACCCTTTTCTCCTCCTGTTTCTCCTTCATCTTATCTTGGTTTCTTGGAGTCACCCATTCAAGTTTCCACTTCTAATATTCTGACATCTTCAACTAATGGGAACTTCAATGTTCAGAACTTTAACGAGGAGAACAGAAACTATTCTGATTTCTCTTTCCCAACTCAAGCAAGGCCTATATCATCATCATCTTCCATTTCTGCAACCAGGAACTCAGTGGAAGAA…
PgWRKY117	ATGACTGTTGACCTGATGAGCAGTGGTTACAATTTTGGTGCCAAAATGGAAGAAACCACCGTCCAAGAAGCTGCCACCGCCGGACTTCAGAGCGTCGAGAATCTAATCAGGATTCTTTCTCACTCCTCCCAACAATTTCACAACCAAAACCCAACAAATCACTCATCTTTTTCCTCAACCTCCATGGATTCCGGCAATACCGATTACAGAGCTGTAACAGATATGGCAGTGAACAAATTCAAAAAGTTCATTTCTCTGCTCGACCGGACCCGAACCGGTCACGCACGGTTCAGAAGAGGCCCAATCGTCCACCACCAACAGCATCAACAGCGGCCGGAAACCCAGACTCACGAATCAGAGCCGTTGATTCAGTTAAATGGGCATCAAAACCACCATCAC…
PgWRKY118	ATGGAAATTGATCTATCTCTGAAGCTAGACTCTACAGATGAAGAAGAAGCTCACAAAGAAGATAATAATGAACAGCAAGTGGTTGTTGATGATAATATAACAAAAAATATGAAAATCCAAGAACCAGAAGCGCCTGCAGATGAAATATTAGCATCTCTCCACATATCCAAGCTTCAAGAAAACTTCAAGCCAGTAGAGTTATCAGTGTTACAAATGGAGATGAGCCGGATGAAAGAAGAGAACATGGTGTTGAGGAAGGTGGTAGAGCAAACTATGAAAGATTATTATGATCTCCAAATGAAGTTTTCGGTTATCCCACAAAATAACCATAAGAAGGATCCTAATTTCTTTCTTCCACTCCACGGAAATGATGGTGTTGATCAAAGTCAAGCACCGACA…
PgWRKY119	ATGGACTACGAAAATTTACCGGCAGATCAGAAAAGGGCAATTCAAGAATTGATCGAGGGCCGTGAACTTGCTAACCAATTACGGATCCTGCTTACCAAACCCCTCAAAGATGACGATGATGCTCCCTTGAGAACAGCAGAGGCAGTCACAAAATTTAGCCCAGCTTTGATCGAGGACGGTTATGCATGGAGAAAATACGGTCAAAAAGTCATCCTCAATGCCAAGTATCCAAGGAACTACTTTAGGTGCACACACAAGTTTGATCAAGGGTGCCACGCAACTAAACAGGTGCAAAGAACTGGAGAGGAACCACCAATGTATCGAACCACGTACCATGGCCATCACACCTGCAGAAATGATCATGACGATCTCCTACTTAAACCTCCTCAATCCATCTTG…
PgWRKY120	ATGGAAAAGGGATGGTGCCTAGCCTTGGATAGTAATTCTGATCATTCGGCCGGTTTTTTCTTGAACAAGCCGTCGGCGGCTTCAGTCGACTTCAGTTTAACTCCCAGACGACCTAGTATTAATTATAGTATGTTTCCGGCCACCGAAGAATTTAAATCAGCTGCTGCTTCCTCACCGGTCGGTGAGAATCGGAAAGTTGCCGGAGTGCTAGACTTCTTTTCCTGTAAGCCTAAAGATGATCATGGTAATTATTATTCCGTGATCAATAGTAGTAGTATTGTTGTGAAGCAGGAAAAGTCACATGCTGAATCCAATCAAATGGATGTGAATGTAAATACAGGTTTGCACCTTCTTACTGCCAACGTTGGAAGTGATGATCAATCGACGGTGGATGATGGG…
PgWRKY121	ATGTCGGAGAAGGTGCCATATAATCTTAAGCTGGTACAGAGCCCTGATGGTGTGATAGATTCATCACAATCGAACCAAGAAAGAAGCTCTGTTTCTATACTTCGTGAGACATCGAACCAAGAACGAAGCTCTGTTTCTATACTACGTGAGACAGAGCTGGATAATTTGCGTCAGAGACAGAGCCCTGATAGTGGCACCGGTACAGCACAATCCTGTCAAGAAGGAAGCTCTCTCTCCACAGTACCTAAGAAAGAGTTGGAAAACATTGAGCAGACACAGAGCCCTAATACTAGTATCCTAGCATCAGAAACCAATCAGGATGGAAGAAGTCTTCCTATTATACCTGAAAATGTGCTAGATCTGCATCCTGGTATTAGGATCCCCACAACACAATCTGAT…
PgWRKY122	ATGTTTATGATGGGGGGGCCTGATAAGAGTAAAGACAATTTCTTGGAGAATATGAATACTTCAACCTTTGCATTCAAGACCGTTGCAGTATCCAGTCCTTCCCTTTTTCTTGGTGCAGTAAGCAAAGGAGTTCCATCCACTCTTCCTCAGCAATCTTTTCCTGGTACAGAGATTTCAGTTCAATCAGAGAACTTGTATCTGCCTTCAAGTGTACAACCCGGAAAAGCTAACTCTCTGAGTGGAATCGCATGGCATTTTCAGGCAGACTTCTCCCAATCAACATCTGAAAAAAATACTGGGGGTTTTAATATCTCAGTAGAACATAGGGCTTTTGATACTGTTGCTGGTAGTGCAGACCATTCTCCACCTCTGGACGAGCAGCAAGACGAGGATGCAGAT…
PgWRKY123	ATGGATAACTCTCCCTCAACTAAATCTGACTCGATGAATATTTCAGGAGAAATACCAGAAACTCAAGCTTCCAAGAAAAGGAAATTGGCTCAGAAGACTGTTGTAGCAGTGAAGATTGAAGAAAATGAAAATGGGAAACAGAAGAGTGAAGGACCACCTCCTTCTGATTGTTGGTCTTGGAGGAAATATGGGCAAAAACCCATCAAAGGATCTCCTTACCCCAGGGGGTATTACAGATGCAGCACATCAAAGGGTTGTTCAGCCAAAAAACAAGTAGAAAGATGCAGAACTGATGCTTCATTGCTCATCATCACTTACACCTCTACTCATAACCATCCAGGCCCTAAAGACCAAAAACAAGAAGAACCCAAAATCCAAATCACTCAAGAAAACAATCTC…
PnWRKY1	ATGGATCAAATTGAAGGATCATCCTCATCCAGAGCTTCATCGGTGCCTCTCCGCCCTACGATCACTCTCCCTCCCCGTTCCTCCGTCGAGACTTTATTCACCGGCGCTCCCGGGACAAGCCCCGGCCCCATGACTTTGGTGTCCAGTTTCTTCTCCGAGAATGATCCGGACTCCGACTGCCGCTCCTTCTCACAGCTCCTCGCCGGAGCAATGGCGTCCCCTGCCGCGGTCTCTGGTTACAGACCTGGCTTTCCGGCTGCCGCGGAGGGTTCTTCTTCCAAGGATAGTGAGTCAGCCGGCGGTGGTGATTCTGACGTTGATTTCCGATTTAAGTTCAACCAGCCTTCCGGTTTGGTGGTATCTCAGCCATCCATGTTCGCTATTCCTCCTGGTTTGAGT…
PnWRKY2	ATGGATGTTGTTTTTAATTATAGGGAATATTCAAGGGAGGAGGAACAATTAGATATAGATAGAGGAGTACTGAGTACCAGGTTGGTGCTACCCGAAGATGGTTTCGAATGGAGGAAATATGGACAAAAGTTCATCAAAAATATTGGAAAAACGAGGAGTTATTTCAAATGCCAAAAGAGCAATTGTATAGCCAAGAAGAAAGTGGAGTGGTCAGTCTCAGAGCCTGGTAACCTGAAAATTGTATATGAAGCAGAACACAATCATTTATCCCCTCGAGAAACTTCTACCACTACAACAGCAGCAACAGCAAATCCATATGACTTGTTGACTCAAGTTCTTGGAGATAATCAAACATCAACTTCTTCTTATTATTCCCTTAGGAGGCATGCATGA
PnWRKY3	ATGCTGAATTCAGTCACTCCTGCTGCAGATGTGGACAGGGTCAGTGATGTTTCTTCTTTCAGTTTCAAGCATGATGGCGGTCCCGTTTCATTGCCATGCATTTCAGATCTAACAAAGAAGCCACCTATGGATGTTGAATTCCCAGCAGATTATCAAAAACAAACTGCTACAAATAACTGTGCTACTGATTCATCTGCTGATGAAGTTAAACTATCGGAAGTTATGATTCTGGATGCAAACTGTAATGCTTTAAAACAATCACGTCATACCATTACAGCTGGTGATCAAATGTCTCGGTTCATAGAACCTACAAATGGAGGTGATGCAGTTCTTGCTCGTCTTCTAGAAGGACAGCAAAAAGAGGGATATGCTCCCACAGGAATGCTGAGGTCATCCGAA…
PnWRKY4	ATGCTTAATTCCTCTACTACTAGTACGGATCATCAGCAACATACTACCGGAACAGCAACTGGAATTATATTGTCTGAATCGCCACGTTCCTTTAGTGGAAGCCCACGTAGCGAAGATTCTGATCACGATTTCAAAGATCCAGACAACAAAAATATTGCCTCCAGAAAGAGAAAGGCTATGCCACGGTGGACGAAGCAAGTGCAAATTTACCCTGGGGCAGGGCTAGAAGGACCGCTTGATGATGGTTACAGCTGGAGGAAATATGGGCAGAAAGACATTCTTGGAGCCAAATATCCTAGGGGATACTATAGATGTACTAATCGACATATCCAAGGTTGTTTGGCTACAAAGCAAGTTCAAAGATCTGATAATGATCCAACAATCTTTGAAATTACTTAT…
PnWRKY5	ATGGACACAACTTCGCCGGAAAAGTTATGGGGTACCAAACGGAGAAGAGTAATAGAAGAGTTGGTCAAAGGCCGTGACATTGCAACCCAACTTCAAAATCTACTACTACTTGATGATCACAAAAAACCCTCTGAATTAGATCATGGGTGTTTATCAGCTGAGGAACTTGTAATGAAAATCTGTACATCTTTTACTGAAAGCCTCTCTGTGTTTAATTCTACTGATCAGATCCAGGGATCAATTTCTTCTGCTCAACTGAACTCTCAAGATTCCGGCGAGAGTGTTAAGGGGTCGACGGTCAAGCACCGGAGAGGTTGTTACAAGAGGAAAAAGACTTTGGATTCACGGATGATAGTTTCTTCAACAACGGACGATGAGTATGCATGGAGGAAATATGGA…
PnWRKY6	ATGGATAAGTACTCTCCCTCCCCTATATTGAACTCTGCAGAAACTCAGGCTTCCAAAAAACGGAAGATGTCTCAGAAGACTGTTTTAACAGTGAAGATTGAAGAAAATGAAAATGGCAAACAGAAGAGTGAGGGGCCTCCTCCTTCTGATTGTTGGTCATGGAGGAAATATGGGCAGAAACCCATCAAAGGATCTCCTTATCCCAGGGGATACTACAAATGCAGCACATCAAAGGGTTGTTCAGCCAAAAAACAAGTAGAAAGATGCAGAACAGATGCTTCATTGCTCATCGTCACTTACACCTCTACTCATAACCATCCAAGTCCCAAAGAGCCAAAACTAGAACAACCCAACATCCAAATCACCGAGGAAGACAACAGTCTGATAACCCCAGAAGAA…
PnWRKY7	ATGACTGTTGACCTGATGAGCAGTGGTTACAATTTTGGTGTCAAAATGGAAGAAACCACCGTCCAAGAAGCTGCCACCGCCGGACTTCAGAGCGTCGAGAATCTCATCAGGGTTCTTTCTCACTCCTCCCAACAATTTCACAACCAAAACCCAACAAATCACTCATCTTCTTCCTCAACCTCCATGGATTCCGGCAATACCGATTACAGAGCTGTAACAGATATGGCAGTGAACAAATTCAAAAAGTTCATATCTCTGCTCGACCGGACCCGAACCGGTCACGCACGGTTCAGAAGAGGCCCAATCGTCCACCACCAACAGCATCAACAGCGGCCGGAAACCCAGACTCACGAATCAGAGCCGTTGATTCAGTTAAATGGGCATCAAAACCACCACCAC…
PnWRKY8	ATGGCTTCTTCAGGTGGTGGGAGTTTGAACACTAGCTCTGTTGGTTCTCATCCAAGCTTTTCTTTATCATCCCAATTTATGACTTCTTCATTCGGTGATCTTCTTTCTCAGCCCAATAATGAATATTTTGGTAGTAACTGGGGGTTTGAAACACCAAAGCCCAAATCTTTTCAAAATCCTTCATTACCCTTTTCTCCTCCTGTTTCTCCTTCATCTTATCTTGGTTTCTTGGAGTCACCCATTCAAGTTTCCACTTCTAATATTCTGCCATCTTCAACTAATGGGAACTTCAATGTTCAGAACTTTAACGAGGAGAACAGAAACTATTCTGATTTCTCTTTCCCAACTCAAGCAAGGCCTATATCATCATCATCTTCCATATCTGCAACCAGGAACTCA…
PnWRKY9	ATGGAGAAGAAAGATCAAGAGGTAAATAATTCTTCATCAATGGCAAATTCGGCATTTTCCGATCAGATTCCGATAAGCTTTCCGCTATCAAACATCTTCGACATGCCATGTGACGGAGAAAAAGACGAGTTCATGGACATGCTGCAGGGCACTCGAGATTATTTTGCTCCAGCCACCTCTTTATTCGATTTGCTTCAGCCACTACCGTTGCCGCCGCATCAGCCTCTTCTATCTCCGGCTTCCACCGTCCCGGAGTCATCGGAGGTGGTTAACACTCCGGCGACCCCTAATTCTTCTTCGATCTCTTCATCGTCCACCGAAGCCGCAAATGATGATCAGCAGCAGAGCAAAACGCCTGATGAACAAGCTGAGCAAGACCCTCAAGAAAAGACCAAAAAA…
PnWRKY10	ATGGCAAAGGGTATGGAATTTGAGCAGAAGAATCTGATCAATATTGAGCTAACACAAGGGAAAGAGGTAGCTAATCAGCTCAAAAACCACCTTGAAAGTAGAAAAAAATCAGGGGAAACTTGTGGGTTTCTAGTGGAAAAGATACTTTCTTCCTATGAAAAAGCACTTTCGATGCTAAAGTCTAGAGCTTTAATATTGGAAACTACCATGTTGAGCTCTCCTCATTCATTCACTAGTGATAGTCCCAGGAGTGAGATTTCTGATCAATCCCACAAAAAAATCTTCAAAAAGAGAAAGGCAATGCCACAATGGAGTGAACAAGTTCAAGTTTCCTTGGGGACAGGGGTTGATGGTCCTCTTGGTGATGGTTATAGTTGGAGAAAATATGGGCAGAAAGAC…
PnWRKY11	ATGGAAAATTATCAAGGTGATCTAGCCGACATAATCCGAGCCGGCGGTGGCCCGATAAGCGGAACCCTAGCCGGAACTACCTCCTCCTCCACCACCATCGACAGCTGGCAGTTCCAGTCCGATCCCATGAATTATCAAGAAGATTTTGGCCTTCCCTTTCCTAGCCTAAGAGACGATCCACTTCTTCTTAATGAGCTAGATATGAGCTTCTTTACTAGCTCAAATAGTCTTGAAAATGATACCGGGGGATATTTTGGTAATTATGTTGGTCACAAGATTGATAATAATATTGATCATCATCAAGAGGAGATTATTAAGAGACCTTGCAATAATAATATTTTTTCAAGGATGCTACAAATCTCTCCAAGTAATGCAAAATTACCGATACCACCCTTGGAT…
PnWRKY12	ATGGATTGTGAGCAGAAGAGTCTGATCAATATTGAGCTAACTCAAGGGAAAGAATTAGCTAATCAGCTCAAAAACCAACTTGATCAAAAATCAGGGGAAGAAATTTGTGAGGGTCTTGTGGAAAAGATCCTATCTTCCTATGAAAAAGCACTTTCAATGCTCAAGTCTAGTGCTAATTTATTATTGCCGGTTTTGGAGTCTCCTCATTCCTTTACTAGTGATAGTCCGAGGAGTGAGATTTCCGATCAACCCCACAAAAATAATGTCTTCAAAAAGAGGAAGGCATTGCCGCGATGGAGTGAACAAGTTCAAGTTTCCTCGGAGAAAGGGGTTGAAGGACCTACTGGGGATGGTTATAGTTGGAGAAAATATGGGCAGAAAGATATCTTAGGAGCAAGG…
PnWRKY13	ATGGCAGGGAACTCGGAAGATAACACGTTTAGATCATTAGACTCAACTCTGAGTGACTATGCCAACTTTGAATTGTCCGAGCTTTTAGAGTTTGATGAGTGGGCAGAGGAGGAAGAACCAGCCATGATGGTTTCTGGGTACCCTGTGAATCCGGTTTATGCAGCTAATGAAGTTGGCAGCTCCATCGGAACAAGCAGCCACCTTGAAGGACCTGCTGACAGAGGCAGTGGGAGCGAAAGGGAGAAGAAGGATAATAATAAATTAGAAAGAATTGCTTTTAAAACAATGTCGGAGATTGAAATCCTAGATGATGGTTTCAAGTGGAGGAAGTATGGGAAGAAGATGGTGAAAAACAGCCCAAATCCAAGGAACTATTTTAGGTGTTCAGTTGAAGGATGC…
PnWRKY14	ATGGATTATACCACTTTTGTTGACACTTCATTGGATCTTAACACCAACCCTCTCCAACTTTTCACTGAAACTCCGAAAGAAGAGATGCAAAGCAATTTCATTGATTTTGGAATGAAGACTGTTTCGGTTAAACAAGAGATCAATAGTGGAGCATTGACAGAGGAGTTGAAGAGGGTGAGTGCAGAAAACAAGAAGCTAACAGAAATGTTAACTGTCGTGTGTGAGAATTACAACGCTTTGCGAAGTAATTTGATGGAGTATATGGACAAGAATCCCCAACCTACTACTACGGATACCGCTAGTACCAGGAAGAGAAAGATTAGTACTACAACTTCATGCATGATCAACAACGAAGTTAATAGTGATCATGCGGCGGCGGCGGCGGCGGCGGCGGCTGCA…
PnWRKY15	ATGGACGGCAGAATCAATCGGTTTATGAATGAGCAAGAAGAGTATGATAATTCACCGGAAAACAGCGGAGAATCACCACCTTCTGCCATGTTTAGTGACACCAAGATGGCTTCCACTTCCTCTCCGAGAAGAAGTAGGAGAGGTATGCAGAAAAGAGTGGTGTCCGTGCCAATCACAGACGTCGAAAGGTCCAAGCTTAAAGGGGAGATGACGAGTACTCCACCGTCAGATTCTTGGGCTTGGAGAAAGTATGGTCAAAAGCCTATTAAAGGATCTCCTTACCCCAGGGGTTATTATAGATGTAGTAGCTCAAAAGGTTGCCCGGCAAGAAAACAAGTCGAGAGGAGCCGGGCGGATCCCAACACACTATTGGTGACCTACTCTTGTGACCACAATCAT…
PnWRKY16	ATGGAGAGTTATCCCATGCTCGTTCTTGGTTCATCGATTGCGCTATCTTCAAACATGCAGAATTCTTATGGCTGCAACAACATTAATATTACTAGTAATTTATACGACAACTCAAAGAAAGAGATCCATGCCTATGCCTCAGAAGCTAAATTAGATTTTGATAATTCCACCGTGCTGACTGAAAATGAGGTAAAACCTTGTAGGAAGCTGAAGGGTATAACTGATAAAAAGAAGAATAAGAAAGCGAGATTTGCTTTCCAAACAAGGAGCCAGGTTGATATTCTTGACGATGGATATCGATGGAGAAAATATGGTCAAAAAGGTGTTAAGAATAACAAATTTCCAAGAAGCTACTACAAGTGTAGTTATGAAGGGTGCAATGTTAAAAAGCAAGTCCAA…
PnWRKY17	ATGCTTATATATGTTCGATTGCTGCATCAGAATGATCAGCTGAAATCAGCTAAAGCAGAAATTGGTGAAGTTATACAAGAAAACGGAAGGCTGAAACTTGTACTAACGCAGATCATGAAAGATTATCAATCTCTGCAACAAGAAAACTTGAAAAAATATGAAGATGCAGCAGCTTCTTTACAAGATGAACATGATCATGATGATCAACTCGTAGCTCTTAGCCTTGGCAGATCTTCATTAGTTGAGCCTAAGAGCAAAGAGCAGGAGGTTAACAATTCCCCCAAAGAAGAAGATGGTAAATTCAGCGAGAGCCTCGCACTACGTTTGGATGGCAAATATGACTCAAGTGATTCTACTGGAGTTCTAAAGAACGAAAGCCCCACAAAAAGCTTCAATGAG…
PnWRKY18	ATGGATGAGAGGATAGTTGTTGTTAAACCAATTGCTTGTAGGCCTACTTGTTCCACTTTTGGGTCTTTCTCAGAGCTCCTTGCAGGTGCCATCAATGTTTCACCAAATAATGCATCTTCTGAAGCTGCAGTCAATGCCATTAGACCAAAGACAGTGAGGCTCAAGCCTGCGGGGAGCTGTGCGCCAGTTGAGGTGCTTTCTTCCCAGGCTGGGATACCTGCACCGGCAATTCATTATTTATCTGATAAGGATTTGAAATTGGACAGCGAACGCACTGTGGTATACAAACCCTTGGCGAAGCTGGTTTCAAATACAACTGTTTCTCTTTTGGCAAATCTGGAAAATTCCTATGTTAATAAGCAACCAGCACTAGATCAGGTTGAAGCCTGCTTCTCGCCT…
PnWRKY19	ATGGACGTTGAAGAAGCTAACAAAGCAGCAGTTGAGAGTTGCCACAGAGTTCTAAGTCTGATATCTCAGCCCCAAGATCAGATTCAGTATAGGAATTTAGTGGTTGAAACTGGGGAAGCTGTACTTAAGTTTGAGAAAGTTGTTTCTCTTCTTAATGCTGGTTTGGGGCATGCAAGAGTGAGAAAGATCGAGAAAATTCAAACCCCTTTTCCCCAAAACATACTATTAGACAACCCAATTGGTAGACCTGATTATCAACCGAAAGCGATTCAGCTTCTTCCAGCTAATTCCCTTGAGACCCCAATTCAAGATAAGGGTTCAAATGTTCGAAGTACTCTTACTTTAGGAAATTCATCATTGGAACTGAGTTCAAATGGGAAAAACTCTCTTCAAATACCC…
PnWRKY20	ATGGAGTCTACTTTGAGAAAATCTAATTGTGCTATTGGAGGTGCAGTGAAGGAAGAAAAAAGGAGTGAATCTGATTGTGATGAAGAAGATCATTCCAAGGATAATCAGCTTGAACTGGCAAAAGCTGAAATGAATGAGGTGAGACAAGAGAATCAGAGGCTTAAAATGTACTTAGATCAAATGATGAAAGATTACAAAACACTTGAAAAACAATTCCATAACATTGGTCATGATCATCTAGAAGCTCCAAAGAACTCTACAGATACAGCTCATGATAAAATACATCAAGAAACGGCGGAGGAACCCGAGTTTGTGTCCCTCTGCCTTGGAAGATCATCTTCAAGTGAACTTATAAAGAGGGATAGAAGTCCTAACAAAGTTGAAACAGTAGTGAATGTT…
PnWRKY21	ATGGAATACACTAGTTTTGTTGATACTTCCTTGGATCTTAAGACCAATATTCCTCTTCAGCTTTTCAGTGAAACTCCGAAGCAAGAGGTCCAAATCAATTTCATTGATTTTGGATTGAAGAAAACTTCAATTTCTGAAGAGAGTAGTGGAGCTTTAGTAGAGGAACTGAACCGGGTGAGTGCAGAGAACAAGAAGCTGACAGATATGTTAACCGTCATGTGTGAGAATTACAATGCTTTGAGAAGCAATTTGATGGAATATATGAGCAAGAATTCCGAAACTACTACTACTACTACTACTACTACGGATCACAGCAATAGTACGATATCCAGGAAGAGAAAGCTGGCTGCAGAAAAAATCAACAATAACAATGATGCAGCAACTGCTGTTGGTGGTGGA…
PnWRKY22	ATGGATGAAGAGTGGGGTCTACTCGCGGTGGTTAGAGGCTGTTCCGCCGCCGCCACATCAACCAAACCAACCACCTTCTCCTCCTCCACGGCCACAACCACCATGCCGAGCTGCTCTTTAGATGTTTATTCACTACCCTGTTTTCAAGCAGAGCAAAAAGATGATTCTTTTATGTACTTTTCAGATCTACATAAACCAAGAAGTGAGAATATTGAGGGGTTGCATGATTTGTTTGAACCTGTTTTCTGTCCCAAATTACTGCCCATTTCTCCACAAACCATACCCATCTCCTCACCCCTCTCTGTTCTTGATAATTTACGAGATTTATCACAACCACCACAAAAACTACAACAAGAAAAGCAAAAACAAGTTCTTGTTGGATCCAAAACTACTTTTTCT…
PnWRKY23	ATGGCGGTTGACCTTGTAAGCTTTCAGAAGATGGAAAGGCATATTGGGATTCATGAATCAGCAGGCTCACCTGAAATGAAGACCATAGAAGAACAGCTTCTTCGCATATTACAATCTCATCAACAAATTCAATTCGATTGCAAAAACTTGACTGTTCCCGATTCTAAACAAGCAGTGAATCGGACTGGTCACGCTCGTTTCCGCCGTGGTCCATCGGATCCGTCTTCTTCTACTTCGCAATCGGAGCCAGTTAAACCGGTTCAGGTGAAAGCAAACCCTAGCAAGTCAAAATCTCTCTCTGAAGAATGCAAAAGCACTAATACTCCGATGTCATCCGGTAGCTCATCGATCACCGGTGAAGAAGGCACCGTTTCGAATGGTAAGCAAGCATTATTAACT…
PnWRKY24	ATGACTTCTTCAGGGAGCTTGGACACTTCAGCAAACTCATACCCAACATCCACCTTCTCTTTCTCATCATCAACTACCAATAACAACAACAATAATTCTTCCTTTTTCATGCCCACCTCTTTCTCCGATCTCCTCAACTCCTCCTCCGATGTTAACCCCACCATGACAATCGCCGCCGTTAGCCGCGGACTGGGCGATCGTATAGCCCAGAGAACCGGCTCCGGTGTCCCAAAATTCAAGTCAATTCCACCTCCTTCACTACCCATCTCTCCACCTTCTGTTTCCCCTTCTTCTTACTTCTCTATTCCTCCTGGTTTAAGCCCTGCTGAGCTCTTGGACTCTCCTGTCCTCCTCTCCTCTAACAACATTCTGCCCTCTCCTACCACCGGGACTTTTCCA…
PnWRKY25	ATGAGTGGATTTGATGAACATGTCTCTATAGTTGGAGATTGGATGCCTCCGAGTCCTAGCCCGAGGACATTTTTCTCATCGATGTTGGGTGATGATGTTAGCTTCAGGTCAATTTCTGAATCAATGGGTGATGATAAAAGTGGGGCCCGGTTTCCGTGTCCGGAGGAGAATAATATGTCAGGAAGTGCTGATGAAACGAACAGGGTACGAACTAGTGCAGATGATGATCATGCAACTAATCCAGGTCCATTCTCTGAGCAAACAATGAGCTCGCGTGGAGGTCTTTTAGAAAGGATGGCAGCAAGAGCTGGTTTTAATGCTCCGAGGTTGAATACGGAAAGCATGAGATCTGCTGACCTTTCACAGAACCAAGAAATTCGGTCTCCTTACTTGACAATT…
PnWRKY26	ATGGAGAAGAAATTAGAAGAGGTTCCGGTAATATTTAAGACAGAAAATTCGATGGCAAATTCAGCTTTTTCCGATCAGATTCCGATGACGACCTTTCCTTTCTCGAGCATATTTGACATGCCATGTGATGGAGAAAAGGGGTTGTTGTTGGACATGTTGGACACTCAAGATTATTATGGTCCAACCTCGGCTTTATTCGATTTGCTTCAGCCTCCGCCGCAGCAGCAGCAGCAGCAGCAGCCACCACTTCTCTCGCCGGCTTCCGCCGCCCAGGAATCATCGGAGGTCGTCAACACGCCGAATTCTTCGTCTATATCTTCATCATCGACGGAAGCACCAAATGATGATCAGCAGAGCAAAACGGCTGAAGAAGAAGAAGATCATCAAGAAAAGACCAAA…
PnWRKY27	ATGGCAGGAAATACCGCTGATGCCACTTTTAGATCAATAGACTCACCGCAGAGTGATTATACCACCTTTGAATTTTCCGAGCTTCTGGAGTTTGACGAGTGGGCAATGGAAGATCTGACAAAGATGGTTTCTGGGTACACCATGAATCCGGTTTATGCAGCAAATGAAGCCGGGAACTCCATTGGAACTAGCAGCCGCCTTGAAGGACCTGATGGCAGCGTCAGTGGGAGCGGACGGGAGAATAAGGATAGTAAAGACAGAGTTGCTTTTAAAACAATGTCGGAGGTTGAAATTCTAGATGACGGTTTCAAATGGAGGAAGTATGGGAAAAAGATGGTGAAAAACAGCCCAAATCCAAGGAACTACTATAGGTGTGCAGTTGAAGGATGCGCAGTGAAG…
PnWRKY28	ATGGACAACTACCAAGGCGATTTAACTGACATAATAAGCGGAACCATAGGCAGCACCACCACCTCCTCCTCCGGTGACCTACAACCCACCGTCGAAAACAGCTGGCAGTTCAATGATCAGTCGTCCGATCCCATGATTTATCATTCAGATGATTTATTCGGCCATCCGTTTTCTAGCCTAAGAGATCCCCTACTTCTTGAAGAGCTAGATTCAAGCTTCTTTACTAGCTCAAATAGTGTTGATCAAGATTCTTCAGGGTTTTGCGGAGGTAGTAGTAATATTTTTGTTGGTGATAATAATAAAAATATTGAGGATCAGCAAGAGGATCAAATAAAGAGAGCTGCAGCTTGCAATAATAGTAATAATCATAATATTTTTTCAAGGATTCTTCAGATCTCT…
PnWRKY29	ATGGATAACTGGGAGCAGAGTACACTGGCCAATGAGCTTATCCAAGGAATGGAAATAGCTAAGCAGCTAAAGTTCCATTTGAGCTCATCCACAGCTTCTCCAGAAACCCAACAATTGTTATTAAGGAGGATATTATCTTCATATGACAACGCACTATTGATTCTTACTTGTAATGGGTCCACAGTTGTGCAGCCTCAGCCGGTGGCAGCAGCCGTGCCGGAGTCTCCAATTTCAACCGATGGAAGTCCCCGGAATGCGGATTTTTACACCGGCTTTAAGGATCATCAGGACCACAGAGATGTATCTAAAAAGAGAAAGGCATTGCCTACATGGAAAGGCCAAGTTAGAATTTGCTCTGATACTGGAATAGAAGGTTCCAGTGATGATGGATACAGTTGG…
PnWRKY30	ATGGAGGGCAGTAGCAGGTTGAATTCATTATCTAGCAGCTCTAGAAGTGCAGCTAAAGAAGAAAAGAGTGATGAATCTGTTGGCCATAAAGAGAGTTGCACTCGAGAATCTTCAAAGGAGGATGAACTAGAATTAGCCAAAGCAAAGATGAAGGAAGTGAGAGAAGAAAATGCAAGGCTAAAGATGATGTTAGAGAAAATAGAGAAGGACTACAAATCTCTCCAAAAGCGCTTTCTCGACAGCGTTAATCAAGAAGAAGCCAAGAACAACAGCAATAATAATGCAGCCTGCAGCACCATTGAAGACACTGAATTAATTGTATCTCTTCGCCTGGGAACAAGTCCGAGTACTGAACCTAAAAAAGATGACAACAACAATATTATAATTAGCAGCTTCAGC…
PnWRKY31	ATGGATGTGAATGTAAATACAGGTTTGCACCTTCTTACTGCCAACGTTGGAAGTGATGATCAATCGACGGTGGATGATGGGGTTTCATCCAATGTGGTCGGAGCTAAAGACGAGCTAGTACAACTACAAGTTGAGCTTGAAAGAATGAATACCGAAAATCAAAGGTTGAAAGGGATGCTTAGTCAAGTTAGCAACAATTACAGCGCACTTCAAATGCATCTTGTCACGTTAATGCAACACCAACAACAAATTTCAAGAACTGAAACCACGCAAGAACAAGCTCCGATTAGTGTGGAAGGAAAATTAGAAGAAAAGAAAGATGGAATTGAAGGACAAAATATAGTGCCAAGACAATTTATTGATCTAGGACCAAGTGGCACACATGATACTAATGACCAG…
PnWRKY32	ATGGCCGTAGAACTCATGATTGGAGGTTACAGTAATAATAACAATAACAATAACTTAGTTGCACAAATGGAAGAAAACGCTGTGAAAGAAGCTGCCTCTGGTCTCGAAAGTGTTGGAAAACTCATTCAATTACTATCCCAATCCCAAGAACAACTACAACAACAAAAGGGTCAAATCCAAATTCAAATACAAGATGATGTTCATAACCATCAGCAGCAGCAAAGAGGGATAGAAATGGACTGCAGGGCTGTTGCCAATGTTGCCGTAACCAAATTCAAAAAGGTCATCTCTCTCCTGGATAGGACTAGAACCGGCCACGCCCGTTTCAGAAGAGCCCCCGTGATTCCTTCTCTGCCGAAACAGAGGGATTCCTTATCTGAGAATAAGGTTTACTGCCCG…
PnWRKY33	ATGGGAGAATTTGTTAGTATGGAGGAAGATTGGGGTCTGCAAGCTATTGTCAGAGGATCCACCGATTATTTTGATGATCCGGCTATTTCTTCATTCGGTTCACTGAATTATATTCAGAATAATAATAATGATGATGATTTTCATTTCACTTTTCCTGATCTGTTTGAAGCCAATTATAACAGTAATGACAAAGTTCTCGTGGACGAATTAGATGAGCTTTACAAGCCCTTTTATCCCATGTTTAATTCTTTTTCCCCACAAGCTCCCATTATTACCTCCTCCTCCTCCTCCGATTCTTTCCCTGAAGAAGTCCTGAAGTTAAAGCCAGAAAATCAAGAGATCGAAGTTATCCAGAAGCACACAATTCCTGCTAAATCTGCTAAAGCTGCTAGTCCTAAT…
PnWRKY34	ATGGGTGGATTTGATGATCATGTTGCAATAATTGGAGATTGGATGCCTCCGAGTCCTAGCCCGAGGACTTTTTTCTCATCAATGTTGGGTGATGAAATATCTGGATCAATGGGTGATGATAAAAGTGGGGCCCTCTTTCCGGGTAATGAAGAGCATAATATGTTGGTAAATGCTGATGGAAAGGACAGGGAACAAACTGATGCAGCTGATTGCTCAACTAATCCTGGTCCATTCTCTGAGCAAAAAATGAGTTCACACGGAGGCCTTTTAGAAAGGATGGCAGCCAGAGCTGGTTTTAACGCTCCCAGGTTAAATACTGAAAGCATCAGACCTGCTGACCTTTCACAGAACTCTGAAATTCGGTCTCCTTACTTGACAATTCCTCCTGGTCTCAGTCCA…
PnWRKY35	ATGGAAAAGAAACAGAAGGTGAAGGCAGAAGAAGATCCGACCCAGTGCTCATCGGATCCGAACTTATTATTAGCAGATTTGTTGGACTTTGGTGGTGATCAAAAGAGCTCATTAGGGTTCATGGAGTTGTTGGCCATTCAAGATTACAATAACACTAGTTCTATCTTTGATATATTACGAGAAGAACACTCGGCTCCTCCTCCCCCTGCTGGTCAAGCTTCAACAAATCCTGCAGACTCATCAGAAATCTTAAATACCCCTGCTACTCCAAACTCTTCCTCAGTTTCTTCGGTTTCAAGTGGGGCACCAGAACAGAGTAAAATAGTAATTGAACAACAAGGACACCAGCAGCATAAAACCAAGCAACAGTTGAAAGCCAAGAAAACGAGCCAGAAGAAA…
PnWRKY36	ATGGACGGCAGAATCAACCCGTTTGTCAGCGAGCAAGAAGACTACGAAAACTCACCGGAAAATAGCCAAGAATCGCCGCCTTCCGGCTTGTTTAGTGACAGCAAGATGACTTCTACCTCCTCTCCTAGAAGAAGTCGGCGGGCAATACAGAAAAGAGTGGTGTCCGTGCCAATCAAAGACGTTGAAGGGTCCCGGCTTAAAGGCGAGATGAGTACTCCACCGTCCGATTCTTGGGCTTGGAGAAAGTATGGCCAAAAGCCTATCAAAGGCTCTCCTTACCCAAGGGGTTACTATAGATGTAGTAGCTCAAAAGGGTGTCCAGCACGAAAGCAAGTCGAGCGTAGTCGGGCCGACCCCACCATGTTAATGGTAACGTATTCTTGTGAGCATAACCACCCA…
PnWRKY37	ATGTCGTCCAAACAAGAAAGAGATCTCTACTACCATGATCCATTTCATGACCATCATCAGTTCCTTACCACAAACTCTTCCTCCATTGCACCTCATCTCCCATCTCCATACATGACCTTCACAGAGTGTTTAAATGGATCCACTGATTATAACACACTTGCAACAGCTTTTGGCTTGTCACCTCCTTCCTCAGAACCTTTTTTATCGACTCCTAAAGATGATCAAAAGCCAAAAATGGATGCAGGAGATACTCCGGTTACGCCAAATTCTTCGGTCTTTTCTTCATCAACTGAGGCTGGTGATGATGAAGAGTCTAACAATAGCAAGAAAGACAAGCAATCGAAAGGGACCGGAGAAGATGGAGTACTAGAGAGTACTTCAAAGAAAGTGAGCAAGTTG…
PnWRKY38	ATGGAAGACTCCCAATCTTACTCCAACTCCCACTCTCACTCTCACTCCAATCGCGCGTCGAGAGATCCCAATTCCGACGCCGGCGCCGGAGCTGGAGCGGGAGGAGCTGGTCCTTACTCCGGTGCCGGATCCAACGGTGCAAGGTACAAGCTCATGTCACCGGCGAAGCTACCGATCTCCAGGTCCACATCTATTACCATACCTCCAGGTCTCAGTCCAACGTCGTTTCTTGAGTCTCCGGTTCTCCTCTCCAATATCAAGGCGGAACCTTCGCCCACAACTGGTTCCTTTTTCCAGTCTCACCTAATGCAGGGCTTTGGTGGTTCGGCTGCTTTTTCTTTAAGTGGAAATTGTTCCAATAGCAGTCCATTTGATGAACAAAAATCCAACTGCTTTGAG…
PnWRKY39	ATGGACTTTTTTGCCCATAAAAAAGATGATCATCATAAATACAAGGGACTAACGGATAACAACACTGATGCTGATGACGATAAAGCTGCTTTGTGTGGACCTCCCTTTAATGTAAATACTGGTTTGCATCTTCTCACTGCATACACCAGCAGCGATCAGTCAATAGTGGATGATGGCATTTCTCCAAACTCCGAAGAGAGAAGAGTTAAAAGTGAGCTGGCAGTTCTTAGAGCTGAATTAGAACGTATGAACACGGAGAATCAGCGTTTAAGAGACTTACTAAATCAGGTGACTAACAATTACAACACTCTCCAGATGCATTTAGTCACACTTATGCAACAACGGAATCAAAAAACTGCGGCCGAGGATGAATTAGAACAAGCCGGTGATCATGGTACT…
PnWRKY40	ATGTCGGAGAAGGTGCCATATAATCTTAAGCCGGTACAGAGCCCTGATGGTGTGATAGATTCATCACAATCGAACCAAGAAAGAAGCTCTGTTTCTATACTTCGTGAGACATCGAACCAAGAAGGAAGCTCTGTTTCTATACTACATGAGACAGAGCTGGATAATTTGCGTCAGAGACAGAGCCCTGATAGTGGCACCCGTACAGCACAATCCTGTAAAGAAGGAAGCTCTCTCTCCACAGTACCTAAGAAAGAGTTGGAAAACATTGAGCAGACACAGAGCCCTAATACTAGTATCCTAGCATCAGAAACCAATCAGGATGGAAGAAGTCTTCCTATTATACCTGAAAATTTGCTAGATCTGCATCCTGGTATTAGGATCCCCACAACACAATCTGAT…
PnWRKY41	ATGGCCGTTGAGCTGATGAGTACTGGTTACAGAAACGAAAATTTTGGTGCCAAAATGGAAGAAAATGCAGTGCAGGAAGCGGCAACCGCCGGACTTCAAAGCGTTGAAAATCTCATCAAAATTCTTTCTCACTCCCAACAATATAATCATCAAAACCCAAATATTTCTTCTTCTGCTACTGCCGCCATGGATTCCGGTAATACAGATTACAGAGCTGTTACAGATGTCGCCGTTAACAAGTTTAAGAAGTTCATTTCTTTGCTCGATCGGAATAGAACCGGTCACGCCCGGTTCAGAAGAGGCCCAATCCTGAACAACCAGCATCGTCCTGATCAAACCCAGACCCACGAATCAGAGCCGATGATTCAGTCGGTTACCCATCAGCACAACCATCAAACG…
PnWRKY42	ATGGCCAAAGGGAGTGGACTCTCCATTGATCCTCCACATCCCCTCACATTATTTCTTCCCAACAACCCAACATCAACTGTCATCATCAATTCTTTTCCATCCCAAGACCACCGCCACTACCACAAGTGGAAGCTTGATCAACCGTCACCACCACCCCTCATGGATTCATCATCACCAAGCACTGTCCGATTCCCGGTCAACCTTAACTGCATCACCCATGATCATGATCAAGAGTACCACTCATTGCCGTCCGATGACAAGCGTCCTATCATCGATGAGATGGACTTCTTTGCTGATAAAAATGATCATCACTCCAAAGTCACAGATAACGACATTAGTCATGATTCTAATGATCATAAAGTTTTGTGTGTACCCTCTGACTTGGATTTCAATGTAAAT…
PnWRKY43	ATGGCGGTTGACCTTGTTAGCATTCAGAAGATGGAAAATCATCTTGGGATTCATGAATCTGCAGCAGCAGCTGAGATGAAGACTATTGAACAACAGCTTTTTCGCATATTACAATCTCACCATCAACAAATTCAACTTGATTTCTCCAAAAAAGCCGTGAATCGAACCGGCCACGCCCGGTTCCGCCGTCGACCATCAGATCCGTCTACTTCTTCTCAGTCTGAACCATTTACACCGATTCAGCTCAAACCAATCCCTAAACCGTGCGACTCAAAAATATCTGAAGAATGTAAAACCAAAAATACTCCGATATCGTCCGGGAGCTCGTCGATCACCGGAGAGGAAGGGACCGTTTCCAATGGTAAGCGAGGATTATTAAACACCGCAGCAGCACCGGCA…
PnWRKY44	ATGGAAACCCTCTTCGATGGAGGACCCGGTTTGAGTCCGGGTCCGATGACCCTAGTATCCAACTTCTTCTCCGAGTATTACCCAGACTCCGATTCCTGCTCCTTTTCTCAGCTCCTCGCCGGCGCGATGGCTTCACCGGTCGGAAGACCTAACCTTTTAGCCGGTAATTCTTCCAAAGAGATGAATTCTGGCGATGGAAGTGATAAGAAGATGGGGTTTAAGCAGAATAGGCCGATGAATTTGGTTGTTGCTCAATCCCCTTTGTTTATGATGCCACCAGGGTTGAGTCCTTCTGGGTTACTCAATTCACCCGGATTCTTTTCACCTCTTCAGAGCCCTTTTGGGATGTCCCACCAGCAGGCTCTGGCACATGTTACGGCTCAGGCTGCTTTATCCCAA…
PnWRKY45	ATGGATAACTCTCCCTCAACTAAATCTGACTCGATGAATATTTCAGGAGAAATACCAGAAACTCAAGCTTCCAAGAAAAGGAAATTGGCTCAGAAGACTGTTGTAGCAGTAAAGATTGAAGAAAATGAAAATGGGAAACAGAAGAGTGAAGGACCACCTCCTTCTGATTGTTGGTCTTGGAGGAAATATGGGCAAAAACCCATCAAAGGATCTCCTTACCCCAGGGGGTATTACAGATGCAGCACATCAAAGGGTTGTTCAGCCAAAAAACAAGTAGAAAGATGCAGAACTGATGCTTCATTGCTCATCATCACTTACACCTCTACTCATAACCATCCAGGCCCCAAAGACCAAAAACAAGAAGAACCCAAAATCCAAATCACTCAAGAAAACAATCTC…
PnWRKY46	ATGTCTGATCAACAACCTGCAAGAGATCTCTACTACCATGATCCATTCCATGATCCTTCTTCACTCATGACCTTCACCGAATGTTTACATGGATCTACTGATTATGACACTCTTGCCACTGCTTTTGGCTTGTCATCTTCTTCTTCAGAACCCTTTTCTACTCCAAAAGATGATCAGAAGCCGAAAATGGAGACCGGAGAAACCCCGGTTACACCAAACTCTTCGGTCTTTTCGTCGTCCACCGAGGCCGGTGATGATGAAGAAGGCAACAATATTAGCAAGAAAGACAAGCAACCGAAAGTGACCGGAGAAGATGGAGGAGAGAGTTCAAAGAAAGTGAGCAAGGCGAAGAAGAAGGGAGAGAAAAAGGAAAAGGAGCCAAGATTTGCTTTCATGACA…
PnWRKY47	ATGGAAGCTACCTTAGGAAAAATATCAGGTCATGAAGGTGAAGTCAAGGAAGAGAAAAGGATTACTGATTCTAATTTTGATGAAGAAGAAGATTGCAAGGTCGATGAGATGCTCATTAAGGTTGATAATGGAAGAAAGGATCAGACGGACTGCAATATGAGGCTTCCATCACCTAATACAAAGGAGTTTATCAGTTGTGCAAAGCAGGATAATGAACTTGAATTGGCAAAAACCGAAATGGACAAGGTGAGACAAGAGAACCAGAGACTTAAAATGTACTTAGATCAAATGATGAAGGACTACAAAAACCTTCAAAATCAATTCCACAAAATTGTTCATCAAGAGGCGCCTATGAAATCTACGGATACAATAACGAATGATCAACAAATGGCGGCGGAG…
PnWRKY48	ATGGAGGTTGAAGAAGCTAACAAAGCAGCAATAGAGAGTTGCCATAGAGTTCTGAGTCTGATATCTCACCCCCAAGATCATCAGATTCAGTATAGGGATTTAATGGTTGAAACAGAGGAAGCTGTTTTTAAGTTCAAGAAAGTTGTTTCTACTCTTAATGGTGGTTTGGGGCATGCAAGAGTAAGAAAGGGCAAGAAAATTAACACCCCTTTTCCCCAAAACATACTTTTAGAAGAAAGCCCAATTGGTAGAAATGATTTTGAACCTAAGGCACTTCAGCTTCTTCCAACTAGTTCCCTTGGGATCCCAATTCATGATATGGGTTCAAATGTTAAAAGTAGTCTTTCTTTGGGAAACTCATCGTTGGAACTGAGTTCCAATGGGAAAAACCATCTTCAA…
PnWRKY49	ATGGAGGAGTTGATGAAGAGTACGTGGTCAGAAGAGGAGCTGGTAAGAGAGCTTTTAGACGATGAATCGCCATTAATATTTATGCTACCTCAGGAGGAGATTACCGATTATTCCAATTCTAAATATCCTTCATCAAATGATACACTACTCCTTAATCAACCCATGTCCGACCCAGGGCCAACAATAGAAGAAGAAGAAGGTCATGTTAATGAAAGCGGTTTGTCTGTGACAAGTACTGATCATCATCATAATTACTTTAACCATTCTCAAACCAGGAGTAATTCAATGTTGGAAAGAGGGGTGTGTAAAGGTGAGAGTAAGTACACATTGCAAATTAAGAGCTGTGGCAATGTAATGGCTGATGATGGATATAAATGGAGGAAGTATGGCCAGAAGTCC…
PnWRKY50	ATGAATGACAAGGACAAGGTCGATCCAGCGACCGATTACCCGACCGAGTTGAGCTGGTCGCTCGGTGGTGGTGACTCTGATGGCGTCTACTTCTTCGGAAGTAATTATAGAGATAGCAGCATATTGAGCGAGTTCGGCTGGAATATTCAGCCAGATAATTCGGTAGCGACTGGTGTAGGCTTGGATCGGATGGATTACAATTTGGCGGAAAGTGGTACTCCTGCAACGAGTGCGGTTTGGTGTGGTGGAGGTGAACCGGTGGTTGAGGCTAAACCGGCTGAGAACACTCAATCAGTGTCGTCAAGCTCATGGGAAGATGTGCCGGAGAAGTCAACAGGTTCCGCCGGCTCAGCTGAAAAAGCGACGCCCGAGACAGCGAGAAAAGTTAACAAGAAGGGA…
PnWRKY51	ATGGTTACTTCAAGGGAAGGTGTGTCCGATGAAATTTCTTCTCATAAATTTCAGCAGAGAGAGAACTTCGATACTGGGCTCCATGATTCAGTGTCCAACCAAAAACAAAGCCTGCTTTCTGTATTACCTGAGAAAGAGTCAGGTAAACTGCAGCAGGGACAAAACCCTTCTACTGAGCCAGTGGCATTACAAATCAGTCAAGAAAGCAACACACTTCCAGTGATCCCGGAGGTAGTGCCAAATAATCTTAAACCGCAGAGCCCTGATGTTGTCATAGATGCATCACAATCAACTGAAGAAGGAAGCTCTATGTCTGTAGTTCGCGAGACAGAGCCAGATAATTTGCATCAGAGGCAGAGCCTTGATAGTGGTAACCTTACATCTGAATCTTGTCAAGAA…
PnWRKY52	ATGACATCTTCATTTGGTGAACTTCTTGGTCGACCCAATATTAATGAAGATTTTGGTAGCAACTGGGGATTCGAAATCTCCAAGCCCACCAAGTCCTCATTTCAAACTCCCTTTTCACCTCCCCCTGTTTCTCCTTCATCTTATCTTGCTTTCTTGGATTCACCCATCCAAGTTTCCTCTTCTAATATTCTGGCATCTGCAACTAATGGGAACTTAACCTCTTTCAAGGAGGAGAATAGAAACTATTCTGATTTCTCTTTCCCAACTCAAACAAGGCCTGCTACGTCGTCGTCGTCATCATCATCATCACCACCATTCATTTCTGCAAACAGGAATCCATTGGGAGAATCATTGAAAAGACAACAAGGTGAATGGAATTTCAACAAACCAGCCAAGGAA…
PnWRKY53	ATGGAGTACTATAATAGATTTGTGCACGATCAAGATGATTCCCCGGAAACTGCTACTGGCTCTCCACTTTCCGGCGATGATACCATTATGGCCGATACCCCGTCACCCAAGAAAAGTAGGAGGATTGCAGGGAAGAGAGTGGTGACAGTGGCAATAGCCGATGGGGATGTATATCCACCTGCTGATTCGTGGGCTTGGAGAAAATATGGACAAAAACCGATCAAAGGTTCACCTAATCCCAGGGGATACTACCGGTGTAGCAGTTCAAAAGGCTGTCCGGCAAGAAAACAAGTAGAGAGGAGTCGAAAAGACCCCACCGTGGTTGTAATCACCTATGCTTGTGAACACAACCACCTCATTCCCTCCACCACCAAACACTCTCAAACCACCACCACCATT…
PnWRKY54	ATGGAAGATGACTGGGATCTATACGCGGTGGTCAGAGGCTGCTCCTACTCCTCCTCCTCCGCCGCCACCAACTCCTCCTCTTCATCCTCTTTCACCACCGGAGCAGCCACCTCAAGTTGCTCGACTGATGTTTTTTCTCTGTCCGGATTCCAAACAGAGCAAGAAAATGACCAATTTTTGTACTTTTCAGATCTACAAGAATTACCAAGAAGTAACAATAATATTGAGGAGTTGCATGATTTGTTTAAACCTTTCTGCAGTCCCAGAATACCCCAAATTACCATACCCATCTCACCACTCTCTGTTCTACAAGATTTATCACAGCAACCAATACAACAAGAAAAACAAAAACAAAAACAAATTCTTGTTGGGTCTAGAAGTACTACTTTTGCTGCTGCT…
PnWRKY55	ATGGATGAAAATAAGAATAGCTCCGAAGTTCTTGAAGAAGAAGTGAATAATTTAAAACCAGAAAAATATGAAGAAGATGGAATTGAAGAAGAAGGAGAAGATGATGATGATGATGAGGAGGAGGAGGAGGAGGAATTTGATGATGAAAATCAGCAGAGACAACTCCATGAGTTAGAAAGTTCGAGGACCCCTATTACAACCGACTCAAATGTTGCTCAATTGGAAACCCTAGTCGTGCCAGAGAATGATCTACAATTCGATTTAATTACTTCCTCTCACCTTCTATCTGAGGTGCCGGTGGAATATACTCTGCAACCGCACGACTCTGCAGAATTCAAGCATCAAACTAGAGTATGCCAACAGCAAGCCTTGGTAAGTGTTGCAACTCGAACTGATCAT…
PnWRKY56	ATGGACACCAATTGTAACTGGGAACAGAATATACTGGCCAATGAGATCATCCAAGGTATGGAGATAGCCAAGCAGCTAAAGTTTCATTTGAGCTCATCCACATCTTCTCCTCAAACCCAAGAAATGTTACTACAGAGGATATTGTCTTCATACGACAATGCTTTATTGATTCTGAATTGGGGTGGATCTTCAGTTGCGCAGCCTCCACAGCCTCAGCAGGGGGCAAAGGCAACAGCCATGCCGGAGTCTCCAATCTCAGTCGACGGAAGTCCTCGGATTGGAGATTCCAACACGGGTTTTAAGGATCAGCAGGAGCAGGACAACAAATATGTATCAAAGAAGAGAAAGGCACTGCCTACATGGACAGACCAAGTGAGAATATGTTCTGATAATGGTATA…
